# Supplementary material for: Linking Virulence and Iron Limitation Response in : The sRNA IsrR Is Involved in SaeRS Activation
Source: J Proteome Res. 2025 Jun 2;24(7):3324–42. doi: 10.1021/acs.jproteome.5c00059 (PMC12235713; doi:10.1021/acs.jproteome.5c00059)
Supplement: Supplementary file 2 [file pr5c00059_si_002.xlsx]

## Sheet: IntaRNA2_predictions
Table S7. NCTC 8325 genome-wide in silico prediction of IsrR targets using IntaRNA2.0.
putative target	pan gene symbol	product	description	interaction start in target	interaction end in target	interaction start in IsrR	interaction end in IsrR	interaction energy [kcal/mol]	length normalized interaction energy [kcal/mol]	hybrid of interaction site	target sequence	IsrR sequence	p-value
SAOUHSC_01422	SAOUHSC_01422	hypothetical protein	hypothetical protein	110	258	13	161	-215.83	-19.7968	(((((((((((((((((((((((((((((((((((((((((((((((((((((((((((((((((((((((((((((((((((((((((((((((((((((((((((((((((((((((((((((((((((((((((((((((((((((&)))))))))))))))))))))))))))))))))))))))))))))))))))))))))))))))))))))))))))))))))))))))))))))))))))))))))))))))))))))))))))))))))))))))))))))))))))))	ACAGAUAUUAUUGCCGGCAUUAUUGGUGGAUUAUUUUGCAUUAUUUUAUCAACGUUAUUACUUAGAAAUAAAUUAAUAAAUUAAAUAGUAAAAAAACAAAAGCAGUAAACCUAAAGUGUCGUAAGGGUUUACUGCUUUUAUAAAACGUUGUUAUAACGUAUAUUGUCUUUUACGGGCAUAUAAAAGGGGAAUAUUUGAAAAUGACCAAUCCAACAAGAACGAAACGUUGUGGGGGGGAUGUUCUAUGUGGUAUUGAUAAUCAUUUUCAACUACUAUUAUACAUUAGUGAGAAUCAUUGUC	GUUGAAAAUGAUUAUCAAUACCACAUAGAACAUCCCCCCCACAACGUUUCGUUCUUGUUGGAUUGGUCAUUUUCAAAUAUUCCCCUUUUAUAUGCCCGUAAAAGACAAUAUACGUUAUAACAACGUUUUAUAAAAGCAGUAAACCCUUACGACACUUUAGGUUUACUGCUUUUGUUUUUUU	0
SAOUHSC_02211	SAOUHSC_02211	phi PVL orf 50-like protein	phi PVL orf 50-like protein	180	219	52	95	-21.03	-1.92895	(((((((.(((((.((((((((((((.((..(((((((((&)))))))))..)).))))))......))))))))))))))))))	AAUGAAGUGAUUUAAUGCAACAACAAGCAUAUAUAAAUGCAACGAUUGAUAUAAGAAUACCUACAGAAGUUGAAUAUCAUCAUUUCGAUGAUGUGGAUGAUGAAAAAGAUAUGCUAGCAAAGCGCUUAGAUGACAAUCCGGAUGAAUUACUAAAGUAUGACAACAUAACAAUAAGACAUGCAUAUAUAGAGGUGGAAUAAAUGGCGAAAGCAGCAAGAAUUGUAAGGAUACACGAUAAACCUUAUAGGUUCAGUAAAUUUGAAAUGGAAUUAAUAGAAAGUCACGGUAUAACCGCUGGAA	GUUGAAAAUGAUUAUCAAUACCACAUAGAACAUCCCCCCCACAACGUUUCGUUCUUGUUGGAUUGGUCAUUUUCAAAUAUUCCCCUUUUAUAUGCCCGUAAAAGACAAUAUACGUUAUAACAACGUUUUAUAAAAGCAGUAAACCCUUACGACACUUUAGGUUUACUGCUUUUGUUUUUUU	0.0018871
SAOUHSC_00704	SAOUHSC_00704	hypothetical protein	hypothetical protein	154	203	31	81	-20.38	-1.86933	(((((...(((((((..((.((((((.((.((((((((((...(((((((&)))))))))))))...)))).))))))))...))..)))))))...)))))	GAUGCUUUACAUUUAAAAAGAUUCGAUUGACUAAAUGUUUUACUCUUUAUAUUUAAAUGUUAUAUGUAACAAAAAAUGAUUUUGAGUAAUAAACAUGUUACAAAUAUUACAUUCUUUUUAAAUUGCAAUCCACAUACCUAAUUCAUUAACGUUAAUGUGUUAAGAUGAUAAAAAAUGAGUAAGGAAAUGUGGGUAAGGGGAUGACAGUAAAAAAUUUAUUUUUAGGCUUUGUUGCUGUAAUAUUAACCGUUUGUUUAAUUGGUUUAUUAAUAUUAGCAACAAAUGAAGAUGCGCUUGCUA	GUUGAAAAUGAUUAUCAAUACCACAUAGAACAUCCCCCCCACAACGUUUCGUUCUUGUUGGAUUGGUCAUUUUCAAAUAUUCCCCUUUUAUAUGCCCGUAAAAGACAAUAUACGUUAUAACAACGUUUUAUAAAAGCAGUAAACCCUUACGACACUUUAGGUUUACUGCUUUUGUUUUUUU	0.0023939
SAOUHSC_01882	SAOUHSC_01882	hypothetical protein	hypothetical protein	188	226	67	97	-19.69	-1.80604	(((((.........((((((((.(((((..(((((((((&)))))))))....))))))))))))))))))	GUUUAGCAUGAAAAAAAUAUUCGAGAAAGCGUUUUCAUCAAAAACAAUCAAAAAUAAUUAUGUAUAAUUACACUAUUAUUGAUGUUGAUUUCAUUUAUAUAUAAUAAUAUGGACAACAAUAAUACUAUAAAUAGAAAUCUACAUAGUGAAUUUGCUAUAAUUAUGUUAUUGAAGAUUAAUGAAAAAGGGGCAGUAUAAUAAUGUGGAAGUGGGAAGCUGAAAAUGAUGCGAAAGGCGUCGUUGUUAUUGCUCAUAAUAUAUUAGAACAUACGGGAAGAUAUGCAUAUGUUAUUACGAUGU	GUUGAAAAUGAUUAUCAAUACCACAUAGAACAUCCCCCCCACAACGUUUCGUUCUUGUUGGAUUGGUCAUUUUCAAAUAUUCCCCUUUUAUAUGCCCGUAAAAGACAAUAUACGUUAUAACAACGUUUUAUAAAAGCAGUAAACCCUUACGACACUUUAGGUUUACUGCUUUUGUUUUUUU	0.0030899
SAOUHSC_02176	SAOUHSC_02176	hypothetical protein	hypothetical protein	38	80	61	101	-19.41	-1.78036	(((((((((((((((((.((.((((((((((.....(((((((&)))))))))))).....))))))))))))))))))))))))	AUAUUUGGGUCGCUAAUUAUAGCAUUAUUGCGUAUGCUUAUGGGCAUAUAAGAGAGGUGAAUAAAAUGUUUAAACUAAUCUUUGGUUAUAGUUUCUGGACAUGUUUUUGGUUCGGUAAAUGUAAAUAAGUUUUAGUCAGUGCUUCGGUACUGACUUUUUAUUUAUUGUUGUAAUUAUGGUAAUAUGCAGAAGUGAGCAAGUUGGAUAGAUGGUGGCUAUCUGAGUAUAAGGAGGUGGUGCCUAUGGUGGCAUUACUGAAAUCUUUAGAAAGGAGACGCCUAAUGAUUACAAUUAGUACCA	GUUGAAAAUGAUUAUCAAUACCACAUAGAACAUCCCCCCCACAACGUUUCGUUCUUGUUGGAUUGGUCAUUUUCAAAUAUUCCCCUUUUAUAUGCCCGUAAAAGACAAUAUACGUUAUAACAACGUUUUAUAAAAGCAGUAAACCCUUACGACACUUUAGGUUUACUGCUUUUGUUUUUUU	0.0034297
SAOUHSC_01352	parC	DNA topoisomerase IV subunit A	DNA topoisomerase IV subunit A	167	196	47	76	-19.28	-1.76844	(((((((((((((((((((((((((.((((&)))).)))))))))))))))))))))))))	CGAACUUUAAUUCGUGUACAAGUUGAAGAUGAAGUGCGUUCAUCUAAACGUGUAACAACAUUAAUGGGUGACAAAGUACAACCUAGACGUGAAUGGAUUGAAAAGCAUGUUGAGUUUGGUAUGCAAGAGGACCAAAGUAUUUUAGAUAAUUCUGAAGUACAAGUGCUUGAAAAUGAUCAAUUUGAUGAGGAGGAAAUCUAGUGAGUGAAAUAAUUCAAGAUUUAUCACUUGAAGAUGUUUUAGGUGAUCGCUUUGGAAGAUAUAGUAAAUAUAUUAUUCAAGAGCGUGCAUUGCCAGAUG	GUUGAAAAUGAUUAUCAAUACCACAUAGAACAUCCCCCCCACAACGUUUCGUUCUUGUUGGAUUGGUCAUUUUCAAAUAUUCCCCUUUUAUAUGCCCGUAAAAGACAAUAUACGUUAUAACAACGUUUUAUAAAAGCAGUAAACCCUUACGACACUUUAGGUUUACUGCUUUUGUUUUUUU	0.0036006
SAOUHSC_00058	norC	hypothetical protein	hypothetical protein	196	246	16	61	-19.08	-1.75009	((((((.(((((((((((.....(((((......(((.......(((((((&)))))))......)))....)))))...))))))))))).))))))	ACCACAACCACCUUCAGAAGACUUUGCAUAUUAUGCUAAAGAACGCCCAAGUGCCUUUAUUUAUACAGGUGCAGCGGUGGAAAAUGGUGAAAUUUACCCACAUCAUCAUCCUAAAUUUAACAUUUCAGAAAAAUCAUUACUUAUUUCUGCAGAAGCAGUAGGGACAGUUGUUUUAGAUUACCUUAAAGGAGAUAACUAACAUGAAUGAAACGUAUCGCGGGGGCAACAAGUUAAUCUUAGGUAUUGUAUUAGGUGUUAUUACAUUUUGGUUGUUUGCACAAUCACUUGUAAAUGUUGUAC	GUUGAAAAUGAUUAUCAAUACCACAUAGAACAUCCCCCCCACAACGUUUCGUUCUUGUUGGAUUGGUCAUUUUCAAAUAUUCCCCUUUUAUAUGCCCGUAAAAGACAAUAUACGUUAUAACAACGUUUUAUAAAAGCAGUAAACCCUUACGACACUUUAGGUUUACUGCUUUUGUUUUUUU	0.0038809
SAOUHSC_01269	miaB	(dimethylallyl)adenosine tRNA methylthiotransferase	(dimethylallyl)adenosine tRNA methylthiotransferase	173	242	26	100	-19.04	-1.74642	((((((((.((((((.(((.((((.(((((((.(((..(((((.(((......(((.((..(((((((((&))))))))).....)).)))......))))))))...))).)))))))))))...)))..)))))).))))))))	AGUUAAGUUUUAUCAUGUGCCAGAUGGCAUCACUAUUGAAACUUUAACUGAAAAAUAUGAUGAAUAACAUUAAAAGUGAAGUAAACUGGAUUUGAAUUGGCUUGUUAGAGAUGACGUAUAACUUUAACUGUUUUUGCACUUUAUAGUUAAAUUUAAUAUAAUUAUUAAAUGAUACGGGCAAAUAGAAAGGAUUUUGUAAAGUGAACGAAGAACAAAGAAAAGCAAGUUCUGUAGAUGUUUUAGCUGAGAGAGAUAAGAAAGCAGAAAAAGAUUAUAGUAAAUAUUUUGAACAUGUUUAUC	GUUGAAAAUGAUUAUCAAUACCACAUAGAACAUCCCCCCCACAACGUUUCGUUCUUGUUGGAUUGGUCAUUUUCAAAUAUUCCCCUUUUAUAUGCCCGUAAAAGACAAUAUACGUUAUAACAACGUUUUAUAAAAGCAGUAAACCCUUACGACACUUUAGGUUUACUGCUUUUGUUUUUUU	0.0039396
SAOUHSC_03047	SAOUHSC_03047	hypothetical protein	hypothetical protein	209	235	35	59	-18.79	-1.72349	((((..(((((((....((((((((((&))))))))))..)))))))..))))	UCUGUCUUGUAUAUUAACUGUAUUUUUGACAUCUCUCUACAUUAAGCAUAAAGGUUAUCGGAAAGGCGCAAUAUUCACAGUUGUUUGUUGGUUUGUCAUUUCCCUCGCAAUAUUCAGUAUUAGACAUUUAUAGUUUGGAAAAUGCGUGAUAAUUAGUUGUAUUCAGUUAUUAAGUAAUAAAUUAUUGGAGGCAGAACAUCAUGAAAUUAACAUUAAUGAAAUUUUUUGUGGGGGGAUUUGCAGUAUUAUUAAGUUAUAUUGUAUCUGUAACACUACCUUGGAAAGAAUUUGGCGGUAUAU	GUUGAAAAUGAUUAUCAAUACCACAUAGAACAUCCCCCCCACAACGUUUCGUUCUUGUUGGAUUGGUCAUUUUCAAAUAUUCCCCUUUUAUAUGCCCGUAAAAGACAAUAUACGUUAUAACAACGUUUUAUAAAAGCAGUAAACCCUUACGACACUUUAGGUUUACUGCUUUUGUUUUUUU	0.0043283
SAOUHSC_02622	gltS	sodium/glutamate symporter	sodium/glutamate symporter	174	204	67	97	-18.13	-1.66295	(((((((.....(((((((((((((((((((&))))))))))..)))))))))..)))).)))	UGAACUUGUUCUUAAUUAUAAAAUAUAACAAUAGAAUUAUUUAUAAUUAUUAAAUUUAGAUGCAUUAAUAUUAUUGAUAUUAUUUUCAAAAACUAGAAAUAUUGAUUUGUUGCAUGUAUAAUGUUAAAAGCGCCCUUUUAUAACGCUUACAUAUAAAAGCUUAUUUAGGGAGAGGGAUAUUCAACAAGGGGGAUUUGAAAAUGAUAGAACUUAAUGCAAUUACAACAUUAUGUUUAGCUUGUAUCCUUUAUUUACUUGGUAAGGCUAUCGUUAAUCACGUUAAUUUUUUAAAACGUAUUU	GUUGAAAAUGAUUAUCAAUACCACAUAGAACAUCCCCCCCACAACGUUUCGUUCUUGUUGGAUUGGUCAUUUUCAAAUAUUCCCCUUUUAUAUGCCCGUAAAAGACAAUAUACGUUAUAACAACGUUUUAUAAAAGCAGUAAACCCUUACGACACUUUAGGUUUACUGCUUUUGUUUUUUU	0.0055588
SAOUHSC_00418	SAOUHSC_00418	hypothetical protein	hypothetical protein	231	265	21	51	-17.75	-1.6281	(((((((((((((........((((((.(((((((&))))))).))))))...))).))))))))))	GCUUUUUCAAUGCUUUAACAUAAUUGAAGAUUUUAAAAAUUAACACUUGAGUGACGAUGUUAUUAUAUUUGUCAUUUGAGUGUUUUUUGUGGCGUGAUAGUAUAGGGAACUUAGCUAAAGUUAAUUUGUAGUGUGAUGUCGUGGAAAUAUUAUGGAGUUAUACCAGAAGUUGAUUUGUAUUGUAAUGUCGUGGAAAUUUUAUGGGCAUUGCACCUGAAGUUGUUAUGUGGCGAGAUGUUGGGGAUAUAGAUGGUGUUGUAUGUGGCGAGAUAUUGGCGCACGUAUACAGCGUUGAACCAG	GUUGAAAAUGAUUAUCAAUACCACAUAGAACAUCCCCCCCACAACGUUUCGUUCUUGUUGGAUUGGUCAUUUUCAAAUAUUCCCCUUUUAUAUGCCCGUAAAAGACAAUAUACGUUAUAACAACGUUUUAUAAAAGCAGUAAACCCUUACGACACUUUAGGUUUACUGCUUUUGUUUUUUU	0.0064277
SAOUHSC_00907	SAOUHSC_00907	hypothetical protein	hypothetical protein	186	193	35	42	-17.74	-1.62718	((((((((&))))))))	AGAAGUAGUUGAUUAUUUUACAGCAGAUUCACAAUAUUCUAAUAAGGAAUAAAAUGUCAUGUUCUUCCUCUCAAAUAUAGAAGUGUGGUAGAAUAUAUAUUCGUGUAUAAUCAAAUCAUGAUUAAAUUACAAGCAAGUGGGUAUUAAUCCCAAGAAGCUUUAAUUUAAUAAUAUAAAUAAUUAAAGUGGGGGGAAUCAGUAUGUUACAUUUACAUAUAUUAAGUUGGGUAUUAGCGAUUAUUUUAUUUAUCGCUACAUACUUAAACAUUUCAAAAAAUCAAGGCAGAUCACCAUUUUUCA	GUUGAAAAUGAUUAUCAAUACCACAUAGAACAUCCCCCCCACAACGUUUCGUUCUUGUUGGAUUGGUCAUUUUCAAAUAUUCCCCUUUUAUAUGCCCGUAAAAGACAAUAUACGUUAUAACAACGUUUUAUAAAAGCAGUAAACCCUUACGACACUUUAGGUUUACUGCUUUUGUUUUUUU	0.0064524
SAOUHSC_03009	hisA	1-(5-phosphoribosyl)-5-[(5- phosphoribosylamino)methylideneamino] imidazole-4-carboxamide isomerase	1-(5-phosphoribosyl)-5-[(5- phosphoribosylamino)methylideneamino] imidazole-4-carboxamide isomerase	144	218	64	129	-17.44	-1.59967	((((((......(((.........(((((((...(((((((.(((((((((..........(((((..(((((((&))))))).)))))..))))))))).))).))))))))))).........)))........))))))	UAUGUUAAAUCAAGAUGUUUAUUUCGUACAUUCUUAUCAAGCGCCGAUGUCAGAAAAUGUAAUUGCAUAUGCGCAGUAUGGGGCUGAUAUUCCGGCAAUUGUUCAAUUUAACAAUUAUAUUGGUAUUCAAUUCCAUCCUGAAAAAAGCGGUACAUAUGGGUUACAAAUUUUGCGUCAGGCAAUACAAGGGGGAUUUAUAAAUGAUUGAAUUAUGGCCAGCGAUUGAUUUGAUUGGGUCAACAAGUGUGAGGUUAACAGAGGGUAAAUAUGAUAGUGAAGAAAAAAUGUCACGCUCGGCUG	GUUGAAAAUGAUUAUCAAUACCACAUAGAACAUCCCCCCCACAACGUUUCGUUCUUGUUGGAUUGGUCAUUUUCAAAUAUUCCCCUUUUAUAUGCCCGUAAAAGACAAUAUACGUUAUAACAACGUUUUAUAAAAGCAGUAAACCCUUACGACACUUUAGGUUUACUGCUUUUGUUUUUUU	0.0072407
SAOUHSC_02322	SAOUHSC_02322	hypothetical protein	hypothetical protein	136	181	77	123	-17.13	-1.57123	((((..(((((((((.((((((((((((((....((...(((((((&))))))).))..))))).))))))))).)))....))))))..))))	GAAUGCUUGAGUGCAAUGGAUAAUAACUCUAUCAUUUGAAACCUCCCAUCGAAAAUCUUAAACGAGUAGUAUAUCUUAUUAAUUGUAUCAUGAAGCAAUUUAAAUAUCAUGACAAUUUAGUUUGAAAAACACACUUUGUGUUGACGUUGUGUUUUAUGGGAUAUAGUAUAGUAAGGAAUGUAAAUGAAGGAGUGAAUGCUAUGACUGAACAAGAUAAUGCACAUCAUUCUGAACAAAUAAAAACGAAUCUUAAAUCACGUUUAAAUCGAAUUGAAGGACAAGUGAGAGCGAUUAAUCGCA	GUUGAAAAUGAUUAUCAAUACCACAUAGAACAUCCCCCCCACAACGUUUCGUUCUUGUUGGAUUGGUCAUUUUCAAAUAUUCCCCUUUUAUAUGCCCGUAAAAGACAAUAUACGUUAUAACAACGUUUUAUAAAAGCAGUAAACCCUUACGACACUUUAGGUUUACUGCUUUUGUUUUUUU	0.0081613
SAOUHSC_02140	ppaC	manganese-dependent inorganic pyrophosphatase	manganese-dependent inorganic pyrophosphatase	186	208	63	84	-16.86	-1.54647	((((.((((((((.(((((((((&))))))))).))))))))))))	GUUACAUACAGCAAUUUCUGCAUACAACUUAGGUUAUAAAAUUUCAGUACCUGCUGAGGGAGUGGCUUCAUUUAAUCAAAAAGGGCAUGAAUGGGCACUUGCACAUUUCAAAAACUCAUUAGGUGCAGAGGUAGAACAACACGUUUAAAUCGUGCUAAAAUAAUUAUAAAGAAUACAAUUUACAAGGGAGAUAUUUGACAAUGGCUAAAACAUAUAUUUUCGGACAUAAGAAUCCAGACACUGAUGCAAUUUCAUCUGCGAUUAUUAUGGCAGAAUUUGAACAACUUCGAGGUAAUUCAG	GUUGAAAAUGAUUAUCAAUACCACAUAGAACAUCCCCCCCACAACGUUUCGUUCUUGUUGGAUUGGUCAUUUUCAAAUAUUCCCCUUUUAUAUGCCCGUAAAAGACAAUAUACGUUAUAACAACGUUUUAUAAAAGCAGUAAACCCUUACGACACUUUAGGUUUACUGCUUUUGUUUUUUU	0.0090622
SAOUHSC_02533	SAOUHSC_02533	hypothetical protein	hypothetical protein	42	60	121	139	-16.73	-1.53454	((((((.((((((((((((&)))))))))))).))))))	UGUUGUUUUUAACCAGUGCUUUAACUGACUUAACUCCCUUUCUGCUUCUAUAAAACGUUGAACUUUAUUACUCAUAAUAUGAUGCCUCCUAUGUUUCUUCUUAGAUGUUUGUAAUUCAUAUUAUUAUACAAUUACUUAAAUUUAUUAUAUAUCAAACUUAGCAUUUUAUCUAUUACAAAUAUUAAAUUGCUGGCUAUAUCUUGUUUAGAUUUAUAUCUUUUGGACAACUUGUUGUUUAUUCGACAACAUUUAUACCUAAAAAAGAUAUAUUACAACUCAAUGGCAUGGAGUGUGACAUCA	GUUGAAAAUGAUUAUCAAUACCACAUAGAACAUCCCCCCCACAACGUUUCGUUCUUGUUGGAUUGGUCAUUUUCAAAUAUUCCCCUUUUAUAUGCCCGUAAAAGACAAUAUACGUUAUAACAACGUUUUAUAAAAGCAGUAAACCCUUACGACACUUUAGGUUUACUGCUUUUGUUUUUUU	0.0095323
SAOUHSC_00276	SAOUHSC_00276	hypothetical protein	hypothetical protein	119	193	34	99	-16.62	-1.52445	((((.((((((((.((((...(((...((((..(((((((.........(((((((((((((.........((((&))))........))))))).))))))..)))))))..)))).))).))))..))))))))..))))	UACAAGCGAAGGUAAAUUAAAAGUUUCAUUUGAUUAUAUAGAUUGGAUAAAUACAGAGUUUGAUCAAUUAGGCCGUGAAAAUUAUUAUAUGUAUAAAAAAUUUGGGGUUUUACCAGAAAUGGAAUAUGAAAUGGAAGAAAUUAAAGAAAUCGAUCAAUAUAUUAAAGAGCAAGAUGAAGCUGAAAUAUAGGGGAGAUAACAUGACUUUCGAAGAGAAAAUAAGCAAAUUAUAUAAUGAGAUUGCGAAUGAGAUUAGCAGUAUGAUACCGGUAGAGUGGGAAAAAGUAUAUACAAUGGCUU	GUUGAAAAUGAUUAUCAAUACCACAUAGAACAUCCCCCCCACAACGUUUCGUUCUUGUUGGAUUGGUCAUUUUCAAAUAUUCCCCUUUUAUAUGCCCGUAAAAGACAAUAUACGUUAUAACAACGUUUUAUAAAAGCAGUAAACCCUUACGACACUUUAGGUUUACUGCUUUUGUUUUUUU	0.0099498
SAOUHSC_00158	murP	PTS system transporter	PTS system transporter	192	231	48	84	-16.58	-1.52078	((((...((((((((((....(((((......((((((((&)))))))))))))..))))))))))........))))	GUGCGUAUUAUUCAAGAAAUAUGUGCUAUCACAUAUGAUGAAGCAAUGGCGUUAUAUCAGGUAUCUGAGCAUGAUGUGAAAGUUGCGACAGUUAUGGGUAUGUGUGGCAUUUCUAAGGAAGAAGCAACAAGACGGUUAUUAAACAAUGGUGACAUUGUUAAACGAGCAAUCAGAGAUAGACAACCUUAGGAGGGAUUUAAAUGACCAAAGAACAACAACUUGCAGAACGAAUUAUUGCUGCAGUAGGUGGUAUGGAUAAUAUAGAUAGUGUCAUGAACUGUAUGACACGUGUGCGUAUUA	GUUGAAAAUGAUUAUCAAUACCACAUAGAACAUCCCCCCCACAACGUUUCGUUCUUGUUGGAUUGGUCAUUUUCAAAUAUUCCCCUUUUAUAUGCCCGUAAAAGACAAUAUACGUUAUAACAACGUUUUAUAAAAGCAGUAAACCCUUACGACACUUUAGGUUUACUGCUUUUGUUUUUUU	0.0101062
SAOUHSC_00929	opp4D	oligopeptide ABC transporter ATP-binding protein	oligopeptide ABC transporter ATP-binding protein	190	200	29	39	-16.56	-1.51895	(((((((((((&)))))))))))	GUUAAAUGGCAAAAAUAUAUGAAUGAUGAGUUACCUGGAUUACCAAUGUUCCAAGGUAAAUCGAUAACUAUUGUUAACGAUAAAGUACGAAACUUAGACAUUGAAAUUGGAACUGAUCAAAGUUUAUAUAAUUUAACUAAAGAAGCUUAGUAAUGUAACCUCGACGAUUUUGUCGAGGUUUACUUAUAUGGGGGGAUGUUAUGAAUAAUGUAUUGUUAGAGGUUAAAGAUUUAGAAACAUCAUUAAAAAUAAAUAAUGAAUGGUUAGCAACUGUUGAAAAUAUUUCUUUUGAAUUAUCUA	GUUGAAAAUGAUUAUCAAUACCACAUAGAACAUCCCCCCCACAACGUUUCGUUCUUGUUGGAUUGGUCAUUUUCAAAUAUUCCCCUUUUAUAUGCCCGUAAAAGACAAUAUACGUUAUAACAACGUUUUAUAAAAGCAGUAAACCCUUACGACACUUUAGGUUUACUGCUUUUGUUUUUUU	0.0101854
SAOUHSC_01199	fabG	3-oxoacyl-(acyl-carrier-protein) reductase	3-oxoacyl-(acyl-carrier-protein) reductase	180	208	63	93	-16.47	-1.51069	((((((((((..(((((((((((((((((&)))))))))))))....))))))))))))))	AAUUAAAUCUAAUAUGGUCAAGCAAUUAUAUUCACCAGUACAAUUCAUUAACUCAACAGAAUGGCUAAUAGACCAAGGUGUUGAUCAUUUUAUUGAAAUUGGUCCUGGAAAAGUUUUAUCUGGCUUAAUUAAAAAAAUAAAUAGAGAUGUUAAGUUAACAUCAAUUCAAACUUUAGAAGAUGUGAAAGGAUGGAAUGAAAAUGACUAAGAGUGCUUUAGUAACAGGUGCAUCAAGAGGAAUUGGACGUAGUAUUGCGUUACAAUUAGCAGAAGAAGGAUAUAAUGUAGCAGUAAACUAUG	GUUGAAAAUGAUUAUCAAUACCACAUAGAACAUCCCCCCCACAACGUUUCGUUCUUGUUGGAUUGGUCAUUUUCAAAUAUUCCCCUUUUAUAUGCCCGUAAAAGACAAUAUACGUUAUAACAACGUUUUAUAAAAGCAGUAAACCCUUACGACACUUUAGGUUUACUGCUUUUGUUUUUUU	0.0105499
SAOUHSC_02689	SAOUHSC_02689	hypothetical protein	hypothetical protein	169	205	66	99	-16.47	-1.51069	(((.(((..((((((((...((((((..(((((((((&)))))))))....))))))))))))))))).)))	AUGUUAGCGCAUUAAUUCAACAGGUUUGCACACUCUACUCAACUGUUAAUAGCUGAAUAGAGUGUGUUUUUUAUUUCGUAGUUAUCAAUUUCAACAGAGGGAAUGAUUAAUAUUACUAUAGUUUAUAACAAAUGAUUUGGUAACAUAUGUUACUCAAUGCAUGUUAAGAUGAGUAAAUAUAAAAGAUAGGGAGUGGGAAGAUGACGAUUAAAGUUGAAGAUAAUAAAAUUAUUUUUUCAAGAACGAUAGAAGCACCGAUUGAAAAGGUGUUUGAUGCCUAUACGACAAAAGCAUUAUUUG	GUUGAAAAUGAUUAUCAAUACCACAUAGAACAUCCCCCCCACAACGUUUCGUUCUUGUUGGAUUGGUCAUUUUCAAAUAUUCCCCUUUUAUAUGCCCGUAAAAGACAAUAUACGUUAUAACAACGUUUUAUAAAAGCAGUAAACCCUUACGACACUUUAGGUUUACUGCUUUUGUUUUUUU	0.0105499
SAOUHSC_01552	dut	bacteriophage L54a deoxyuridine 5-triphosphate nucleotidohydrolase	bacteriophage L54a deoxyuridine 5-triphosphate nucleotidohydrolase	181	225	46	91	-16.33	-1.49785	(((..(((.((((((.((((((((((((..((...((((..((((&))))....)))).))..))))))))))))...)))))))))..)))	UAGUGCGUAUAACGGUAAUGACACAGAGGGGUUGCUAAAAGAGAUUGAGGACGUGUAUAAGAAAGCGCAAGCGUUUGAUGAAAUACUUGAGGGAAUGACAAAUGCUAUUCAACAUUCAGUUAAAGAAGGUAUUGAACUUGAUGAAGCAGUAGGGAUUAUGGCAGGUCAAGUUGUCUAUAAAUAUGAGGAGGAAUAGGAAAAUGACUAACACAUUACAAGUAAAACUAUUAUCAAAAAAUGCUAGAAUGCCCGAACGAAAUCAUAAGACGGAUGCAGGUUAUGACAUAUUCUCAGCUGAAA	GUUGAAAAUGAUUAUCAAUACCACAUAGAACAUCCCCCCCACAACGUUUCGUUCUUGUUGGAUUGGUCAUUUUCAAAUAUUCCCCUUUUAUAUGCCCGUAAAAGACAAUAUACGUUAUAACAACGUUUUAUAAAAGCAGUAAACCCUUACGACACUUUAGGUUUACUGCUUUUGUUUUUUU	0.011144
SAOUHSC_02442	SAOUHSC_02442	hypothetical protein	hypothetical protein	179	191	144	156	-16.21	-1.48685	(((((((((((((&)))))))))))))	AAAAAAAUAAAUCUUAUAUCGACAUUAAAACUGACUUUUUCGUACCAAAUAAUGUUCAAGUUCAAUCUUUAACUGAAGCAAUUCGUUCGGAUAUUAAAAAGAAUGUAGAAUAUUUCACAGAAAUGCCAGUACGUAAGUUAGAAGUUAAUGUGAGAGAUCAGAAAACUUCUGGUCCACGAGUGUUGUAAGGGAGGUAUAUCAUGGCUAACAAUCAUAACCAAAACGGACAAGACUCUACACAACAAGUGAUUAAUUUUUUAAAAGUAUUUAAAUGGAGAAUCGUUGGUUUCCUAGCGUUUC	GUUGAAAAUGAUUAUCAAUACCACAUAGAACAUCCCCCCCACAACGUUUCGUUCUUGUUGGAUUGGUCAUUUUCAAAUAUUCCCCUUUUAUAUGCCCGUAAAAGACAAUAUACGUUAUAACAACGUUUUAUAAAAGCAGUAAACCCUUACGACACUUUAGGUUUACUGCUUUUGUUUUUUU	0.0116808
SAOUHSC_02538	moaD	molybdopterin converting factor subunit 1	molybdopterin converting factor subunit 1	151	203	45	97	-16.11	-1.47767	((((((..((((((((((..((((((..(((.........(((((((((((((&))))))..)))))))...)))....))))))...))).)))))))..))))))	UUACAAAUUUCAGAUAUCGCUGUAUUAAUUGCGGUUUCUUCACCGCAUCGUAAAGAUGCCUAUCGAGCAAAUGAAUAUGCAAUUGAGCGUAUAAAAGAAAUUGUUCCGAUUUGGAAAAAAGAAAUUUGGGAAGAUGGUUCAAAAUGGCAAGGGCAUCAAAAAGGGAAUUAUGAAGAAGCAAAGAGGGAGGAAUAAGAGAGAUGAAGGUACUUUACUUCGCAGAAAUUAAAGAUAUAUUACAAAAAGCACAGGAAGAUAUUGUGCUUGAACAAGCAUUGACUGUACAACAAUUUGAAGAUU	GUUGAAAAUGAUUAUCAAUACCACAUAGAACAUCCCCCCCACAACGUUUCGUUCUUGUUGGAUUGGUCAUUUUCAAAUAUUCCCCUUUUAUAUGCCCGUAAAAGACAAUAUACGUUAUAACAACGUUUUAUAAAAGCAGUAAACCCUUACGACACUUUAGGUUUACUGCUUUUGUUUUUUU	0.0121487
SAOUHSC_01250	rpsO	30S ribosomal protein S15	30S ribosomal protein S15	179	228	45	94	-15.94	-1.46208	(((...((((.((((.((((..(((((...((((((((((((....((((&)))).)))))))).))))...)))))..))))...))))))))....)))	UAGUUAAACAAAUGAACGAUGAUAAAUCGCGUGCUAAAUAUUUAUUAGCAGUUGAUUUUGGUGAUGAAGUAGCUUAUAAUAUCUAGAGUUGCGUAUAGUUAUAUAAACAAUCUAUACCACACCUUUUUCUUAGUAGGUCGAAUCUCCAACGCCUAACUCGGAUUAAGGAGUAUUCAAACAUUUUAAGGAGGAAAUUGAUUAUGGCAAUUUCACAAGAACGUAAAAACGAAAUCAUUAAAGAAUACCGUGUACACGAAACUGAUACUGGUUCACCAGAAGUACAAAUCGCUGUACUUACUG	GUUGAAAAUGAUUAUCAAUACCACAUAGAACAUCCCCCCCACAACGUUUCGUUCUUGUUGGAUUGGUCAUUUUCAAAUAUUCCCCUUUUAUAUGCCCGUAAAAGACAAUAUACGUUAUAACAACGUUUUAUAAAAGCAGUAAACCCUUACGACACUUUAGGUUUACUGCUUUUGUUUUUUU	0.0129892
SAOUHSC_01363	umuC	hypothetical protein	hypothetical protein	229	242	23	36	-15.87	-1.45566	((((((((((((((&))))))))))))))	UUUAAUUGUUCAUCCGAACGACCUUCUAAUAAUUUUACAUUGACGAUUGGCAUCAUCCAAACCUCCUAAUCAUUAUUAAUUUGAGUAUAUCAUGUAAUACUUAAAAAUUCAUUUGCAAAAUAACAGAACAUUUGUUCUAAAAUAGUUGAAAUAGAACACGUGUUCGUAUAUAAUAAGAUUCAAGUAAGGGAGGAAUAACAGUGUAUAAUUAUCAUUUAUUAGAAGAUAGGGAUGUUCUAUGUAUUGACCAAAAAAGUUUUUUUGCGAGUGUUUCUUGUAUUGAAAAGGGGCUAGAUCCAU	GUUGAAAAUGAUUAUCAAUACCACAUAGAACAUCCCCCCCACAACGUUUCGUUCUUGUUGGAUUGGUCAUUUUCAAAUAUUCCCCUUUUAUAUGCCCGUAAAAGACAAUAUACGUUAUAACAACGUUUUAUAAAAGCAGUAAACCCUUACGACACUUUAGGUUUACUGCUUUUGUUUUUUU	0.0133526
SAOUHSC_01812	pde2	hypothetical protein	hypothetical protein	189	222	47	84	-15.75	-1.44465	(((((((((((((((((((((.....((((((((&)))))))).......))))))))))))))..)))))))	AACUUGCAUUGUUUGUAGAAAUUAGGGGUCCAAUUUCUCUGUGUUGGGGCCCCUGAACUAAAUAGUAUGAAAAUAUAUAUAUCUAAAUAAUUAAAACGGGCAAAUAGUUUAAUAUGGUAGUAACAAUUUUUAUAAUUUAGAUAUUUUGAUAUAGACUAAUGCUUAAAUUAAGCAACUUUUCUAAAAAAGGGAGUAUGAAAAUGAUUAGUACUUUGAAUGAAAUUAUGAAAUGUAUCGAAGACAACGAUACAAUUAUUAUACACAGACAUGUUAGACCAGAUCCUGAUGCAUAUGGUUCAC	GUUGAAAAUGAUUAUCAAUACCACAUAGAACAUCCCCCCCACAACGUUUCGUUCUUGUUGGAUUGGUCAUUUUCAAAUAUUCCCCUUUUAUAUGCCCGUAAAAGACAAUAUACGUUAUAACAACGUUUUAUAAAAGCAGUAAACCCUUACGACACUUUAGGUUUACUGCUUUUGUUUUUUU	0.0140003
SAOUHSC_01273	mutL	DNA mismatch repair protein	DNA mismatch repair protein	70	100	49	79	-15.5	-1.42172	(((((((((((((((((...(((((((..((&))..)))))))...)))))))))))))))))	UAAACUUAAGUGUUGAAGAAACAACUGAUACUUUAUCUCAAAAAGACUUUGAACAAGCAUCAUUUGAUUUGUUUGAAAAUGAUCAAAAAAGCGAGAUUGAACUACAAAUUAAAAAUUUGAAUUUAUCUAAUAUGACACCAAUUGAGGCAUUGGUGAAGUUAAGUGAAUUACAAAAUCAAUUAAAAUAGAGGUGUUGCAAAAUGGGGAAAAUUAAAGAACUCCAAACCUCAUUAGCAAAUAAAAUCGCAGCAGGUGAAGUAGUUGAAAGACCGAGUUCUGUUGUGAAAGAACUGUUGGAAA	GUUGAAAAUGAUUAUCAAUACCACAUAGAACAUCCCCCCCACAACGUUUCGUUCUUGUUGGAUUGGUCAUUUUCAAAUAUUCCCCUUUUAUAUGCCCGUAAAAGACAAUAUACGUUAUAACAACGUUUUAUAAAAGCAGUAAACCCUUACGACACUUUAGGUUUACUGCUUUUGUUUUUUU	0.0154565
SAOUHSC_02216	SAOUHSC_02216	phage DnaC-like protein	phage DnaC-like protein	184	234	47	97	-15.41	-1.41347	(((...(((((((((((.((((((((..(((((((((.......(((((((&))))))).)))))))))))))....)))))))))))))))........)))	UUAGGUUGGAGGAUUUUAAAAAGGUGAUUGAUAUCAAAACAGCUGAAUGGUUAAACACGGAUAGCGAUAAAUACCUUAGACCAGAAACACUUUUUGGCAGUAAAUUUGAGGGGUACCUCAAUCAAAAAAUACAACCAACUGGCACGGAUCAAUUGGAACGCAUGAAGUACGACGAAAGUUAUUGGGAUUAGGGGGAUAUUAUGAAACCACUAUUCAGCGAAAAGAUAAACGAAAGCUUGAAAAAAUAUCAACCUACUCAUGUCGAAAAAGGAUUGAAAUGUGAGAGAUGUGGAAGUGAAU	GUUGAAAAUGAUUAUCAAUACCACAUAGAACAUCCCCCCCACAACGUUUCGUUCUUGUUGGAUUGGUCAUUUUCAAAUAUUCCCCUUUUAUAUGCCCGUAAAAGACAAUAUACGUUAUAACAACGUUUUAUAAAAGCAGUAAACCCUUACGACACUUUAGGUUUACUGCUUUUGUUUUUUU	0.0160184
SAOUHSC_01632	gcvPB	glycine dehydrogenase subunit 2	glycine dehydrogenase subunit 2	28	57	49	78	-15.4	-1.41255	((((((.((((((((((((((((...((((&)))).))))))))))))))..)).))))))	UACAUCUUUCAAUGAGUUUGUAGUCAAAUUUGACAAACCAAUUCAACAAGUUAACGAGGAAUUAGUGAAGUACAAUAUUAUCGGUGGUUUUGAUUUAGGUGUUGUUUCAGACGACUUUAAAAAUCACAUGUUAAUAGCUGUAACUGAAUUAAGAACAAAAGAUGAAAUCGAUACAUUUGUAGAAAAGGCUGGUGAGUUAAAUGACUAGUAAAUCAAGUCCAUUAAUUUUUGAAAGAUCUCGUGAAGGCAGAUAUGCAUAUUCAUUACCAAAAAGUGAUAUUAAAACAAAUUCUGUUGAGU	GUUGAAAAUGAUUAUCAAUACCACAUAGAACAUCCCCCCCACAACGUUUCGUUCUUGUUGGAUUGGUCAUUUUCAAAUAUUCCCCUUUUAUAUGCCCGUAAAAGACAAUAUACGUUAUAACAACGUUUUAUAAAAGCAGUAAACCCUUACGACACUUUAGGUUUACUGCUUUUGUUUUUUU	0.0160822
SAOUHSC_02194	SAOUHSC_02194	HK97 family phage portal protein	HK97 family phage portal protein	138	146	37	45	-15.36	-1.40888	(((((((((&)))))))))	UUAUUAGGUUUGUUUGUGGUUAAUGUUUCUGUGUAUAAAGCAUUCGGUCAAAAUAUAGGACUUUUAUGCAUUGGUAUAACACUGAUUGUUAUUUCGUUGAUUUUAAAUCACGAAAGCAAUCAAGAAAGGAGUUAGUAGUUGUGGGGAUUUUUUAUAAAAAUGAAAAACGAGACUUGCAAUACAACGAAGAUGAUUUGCAAAUGAUGGUUCAAACUUUGCCAGGUUUUCAAGGAACAAAAUUACGACAAUAUAAAGAUAUAGAAGCAAUUAGGCAUAGCGACAUCUUUACGGCAGUUAUGA	GUUGAAAAUGAUUAUCAAUACCACAUAGAACAUCCCCCCCACAACGUUUCGUUCUUGUUGGAUUGGUCAUUUUCAAAUAUUCCCCUUUUAUAUGCCCGUAAAAGACAAUAUACGUUAUAACAACGUUUUAUAAAAGCAGUAAACCCUUACGACACUUUAGGUUUACUGCUUUUGUUUUUUU	0.0163397
SAOUHSC_00319	SAOUHSC_00319	hypothetical protein	hypothetical protein	177	208	63	99	-15.36	-1.40888	(((..(((((((((.(((((((((((((((((&)))))))))...)))))))).)).)))))))...)))	UAUAAUUGAUCGCUAUUUCUUUAAAUCAUUAUACUAUCGCCAUAAUUCAAUUAUGUAUGAAUUUGCGACUGAAGCGCCUGGAUUUACUAUUGAUACACCUGUUGAACAAUUAGGAAGUCAAUUGAACUUGCCUGACUUUUUAGAAGCAGAACGUGAACAAAUUGAAAGUAAGUUACACGAAAUAUAAAGGAGAAUGUUUAAUGGCCAAAUUAGAAAUGAAUAAAAAUACGCCUCUUGAGUUUGGUUUGUAUUCCUUAGGUGAUCAUUUAUUGAAUCCAUUGAAAGGUGAAAAAGUUAGUU	GUUGAAAAUGAUUAUCAAUACCACAUAGAACAUCCCCCCCACAACGUUUCGUUCUUGUUGGAUUGGUCAUUUUCAAAUAUUCCCCUUUUAUAUGCCCGUAAAAGACAAUAUACGUUAUAACAACGUUUUAUAAAAGCAGUAAACCCUUACGACACUUUAGGUUUACUGCUUUUGUUUUUUU	0.0163397
SAOUHSC_02250	SAOUHSC_02250	phage terminase small subunit	phage terminase small subunit	185	196	33	44	-15.32	-1.40521	(((((((((.((&)).)))))))))	GAUAAUGUCAAUGAUCAUAUUAUAAAGAAUCACAUAGAAAUGAUUGUUGACAGAUUAGCGACCGAUAAAGAGUUUUAUAUUUUUGACUCCCUUAUACAAGGACUUAGUUAUCAAGAUAUUAGUAGUGCCUUAGAUUGUUCAGAACAAUCUGUAAUAUUAUGGUAUGAAACCAUAUUAGAUAAAAUUGUGGGGGUGAUAAAAUGAGUGAGUUAACUGCAAAGCAAGCACGUUUUGUGAAUGAGUAUAUUAGAACACUGAAUGUAACACAAAGUGCCAUAAAAGCAGGAUAUAACGCAAAUA	GUUGAAAAUGAUUAUCAAUACCACAUAGAACAUCCCCCCCACAACGUUUCGUUCUUGUUGGAUUGGUCAUUUUCAAAUAUUCCCCUUUUAUAUGCCCGUAAAAGACAAUAUACGUUAUAACAACGUUUUAUAAAAGCAGUAAACCCUUACGACACUUUAGGUUUACUGCUUUUGUUUUUUU	0.0166015
SAOUHSC_02529	SAOUHSC_02529	hypothetical protein	hypothetical protein	180	220	64	94	-15.12	-1.38687	((((((((.(((((((((.........((((((..((((((&)))))).)))))).)))))))))))))))))	UAUUGUUAUAAAACUAUUGAAAAAUUCUUGUGAUAGCAUAGUGACAUCUCCUAAGACAAAAUAGUUAGCUUAGCUAACCUUUUUACAACAAUAGUAAUUAUAAAACGGGAGCAAUUAGAAAUCAAUAUAUAAUUAUUAAGAGCAAAAAUAAUUAUACUUUGUUAAAAUAAGCGUAAUUACAUGUAAAUAGGGGGAUACUAAUGAUAUUGAAAUUUGAUCACAUCAUUCAUUAUAUAGAUCAGUUAGAUCGGUUUAGUUUUCCAGGAGAUGUUAUAAAAUUACAUUCAGGUGGGUAUCAUC	GUUGAAAAUGAUUAUCAAUACCACAUAGAACAUCCCCCCCACAACGUUUCGUUCUUGUUGGAUUGGUCAUUUUCAAAUAUUCCCCUUUUAUAUGCCCGUAAAAGACAAUAUACGUUAUAACAACGUUUUAUAAAAGCAGUAAACCCUUACGACACUUUAGGUUUACUGCUUUUGUUUUUUU	0.0179774
SAOUHSC_00304	SAOUHSC_00304	hypothetical protein	hypothetical protein	118	136	79	97	-15.03	-1.37861	(((((((((((..((((((&))))))..)))))))))))	AGUAUUUUUAAAAUUAAACUAAUGAAUGGCAUUUGUAGGUCUGAAAAUAUGAAUAUGAAAAAGAAAAAUAAAGGCGAAAAGAUAUAAAAGUUAAUUGAAAAACGUUAUCAUAUACGUGGGUAUAUGAAGAGGGAAUGGUAUUAAGAACGCUAAAAUGUUAUGUCGGUUUGACAUGACAGGAUAAGUUUGGAGAUGACGGAUUGGUUAAAUUAAGCGUAUUAGACUAUGCCUUAAUAGAUGAAGGUAAGGAUGCACAAAAGGCAUUGCAAGAUUCAGUGACACUUGCAAAAUUAGCAGAUC	GUUGAAAAUGAUUAUCAAUACCACAUAGAACAUCCCCCCCACAACGUUUCGUUCUUGUUGGAUUGGUCAUUUUCAAAUAUUCCCCUUUUAUAUGCCCGUAAAAGACAAUAUACGUUAUAACAACGUUUUAUAAAAGCAGUAAACCCUUACGACACUUUAGGUUUACUGCUUUUGUUUUUUU	0.0186345
SAOUHSC_02743	opuCB	amino acid ABC transporter permease	amino acid ABC transporter permease	113	124	36	48	-14.87	-1.36393	(((.((((((((&))))))))..)))	GUACCUGUCGUAGAUGAUCAACAGCGUUUAGUAGGACUGAUUACGCGUGCCAAUGUUGUUGAUAUUGUAUAUGACACGAUUUGGGGCGAUAGUGAGGAUACAGUGCAAACAGAACAUGUGGGGGAAGACACUGCGUCCUCAAAAGUGCAUGAGCAACACACUACUAAUGUCAAAGUACGUGACAUAGGAGAUGAUAAAUCAUGAUUGAGUUCCUACAUGAACAUGGUGGACAGUUGAUGUCGAAAACACUGGAACAUUUCUAUAUUUCUAUAGUGGCAUUAUUACUUGCCAUCAUUGUUG	GUUGAAAAUGAUUAUCAAUACCACAUAGAACAUCCCCCCCACAACGUUUCGUUCUUGUUGGAUUGGUCAUUUUCAAAUAUUCCCCUUUUAUAUGCCCGUAAAAGACAAUAUACGUUAUAACAACGUUUUAUAAAAGCAGUAAACCCUUACGACACUUUAGGUUUACUGCUUUUGUUUUUUU	0.0198647
SAOUHSC_02202	SAOUHSC_02202	hypothetical protein	hypothetical protein	188	208	63	84	-14.82	-1.35935	((((((((.((((((((((((&))))))))))))..))))))))	ACACAAUACUUAGUCACAACAUUCAAAGAUUCAUCAGGACUACCACAUGAACAUUUUACUGCUGCUAGAGAUAAUCAGACGUUUACAGUUGUUGAGGCGGAGAGUAAAGAAGAAGCGAAAGAGAAGUACGAGGCACAAGUUAAAAGGGAUGCAGUUAUUAAAUUAGGUCAGUUGUUUGAAAAUAUAAGGGAGUGUGGGAAAUGAUUAAGCAAAUAUUAAGAUUAUUAUUCUUACUAGCGAUGUAUGAGCUAGGUAAGUAUGUAACUGAGCAAGUAUAUAUUAUGAUGACAGCUAAUGAUG	GUUGAAAAUGAUUAUCAAUACCACAUAGAACAUCCCCCCCACAACGUUUCGUUCUUGUUGGAUUGGUCAUUUUCAAAUAUUCCCCUUUUAUAUGCCCGUAAAAGACAAUAUACGUUAUAACAACGUUUUAUAAAAGCAGUAAACCCUUACGACACUUUAGGUUUACUGCUUUUGUUUUUUU	0.0202662
SAOUHSC_01102	uvrC	excinuclease ABC subunit C	excinuclease ABC subunit C	189	196	32	39	-14.67	-1.34559	((((((((&))))))))	AAUAAAUCUAUGAACGUUAAAUGAUAAUCUAGCAUGCUGAUAGAUUUGUAGCAGUUGGUUUGAUAAAACCAUGUUCAAUAUUACAUGAUGUGCAUGAAAAGUCAUACUCGAAGAUGUUGAUUAUUAACUAGAAUUAGUGGUGAUAAAUUUGAAGCACUUUUGUAGCAUCAUUCAUUUUAAAAUUAGAAGGGGGGAUAUUUUUGGAAGACUAUAAGCAACGAAUUAAAAAUAAAUUAAAUGUCGUACCUAUGGAACCAGGAUGCUAUUUAAUGAAAGAUCGUAAUGAUCAAGUGAUAUAUG	GUUGAAAAUGAUUAUCAAUACCACAUAGAACAUCCCCCCCACAACGUUUCGUUCUUGUUGGAUUGGUCAUUUUCAAAUAUUCCCCUUUUAUAUGCCCGUAAAAGACAAUAUACGUUAUAACAACGUUUUAUAAAAGCAGUAAACCCUUACGACACUUUAGGUUUACUGCUUUUGUUUUUUU	0.0215216
SAOUHSC_02003	SAOUHSC_02003	ABC transporter ATP-binding/permease	ABC transporter ATP-binding/permease	177	208	63	97	-14.67	-1.34559	(((((.((....(((((((((((.((((((((&))))))))...))...)))))))))...)))))))	GUAUCCAUAGAUUAAAUUGAAUAGAAUAUAACAUACGAAUAAGACAACGUAUUUAAUCACAUGAAUAUGACAGAGGUUGAGAUAUCUUAAUUUUAAAAAUGUAAAUUGUAAGAAGAAUUUACAUCUACAAAUUAUGUAUCCAACCUCUAUUCAUUUUUAUGCUUAUGAAUAGGAUAGGGCAAUAGAUUAGGGGGGAUUGUAUGAUUAAACGAUAUUUGCAAUUUGUUAAGCCAUACAAAUAUCGUAUUUUUGCAACGAUUAUUGUUGGGAUAAUUAAGUUUGGUAUACCAAUGCUUAUAC	GUUGAAAAUGAUUAUCAAUACCACAUAGAACAUCCCCCCCACAACGUUUCGUUCUUGUUGGAUUGGUCAUUUUCAAAUAUUCCCCUUUUAUAUGCCCGUAAAAGACAAUAUACGUUAUAACAACGUUUUAUAAAAGCAGUAAACCCUUACGACACUUUAGGUUUACUGCUUUUGUUUUUUU	0.0215216
SAOUHSC_02320	SAOUHSC_02320	hypothetical protein	hypothetical protein	127	213	40	123	-14.67	-1.34559	((((..((((((((.....(((((((.....((((...((.....((((((.((((((((.((((........((((((((((..((&))..)))))))))))))))))))))).....))))))....))))))...)))))))..............)))))))).))))	GUAUGAGACACCAGCAAAUUUGAAUAGUAUUGAAAAAGAAAUCUAUGAUGAAGGAUACAAAAUUGUAUUUUAGGGUAUAAUGUAGAGUGCGCUAUAGAUUUUAAUUUUGAAAAUAAAUUAAAAAUUUUGUAAAUGAUGUAGUAAAGGUAUGUCGAAUAGGGUAAGAUAAUAUUGAAAGCGAUCCAAACGAGGUGAUAAUAAUGAAACGUCCUGAAAAGAUUCAAAAUGUAGUCAAACUAUUGUCAUCAUUAGGUGUGAAUAUUAAAAAAACUAAAUCUCGUUUAGACAUUAUUAAUACUU	GUUGAAAAUGAUUAUCAAUACCACAUAGAACAUCCCCCCCACAACGUUUCGUUCUUGUUGGAUUGGUCAUUUUCAAAUAUUCCCCUUUUAUAUGCCCGUAAAAGACAAUAUACGUUAUAACAACGUUUUAUAAAAGCAGUAAACCCUUACGACACUUUAGGUUUACUGCUUUUGUUUUUUU	0.0215216
SAOUHSC_01584	SAOUHSC_01584	hypothetical protein	hypothetical protein	186	196	28	38	-14.64	-1.34284	(((((((((((&)))))))))))	UAGGGUUUUUGCGAAUAUCAACUAUUAAAUAUAUUACUAAUUUAUACAAAAAUAUAAAGUUUGAUAAAGUUAUUUAUUUGAUUAUAAAAAUAGGGUAAAAUAUAGAUAUAUUGUAUUAAUUAAAUUAUUCGAGGUGUCAUAUGAAAAAAUUCAUUGGAUCAGUUUUAGCUACGACAUUAAUUUUAGGGGGAUGUUCCACGAUGGAAAAUGAAUCAAAAAAAGACACAAAAACAGAAACAAAAUCUGUACCAGAAGAAAUGGAAGCUUCAAAAUAUGUAGGCCAAGGCUUCCAACCGCCUG	GUUGAAAAUGAUUAUCAAUACCACAUAGAACAUCCCCCCCACAACGUUUCGUUCUUGUUGGAUUGGUCAUUUUCAAAUAUUCCCCUUUUAUAUGCCCGUAAAAGACAAUAUACGUUAUAACAACGUUUUAUAAAAGCAGUAAACCCUUACGACACUUUAGGUUUACUGCUUUUGUUUUUUU	0.0217822
SAOUHSC_02074	SAOUHSC_02074	phi PVL orf 39-like protein	phi PVL orf 39-like protein	227	260	45	74	-14.59	-1.33825	(((((.(((.((.....(((..(((((((((.((&)))))))))))..)))..)).))).)))))	AGGAUACAGAAAUGAAGAAGAUAACUUUGUAGCAAAUCAAGAAUUGACAGUAACAAUCACAUUGAACGAGUACAGAAAACUUAUUGAAAUAAAGGCUGUUAAAGAUAAAGAAGAAGAUACUUACAGAGGUAAGUAUUUUGCGGAAGAAAGAAAAAACGAAAAAUUGGAAAAAGAAAAUAUAAAACUAAAAAACAAAAUUUAUGAAUUACAAAACGAAGAAGAUAACGAGGAGGACGAAGAAGACAAGGAGGACGAGAACGAUGUAUUACAAAAUUGGUGAGAUAAAAAACAAAAUUAUAA	GUUGAAAAUGAUUAUCAAUACCACAUAGAACAUCCCCCCCACAACGUUUCGUUCUUGUUGGAUUGGUCAUUUUCAAAUAUUCCCCUUUUAUAUGCCCGUAAAAGACAAUAUACGUUAUAACAACGUUUUAUAAAAGCAGUAAACCCUUACGACACUUUAGGUUUACUGCUUUUGUUUUUUU	0.0222238
SAOUHSC_01098	polX	hypothetical protein	hypothetical protein	237	266	80	109	-14.58	-1.33734	((((...(((.(((((...(((((((((((&))))))))))).....))))).))).))))	ACUUUACGUUAUAUCUAUUGGCAUUAUAUCCUAACGAAGCAUUACAACAUCAGCUUAAAAUAUCUAUUGUGAGUCAUUCAUUGAUUUUUCACAUCCCAUAUUUAUCGGCUUUCACCAUUAAUUUAUAAAUUAUCAUAAGAGGUCAGGACAAAGGUAUAUAUUAAUGAUACGUCCUGGUCUUCUUUUUAUGGAGUGUUAUUAUGACAAAAAAAGAUGUUAUCAAACUAUUAGAACAAAUUGCUACUUAUAUGGAAUUAAAAGGGGAAAAUACUUUUAAAAUAUCAGCGUAUCGAAAAGCAG	GUUGAAAAUGAUUAUCAAUACCACAUAGAACAUCCCCCCCACAACGUUUCGUUCUUGUUGGAUUGGUCAUUUUCAAAUAUUCCCCUUUUAUAUGCCCGUAAAAGACAAUAUACGUUAUAACAACGUUUUAUAAAAGCAGUAAACCCUUACGACACUUUAGGUUUACUGCUUUUGUUUUUUU	0.0223132
SAOUHSC_02718	SAOUHSC_02718	hypothetical protein	hypothetical protein	73	157	79	148	-14.51	-1.33091	((((((........((((((((......(((((....((((((.....(((....((((.....(((((.((((....(((((((&))))))))))).))))).))))....))).......))))))...)))))......))))))))))))))	UUGCACAUCGGUUAUCUACGAUUCAACAUGCAGAUCAAAUUAUUGUUUUAGGUAAACAACAAAUUUUAGAAAAAGGGUCACAUCACUUAUUGCUAAAAUUAAACGGUAAUUAUAAGAAAAUGUGGGAUACGCACAUGCAUACAAAAGAUUGGGGAAUCAAUACUGGACAUAAUUAAACUAAUGAGAAAAGGAGGUCAAAUAUGUUUCAAAUUACAUUUAAAAUUUUAAACUGGAUAAGACCAUAUAAAGCAAGAAUGAUUUUAGGAUUUAGCAUGUCAUUUUUAAAUGCUAUUUUUAUUG	GUUGAAAAUGAUUAUCAAUACCACAUAGAACAUCCCCCCCACAACGUUUCGUUCUUGUUGGAUUGGUCAUUUUCAAAUAUUCCCCUUUUAUAUGCCCGUAAAAGACAAUAUACGUUAUAACAACGUUUUAUAAAAGCAGUAAACCCUUACGACACUUUAGGUUUACUGCUUUUGUUUUUUU	0.0229496
SAOUHSC_01553	SAOUHSC_01553	PVL orf 52-like protein	PVL orf 52-like protein	1	31	32	60	-14.41	-1.32174	(((.(((.(((((((((........((((((&)))))).......)))))))))))).)))	CAAGAAGCAACGAGAUGAGCUUAUUGGGGAUAUAGCGAAGUUACGAGAUUGUAACAAAGAACUGGAGAAGAAAGCAAGCGCAUGGGAUAGGUAUUGCAAGAGCGUUGAAAAAGAUUUAAUAAACGAAUUCGGUAACGAUGAUGAAAGAGUUAAAUUCGGAAUGGAAUUAAACAAUAAAAUUUUUAUGGAGGAUGACACAAAUGAAUAAUCGCGAAAAAAUCGAACAGUCCGUUAUUAGUGCUAGUGCGUAUAACGGUAAUGACACAGAGGGGUUGCUAAAAGAGAUUGAGGACGUGUAUA	GUUGAAAAUGAUUAUCAAUACCACAUAGAACAUCCCCCCCACAACGUUUCGUUCUUGUUGGAUUGGUCAUUUUCAAAUAUUCCCCUUUUAUAUGCCCGUAAAAGACAAUAUACGUUAUAACAACGUUUUAUAAAAGCAGUAAACCCUUACGACACUUUAGGUUUACUGCUUUUGUUUUUUU	0.0238914
SAOUHSC_00606	SAOUHSC_00606	hypothetical protein	hypothetical protein	189	208	63	89	-14.27	-1.3089	((((((((((((((((((((&)))))))).......))))))))))))	GUUUUGAAGAUAAAUUUGAAGGUGUUUACUUAGAAGUAGAUAAUAAAAAUGAAGAAGCAGUAGCUUACUAUAAAGAGCAAGGUUUUACAAUCUUACGCUCUUAUGAGCCAGAAAUGUAUGGCGAAAAGUUAGACUUAGCACUUAUGUACAAAGCAUUUUAAGUAAAUUAAAUAUUAUAUUAAACGAAAAGGAGGGGAAUAAUGACUAACGCAUAUGUAGAUUUAAAAUUAGUAGAAGAAAAAGUUUUUAAAGACCCGAUACAUCGAUAUAUUCAUGUUGAAGAUCAAUUGAUAUGGGAUU	GUUGAAAAUGAUUAUCAAUACCACAUAGAACAUCCCCCCCACAACGUUUCGUUCUUGUUGGAUUGGUCAUUUUCAAAUAUUCCCCUUUUAUAUGCCCGUAAAAGACAAUAUACGUUAUAACAACGUUUUAUAAAAGCAGUAAACCCUUACGACACUUUAGGUUUACUGCUUUUGUUUUUUU	0.0252774
SAOUHSC_01329	rpsN2	30S ribosomal protein S14	30S ribosomal protein S14	13	50	25	64	-14.24	-1.30615	(((((((((((.(((((...(((.((((.(((((((((&)))))))))....)))).)))..))))).)))))))))))	AUUUCAAAGCGGAAUUUAAUAAGUACGAAGUAGUUCUGGGUAUGUUUUAUAAAUGUUCGAUAAUACACUUUAAUCUUAAAUAUGAUGGUUUAGAAAAUGAUUUAACAAAGAAAUGAAACUUUACUGUUGAAUUAUGUGAGGAUUGUGUUAUUAUAUAAAUCGUAAUAAUUACGAUUUGAUAAAAAGUGAGGUAACUAUAUAUGGCUAAGAAAUCUAAAAUAGCAAAAGAGAGAAAAAGAGAAGAGUUAGUAAAUAAAUAUUACGAAUUACGUAAAGAGUUAAAAGCAAAAGGUGAUUACG	GUUGAAAAUGAUUAUCAAUACCACAUAGAACAUCCCCCCCACAACGUUUCGUUCUUGUUGGAUUGGUCAUUUUCAAAUAUUCCCCUUUUAUAUGCCCGUAAAAGACAAUAUACGUUAUAACAACGUUUUAUAAAAGCAGUAAACCCUUACGACACUUUAGGUUUACUGCUUUUGUUUUUUU	0.0255851
SAOUHSC_00162	hsdR	HsdR family type I site-specific deoxyribonuclease	HsdR family type I site-specific deoxyribonuclease	181	195	81	95	-14.24	-1.30615	(((((((((((((((&)))))))))))))))	AUUAAUCGUAGACAAAAAAUUUAUCAAUGAUUUGAUUAUUUGUAUUCAAAUUUUAGUAUACGACUUACCUCAAAGACAAAUAUUAAAAGAUAAGACAAUAAAAUUAGAAUAAAUUUACGUUUGAAGAUAAAAAACAAACAUUUUUCAUUAAAGUUUAUGAUAUAUUUAGAGCAAUAGAAAGUGUAUGGAAGGGGAUAUGAAUGGCAUACCAAAGUGAAUACGCAUUAGAAAAUGAAAUGAUGAAUCAACUUGAACAAUUGGGUUACGAAAGAGUAACGAUACGUGAUAAUAAGCAAUUGC	GUUGAAAAUGAUUAUCAAUACCACAUAGAACAUCCCCCCCACAACGUUUCGUUCUUGUUGGAUUGGUCAUUUUCAAAUAUUCCCCUUUUAUAUGCCCGUAAAAGACAAUAUACGUUAUAACAACGUUUUAUAAAAGCAGUAAACCCUUACGACACUUUAGGUUUACUGCUUUUGUUUUUUU	0.0255851
SAOUHSC_01676	floA	hypothetical protein	hypothetical protein	157	172	144	158	-14.22	-1.30431	(((((.((((((((((&)))))))))))))))	AACCGCUCGCACCUCGUAGGAAAGACUGCUCAAACAGUUACAGAUCUUCGACCUGCAGGGAUUAUUUUUUGUGAAAAUGAACGUAUUGAUGCUGUUUCAGAUGGCAACUUUAUUUUGCGCAAUAAAACGGUAAAAAUCCUUGAAGUUGAAGGAACAAGAGUAGUUGUGAGGGAAGUAGAUUAAUUAAAAGGAGCGAUACCAUGUUUAGUUUAAGUUUUAUCGUAAUAGCAGUUAUUAUAGUAGUUGCAUUACUUAUUUUAUUCUCAUUUGUACCCAUUGGUUUAUGGAUUUCAGCGUUAG	GUUGAAAAUGAUUAUCAAUACCACAUAGAACAUCCCCCCCACAACGUUUCGUUCUUGUUGGAUUGGUCAUUUUCAAAUAUUCCCCUUUUAUAUGCCCGUAAAAGACAAUAUACGUUAUAACAACGUUUUAUAAAAGCAGUAAACCCUUACGACACUUUAGGUUUACUGCUUUUGUUUUUUU	0.0257923
SAOUHSC_01844	SAOUHSC_01844	hypothetical protein	hypothetical protein	124	142	57	75	-14.18	-1.30065	(((.((((((((((.((((&)))).)))))))))).)))	UUGUAUCCUUAGGUGGCUGAGUUGUAGUUGCAUUAUUAUUUUGAUUUUCCGAGAUUUUAUCUGAAGUAUUUGUAUUUUCUGCUGCUUGUGCUUGAUGUUGAGAAGUAAUUAAAAAUAGUGUACUGACAAUGACCGAUGCAACGCCUAGAGUUGAUUUUCUAAUAGAAUAGAAAGACCUUAAUUUUGGGUGAUGUUUGUUCAUGUUGUUAACAACUCCUAUAAGAUUAUAUUUAAUUGAUAAUAAUUAUCAAUAUCAAUUAUUAGUGUUAAUUGUAGCGCAUCCCAAUUAAAUAUUGCAAC	GUUGAAAAUGAUUAUCAAUACCACAUAGAACAUCCCCCCCACAACGUUUCGUUCUUGUUGGAUUGGUCAUUUUCAAAUAUUCCCCUUUUAUAUGCCCGUAAAAGACAAUAUACGUUAUAACAACGUUUUAUAAAAGCAGUAAACCCUUACGACACUUUAGGUUUACUGCUUUUGUUUUUUU	0.026212
SAOUHSC_02924	SAOUHSC_02924	4-aminobutyrate aminotransferase	4-aminobutyrate aminotransferase	184	198	77	91	-14.16	-1.29881	(((((((((((((((&)))))))))))))))	UAUGCGCAUAAACAAAGUAGAUUGAUAUAAAAUUCUUAAUUAUCAGAAUAUAUUUACAAAUCUGAAUUUUAUUAGUAUAUUGGAUAGUAUUCAUAGAGGCAUGACGGUAUUUGAGCAGGAUUUUAAAUCGGAUUUUAUAAUCGAUUUAAGAGAGGCCACUUUGCUUGCACAUUAAUACUGUCAAUGGGAGGGGAAUGUAUAUGAGUAAAGCACAUCAAUUAAUUCAAGAGGAUGAACAUUAUUUUGCGAAAUCAGGACGUAUUAAAUAUUAUCCGUUAGUGAUUGAUCAUGGAUAUGGAG	GUUGAAAAUGAUUAUCAAUACCACAUAGAACAUCCCCCCCACAACGUUUCGUUCUUGUUGGAUUGGUCAUUUUCAAAUAUUCCCCUUUUAUAUGCCCGUAAAAGACAAUAUACGUUAUAACAACGUUUUAUAAAAGCAGUAAACCCUUACGACACUUUAGGUUUACUGCUUUUGUUUUUUU	0.0264245
SAOUHSC_02760	SAOUHSC_02760	glutamate synthase subunit alpha	glutamate synthase subunit alpha	184	190	35	41	-14.12	-1.29514	(((((((&)))))))	UGACAUAGUAUACCUCUUAAAUAGUUGUAUUAUAUAGAUACUUUAGCACAUAUUACUUUGUAUUGUAUGUUUUAUACAUUAAAAUUUAAAAUGAAAAACAUAUCAUAAAAUUGUUUUAUAAAAUGAAGCGCUUCCAUUGUGUUUUGUUUUGUAAGGUGUAUCAUAAAUAUUGAAUUGAAAUUUUGGGGGGAGGUAUUGUAAUGACGUUUCUUACAGUCAUGCAAUUUAUAGUUAACAUUAUCGUUGUAGGAUUCAUGCUUACGGUUAUUGUUAUCGGGCUUAUUUGGUUAAUUAAAGAUA	GUUGAAAAUGAUUAUCAAUACCACAUAGAACAUCCCCCCCACAACGUUUCGUUCUUGUUGGAUUGGUCAUUUUCAAAUAUUCCCCUUUUAUAUGCCCGUAAAAGACAAUAUACGUUAUAACAACGUUUUAUAAAAGCAGUAAACCCUUACGACACUUUAGGUUUACUGCUUUUGUUUUUUU	0.0268548
SAOUHSC_02347	atpF	F0F1 ATP synthase subunit B	F0F1 ATP synthase subunit B	241	256	37	50	-14.11	-1.29422	((((((((..((((((&))))))))))))))	UAAUUAACAGAUAAAAGAGGUCGGGACAAAGCGCAUAGGACAUAAUUCAUGAUGCAUAUAUAGUAAUAUCUUUGAACUUUAUUAAAUAGUUGAGAUAUGAACGCACCAUGCCUAUCGCAUAAAUUCAGUAGGUCCUAACCUCGUCGUUUUUUUCUAUAUAACACUAGCGAUUAUUUUAAUGAAAGGAGUGUCAUGAACCCGUGACUGAAACAGCUAACUUAUUCGUUCUUGGUGCAGCUGGAGGCGUUGAGUGGGGUACUGUGAUUGUACAGGUCCUAACUUUCAUCGUGUUACUUGCGU	GUUGAAAAUGAUUAUCAAUACCACAUAGAACAUCCCCCCCACAACGUUUCGUUCUUGUUGGAUUGGUCAUUUUCAAAUAUUCCCCUUUUAUAUGCCCGUAAAAGACAAUAUACGUUAUAACAACGUUUUAUAAAAGCAGUAAACCCUUACGACACUUUAGGUUUACUGCUUUUGUUUUUUU	0.0269635
SAOUHSC_01176	gmk	guanylate kinase	guanylate kinase	180	199	145	163	-14.11	-1.29422	(((((((((..(((((((((&))))))))).)))))))))	CCAUACAUUAUGCCAUACAUUUUACAUUAUCUAAAAGUUUGCAAUUCAAUUUAUUUAAUUAAAAUUAAUCGUGCAAUAUAACGAUAUUGUUAGACUUAAUAGAAAUUAUGGCAUGCAAUUUCAAAUAUGCUAUACAAUAUAAAGAACAAUGUGAUAUCAUAUUUAAAUAAUAGAAGAUUAGCUUAGAGAGGUCGUAAGGCAUGGAUAAUGAAAAAGGAUUGUUAAUCGUUUUAUCAGGACCAUCUGGAGUAGGUAAAGGUACUGUUAGAAAACGAAUAUUUGAAGAUCCAAGUACAUCAU	GUUGAAAAUGAUUAUCAAUACCACAUAGAACAUCCCCCCCACAACGUUUCGUUCUUGUUGGAUUGGUCAUUUUCAAAUAUUCCCCUUUUAUAUGCCCGUAAAAGACAAUAUACGUUAUAACAACGUUUUAUAAAAGCAGUAAACCCUUACGACACUUUAGGUUUACUGCUUUUGUUUUUUU	0.0269635
SAOUHSC_00439	treR	hypothetical protein	hypothetical protein	229	265	93	134	-13.99	-1.28322	((((((((((((((....((..((((((..(((((((&))))))).......))))))..))....))))))))))))))	UUUAUGAACGUCAUUAUAAGAAUCAACAAUGGCUAGUAAUUGCGAAUUUCUCAGCAUCGGCUGUUGAUUUGCCAGAAGGAUUGGCUAGAGAAGGUUGUGUUGUGAUUCAAACAGGCACAGUGGAAAAUAAUACGAUAAGCGGGUUUGGUGCAAUUGUAAUCGAAACAAACGCGUAAAAUAAAUUGAGUGGAUGCGUUUAUAUGGCGAAACAAAAAAAGUUUAUGAAGAUUUAUGAGGCGUUGAAAGAAGAUAUAUUAAACGGGCAGAUUCAAUAUGGUGAACAAAUUCCGUCUGAACAUG	GUUGAAAAUGAUUAUCAAUACCACAUAGAACAUCCCCCCCACAACGUUUCGUUCUUGUUGGAUUGGUCAUUUUCAAAUAUUCCCCUUUUAUAUGCCCGUAAAAGACAAUAUACGUUAUAACAACGUUUUAUAAAAGCAGUAAACCCUUACGACACUUUAGGUUUACUGCUUUUGUUUUUUU	0.0283037
SAOUHSC_02553	SAOUHSC_02553	hypothetical protein	hypothetical protein	177	195	32	53	-13.96	-1.28047	((((((((((..(((((((&))))))).....))))))))))	UGUAUCUCUUUAUUAAUAAGUUAUAUCAUAAUUAUUUUAGUGCAUACUUUAUGGAAGGGAUAUCAGGGAAUGGCUUUCAAUUAAAGAAGAGGUUUAAAAGGAUUACAACAGAAUGUUAUGAUUUUGUAGAAAGAUAUAUAACAACGUUUUAUAAAAACAUAAUAUUGUUAAUGGAAAAUGAAAUGUAAGGGGGAUUUCGAGUGACUAAGAAAGUUUAUUUUAACCACGAUGGUGGUGUAGAUGAUUUAGUAUCUCUAUUUUUAUUAUUACAAAUGGAAAACGUUCAAUUGAUAGGGGUCA	GUUGAAAAUGAUUAUCAAUACCACAUAGAACAUCCCCCCCACAACGUUUCGUUCUUGUUGGAUUGGUCAUUUUCAAAUAUUCCCCUUUUAUAUGCCCGUAAAAGACAAUAUACGUUAUAACAACGUUUUAUAAAAGCAGUAAACCCUUACGACACUUUAGGUUUACUGCUUUUGUUUUUUU	0.0286494
SAOUHSC_02722	SAOUHSC_02722	hypothetical protein	hypothetical protein	47	76	63	96	-13.93	-1.27771	(((((((((.....((((((((((((((((&)))))).)))).......)))))).)))))))))	CUCUAUAGUGCUAAUGAGUCACGCGAUAAAUCAGUUACAUUAUAAUGGCGUAUAAGGAUGAGGGGAAAGAGACUAAAUUUGCUGUGAAAGGGUAUAAAGAUUGAAAUAAGCAUAUUUGAAGUGAAGCGGAUUGGCUCGCAUAUUCGAGUAUGUUCGAGAACGUAGUUAUGCAUAUAUUUUGAUGUUGAGGAGUUACACAUAUGAAACUAACACAAACGCAUGCUGAAAUUUUAAAAUUUAUCAUUGUUGGCGGCAUUAAUACGUUAAAUUAUUAUGUUGUCUAUUUAUUGCUGUUAAAAU	GUUGAAAAUGAUUAUCAAUACCACAUAGAACAUCCCCCCCACAACGUUUCGUUCUUGUUGGAUUGGUCAUUUUCAAAUAUUCCCCUUUUAUAUGCCCGUAAAAGACAAUAUACGUUAUAACAACGUUUUAUAAAAGCAGUAAACCCUUACGACACUUUAGGUUUACUGCUUUUGUUUUUUU	0.0289994
SAOUHSC_02996	msrA3	methionine sulfoxide reductase A	methionine sulfoxide reductase A	222	244	15	37	-13.78	-1.26396	((.(((((((((((.((((((((&)))))))).)))))).)))))))	GCAGGUCGCUUACUAAACUAUUUUGAAACUCUUGCUAAGAAUCAUCAUCGACAUGGUGUAACGUUAACAUGUCGAGAAUCAUUAAUUUCAUUUUAUGAAAAAUAUGGGUAUCGUAAUGAAGGUGUAUCAGAAUCAUGUCAUGGCGGUAUUAAAUGGUAUAACCUUGUUAAAAAUAUAAAAAAGGAUGAUGAGGUGUAAAUAUGGCAGUUGUUUAUGUAGCAGGAGGAUGUUUAUGGGGUGUUGAAGCAUUUUUUGCAACAAUACCUGGAAUUAUACAUACAGAAGCAGGAAGAGCAAAUG	GUUGAAAAUGAUUAUCAAUACCACAUAGAACAUCCCCCCCACAACGUUUCGUUCUUGUUGGAUUGGUCAUUUUCAAAUAUUCCCCUUUUAUAUGCCCGUAAAAGACAAUAUACGUUAUAACAACGUUUUAUAAAAGCAGUAAACCCUUACGACACUUUAGGUUUACUGCUUUUGUUUUUUU	0.0308167
SAOUHSC_01501	ebpS	elastin binding protein	elastin binding protein	275	298	61	83	-13.76	-1.26212	((((....(((((((.((((((((&)))))))).)))))))...))))	AGAAGUAUUGGAUUUGAUGAAAAGUUGCAAAAUUUAUUUCUCAGAUAGUAUUACUUUACUAAAAGAAAAUUGACAAGCUAUAAUUAGUGUAUACACAAUUGAAAAAUGAUUGAAAUAAUUUUGAAAAAUAUACAUAAACAUAUGUCAUGUGGGUAUAUUUUAUGUAAAAUCAUUGUAAUAGAAUAGAAAGGAAGAUGGCUAUGUCUAAUAAUUUUAAAGAUGACUUUGAAAAAAAUCGUCAAUCGAUAGACACAAAUUCACAUCAAGACCAUACGGAAGAUGUUGAAAAAGACCAAUCAG	GUUGAAAAUGAUUAUCAAUACCACAUAGAACAUCCCCCCCACAACGUUUCGUUCUUGUUGGAUUGGUCAUUUUCAAAUAUUCCCCUUUUAUAUGCCCGUAAAAGACAAUAUACGUUAUAACAACGUUUUAUAAAAGCAGUAAACCCUUACGACACUUUAGGUUUACUGCUUUUGUUUUUUU	0.0310676
SAOUHSC_02089	int2	phage family integrase	phage family integrase	164	220	49	110	-13.73	-1.25937	((((.((((((((........(((((((.(((..(((((((((((..((((((((((&))))))))))...))))).))))))......))))))))))........)))))))).))))	ACUGCAUCUUCUAAGACAUUUUUUAAAAUUCUAAUGUCUUCAUUCGUUAAAACUAAUUCAUUGAAAUUAUGAUUGUUUUUAAAUGUCAUAACAUCACCUACUUUUUAUUUUAUUAUAUCACAUUUAGUACCUAGUACUAAAUUUCGGGUAGCCCGCCUACCCUUAUUAUUUUUUGCCAAUUUUGAGGAGGGAGAAGCAAAAUGCCAGUAUAUAAGGAUGAUAAUACAGGUAAAUGGUAUUUUUCCAUUAGAUAUAAAGAUGUAUACGGUAAUAACAAACGAAAAAUGAAGCGUGGGUUUG	GUUGAAAAUGAUUAUCAAUACCACAUAGAACAUCCCCCCCACAACGUUUCGUUCUUGUUGGAUUGGUCAUUUUCAAAUAUUCCCCUUUUAUAUGCCCGUAAAAGACAAUAUACGUUAUAACAACGUUUUAUAAAAGCAGUAAACCCUUACGACACUUUAGGUUUACUGCUUUUGUUUUUUU	0.0314481
SAOUHSC_00679	ccpE	hypothetical protein	hypothetical protein	189	195	35	41	-13.72	-1.25845	(((((((&)))))))	UAAAACUAAUAUUGAAAAAAGCAAACAAAUAAAGCCUAAGCAAUAUAAUCAAACUAAAAAUCACCAACAACAAAAGAAAAACUAAGUAAUUCAAGCUGCAGCCAUACCAAUAAAAUUGGUGAAAUUAUUCGUUAGUAAUGAACUCAUGAAUGCUUGUAGCCAUGAAAGUUCAAUAAUUGAAUAAUUUAUGGGGGGAAAUUAUGAAGAUUGAAGACUAUCGUUUACUAAUAACAUUAGACGAAACGAAAACGUUACGUAAAGCGGCUGAAAUUUUAUAUAUAUCUCAACCUGCUGUUACAC	GUUGAAAAUGAUUAUCAAUACCACAUAGAACAUCCCCCCCACAACGUUUCGUUCUUGUUGGAUUGGUCAUUUUCAAAUAUUCCCCUUUUAUAUGCCCGUAAAAGACAAUAUACGUUAUAACAACGUUUUAUAAAAGCAGUAAACCCUUACGACACUUUAGGUUUACUGCUUUUGUUUUUUU	0.031576
SAOUHSC_00444	SAOUHSC_00444	hypothetical protein	hypothetical protein	257	282	46	74	-13.71	-1.25754	(((((((((.(((.((((((((((((&))))..))))))))...))))))))))))	AAAAACGAAGGCGAUGAUAUGCCAAAGCAACAAGCACAACAAACAGAUAUUGCUCAAAAAGCAAAAGAUCUUUUCGGUGAAGAAACUGUACAUGUGAUAGAUGAAGAGUGAUACAUGACAAGCGAUAUAAUCGUAUGUAUAAUGAAAGAAACAUCAUUUUAUUGAUAAAUAUUUAUUGAUUUUCAAGGAGGAAAUGGAAUAUGCGCGGUGGCGGAAACAUGCAACAAAUGAUGAAACAAAUGCAAAAAAUGCAAAAGAAAAUGGCUCAAGAACAAGAAAAACUUAAAGAAGAGCGUAUUG	GUUGAAAAUGAUUAUCAAUACCACAUAGAACAUCCCCCCCACAACGUUUCGUUCUUGUUGGAUUGGUCAUUUUCAAAUAUUCCCCUUUUAUAUGCCCGUAAAAGACAAUAUACGUUAUAACAACGUUUUAUAAAAGCAGUAAACCCUUACGACACUUUAGGUUUACUGCUUUUGUUUUUUU	0.0317044
SAOUHSC_02582	fdhA	formate dehydrogenase subunit alpha	formate dehydrogenase subunit alpha	163	219	39	106	-13.64	-1.25111	(((.(((((((.......(((((((.(((((((..(((...(((((((.....((((&))))........)))))))....)))..)))............)))).)))))))..))))))).)))	UUUAAUUUCGCGCAAAAUAUUUCAAAUAAAAAUGAUUGUAAAAAGGCAAAAUACAAAAUUUUACUUAACAACUAGUACAUAAAGUAAUACAAUUAAAUUAAUUCUAUCUGAAAGAUGUGUGGGGCAUCGUUAUUUUAGGUGGAUAUGAGCAAUUUAUUAAAAGUCAUUUACGGAAAAUAUAUAUAGACGGGGUGAGUAAUAUGCAAGAACAUUUGGUGGUUACACUUGAUGGAAAAGAUUAUCUUGUAGAACCAGGUACGAAUUUACUUGAAUUUAUUAAAUCACAAGAUACUUUUGUAC	GUUGAAAAUGAUUAUCAAUACCACAUAGAACAUCCCCCCCACAACGUUUCGUUCUUGUUGGAUUGGUCAUUUUCAAAUAUUCCCCUUUUAUAUGCCCGUAAAAGACAAUAUACGUUAUAACAACGUUUUAUAAAAGCAGUAAACCCUUACGACACUUUAGGUUUACUGCUUUUGUUUUUUU	0.0326184
SAOUHSC_00932	opp4C	oligopeptide ABC transporter permease	oligopeptide ABC transporter permease	189	196	32	39	-13.62	-1.24928	((((((((&))))))))	GGAGCCGUGAUUACGGAGACUAUCUUUUCAUAUAACGGUAUCGGUAAAUUAUUUUUAGAAUCGGUAAUAGGCCAAGACUAUCCAUUAAUGAUGGCAUUAACGUUAUUUUUCUCAUUUUUAGGUUUACUGGGUAAUUUGAUUUCUGAUAUUACUUAUGGAUUUAUAGAUCCAAGAAUUAGAAGUAACUAGGGGGGAUUAGAAUGCAAAAUAAGUCAAAAUCGCCUUUUAAAAUUGCAUUUUCUAAAUUUAUUCAUAAUAAAAUUGCAAUGUUAUCGGUUAUUUUUUUAUUAAUCAUAACUA	GUUGAAAAUGAUUAUCAAUACCACAUAGAACAUCCCCCCCACAACGUUUCGUUCUUGUUGGAUUGGUCAUUUUCAAAUAUUCCCCUUUUAUAUGCCCGUAAAAGACAAUAUACGUUAUAACAACGUUUUAUAAAAGCAGUAAACCCUUACGACACUUUAGGUUUACUGCUUUUGUUUUUUU	0.0328845
SAOUHSC_00875	ndh2b	hypothetical protein	hypothetical protein	179	191	82	94	-13.59	-1.24653	(((((((((((((&)))))))))))))	CUUAGUUAGUACAAAUAUUUAUUUGUAGUCAUUUUCAAAAAAAUAUAUAAUAAGCAUAUAAAUACAUAUUUACUUUUUUAGGGGUUAUUGAUGAAUCAAAGACACUUGCAUUUUAUAACUGUUCAUUAACAAAUAUAUCUAUGCACUUUGAUCUUUUCAAAAUUAAAGUAAAUAUUAACAUAUAAAAGGGGUACUUCAUUAUGAAAAACUUAGUUUUGUUAGGCGGCGGAUAUGGUAAUAUGCGUAUCAUGUCACGCAUUUUAACUACUUCUUUACCACAAGAUUAUACAGUCACAUUAG	GUUGAAAAUGAUUAUCAAUACCACAUAGAACAUCCCCCCCACAACGUUUCGUUCUUGUUGGAUUGGUCAUUUUCAAAUAUUCCCCUUUUAUAUGCCCGUAAAAGACAAUAUACGUUAUAACAACGUUUUAUAAAAGCAGUAAACCCUUACGACACUUUAGGUUUACUGCUUUUGUUUUUUU	0.0332879
SAOUHSC_00025	adsA	hypothetical protein	hypothetical protein	34	48	33	47	-13.59	-1.24653	(((((((.((.((((&)))).)).)))))))	UUGCUGUGAGACGACUUUAUCGGGUGCUUUUUUAUGUUGUUGGUGGGAAAUGGCUGUUGUUGAGUUGAAUCGGCUUGAUUGAAAUGUGUAAAAUAAUUCGAUAUUAAAUGUAAUUUAUAAAUAAUUUACAUAAAAUCAAUCAUUUUAAUAUAAGGAUUAUGAUAAUAUAUUGGUGUAUGACAGUUAAUGGAGGGAACGAAAUGAAAGCUUUAUUACUUAAAACAAGUGUAUGGCUCGUUUUGCUUUUUAGUGUAAUGGGAUUAUGGCAAGUCUCGAACGCGGCUGAGCAGCAUACACCAA	GUUGAAAAUGAUUAUCAAUACCACAUAGAACAUCCCCCCCACAACGUUUCGUUCUUGUUGGAUUGGUCAUUUUCAAAUAUUCCCCUUUUAUAUGCCCGUAAAAGACAAUAUACGUUAUAACAACGUUUUAUAAAAGCAGUAAACCCUUACGACACUUUAGGUUUACUGCUUUUGUUUUUUU	0.0332879
SAOUHSC_02377	pdp	pyrimidine-nucleoside phosphorylase	pyrimidine-nucleoside phosphorylase	279	299	76	96	-13.58	-1.24561	(((.((((.((((((((((((&)))).)))))))).)))))))	CCAUGAUGAUUCUAAGAUAAUUUAAUAGGGACUUUAACGUUAUAACCAAUCUAUUUAAGAAUAAUAACAUCGCAUUGAAAUUGUGAUAUUAAAAAUGAAAUCGAUAGCUUGCUAUAAUAAUUUUCGCUUGUGCUUUUAAAAAUGGACUAGAGAAAGCGCAGAUGCUUUGUCCUAAGCUUUUUAAGAAAAGGAUGAUAAAAAUGAGAAUGAUAGACAUUAUUGAGAAAAAGCGUGACGGUCAUACACUAACAACGGAAGAAAUUAAUUUCUUUAUUGGCGGCUAUGUUAAAGGGGAUAUUC	GUUGAAAAUGAUUAUCAAUACCACAUAGAACAUCCCCCCCACAACGUUUCGUUCUUGUUGGAUUGGUCAUUUUCAAAUAUUCCCCUUUUAUAUGCCCGUAAAAGACAAUAUACGUUAUAACAACGUUUUAUAAAAGCAGUAAACCCUUACGACACUUUAGGUUUACUGCUUUUGUUUUUUU	0.0334234
SAOUHSC_01680	rsmE	16S rRNA (uracil(1498)-N(3))-methyltransferase	16S rRNA (uracil(1498)-N(3))-methyltransferase	77	129	38	96	-13.58	-1.24561	(((((.(((((((.(((...(((((((...((((((((.(((((((((((.((&)).)).)))))))))...)))..)))))...)))))))....)))..))))))))))))	UUUAGCGCAUAUUAUUGAUGAAAUGAUUGAAGAUGCUUAUAAUACUCUAAAUGAAGGCGGUUAUUUUAUUACUUCUGGUAUUAUAAAAGAGAAGUAUGAAGGUAUACAGUCACAUAUGGAGCGUGUAGGUUUUAAAAUUAUUUCAGAACAACAUGACAACGGUUGGGUUUGUCUUGUUGGCCAGAAAGUGAGUGAAUAAUGUGCAACGUUAUUUCAUAGACCAAAACGCUGAUGUAAGUCAGCGUUUUUUUAUUACAAAAAAAGAAGAUAUUCAUCAUAUAACAAAUGUAAUGAGAUAUG	GUUGAAAAUGAUUAUCAAUACCACAUAGAACAUCCCCCCCACAACGUUUCGUUCUUGUUGGAUUGGUCAUUUUCAAAUAUUCCCCUUUUAUAUGCCCGUAAAAGACAAUAUACGUUAUAACAACGUUUUAUAAAAGCAGUAAACCCUUACGACACUUUAGGUUUACUGCUUUUGUUUUUUU	0.0334234
SAOUHSC_02771	SAOUHSC_02771	hypothetical protein	hypothetical protein	61	97	110	162	-13.54	-1.24194	((((((((((((((((((((((((((((.((((((((&)))))))).))))).))))))....))))))...........)))))))))))	GUCGCAAUGAAAGACAUUUAAAGCGGAGAUUAAUUAAUCUUUGAAAAUCACAUAUUGUUCAUUUGAAGUGUAUUGCUUAAAGCUUGUUUUAACGUAUUGUAGGUCGUGCAUCUAAUUUAUCAGAAUCUCGAGUUCAAACUUUUGGAGUAUCUUUAAAAUAAGCUGUAUUUUGUCUAUUCUAAUAAAUUAAGGAGAAUUUUAUGUUAAAAGAAAAAGAAAGUUUUAGAUUGCUAUAUCAAGCUAUAAGAGAGAUUGCAGAUAAAAUUGGAGAUAAUCAGUUAGAAACUAAUUCCGUUAGUU	GUUGAAAAUGAUUAUCAAUACCACAUAGAACAUCCCCCCCACAACGUUUCGUUCUUGUUGGAUUGGUCAUUUUCAAAUAUUCCCCUUUUAUAUGCCCGUAAAAGACAAUAUACGUUAUAACAACGUUUUAUAAAAGCAGUAAACCCUUACGACACUUUAGGUUUACUGCUUUUGUUUUUUU	0.0339714
SAOUHSC_01261	cinA	competence-damage inducible protein cinA	competence-damage inducible protein cinA	179	196	32	49	-13.53	-1.24102	(((((......(((((((&)))))))......)))))	UCAUAUGGAAUCUAGUUUUUUUAAUCCCAAUUUUAGAAAUUAGCCACGCAAUUGUUUAUAAUGAUAUAUUGUAAAACAAUAUUUGUUCAUUUUUUUAGGGAAAAUCUGUAGUAGCAUCUGAUACAUUGAAUCUAAAAUUGAUGUGAAUUUUUAAAUGAAAUACAUGAAAAAAUGAAUUAAACGAUACAAGGGGGAUAUAAAUGUCAAUUGCCAUUAUUGCUGUAGGCUCAGAACUAUUGCUAGGUCAAAUCGCUAAUACCAACGGACAAUUUCUAUCUAAAGUAUUUAAUGAAAUUGGAC	GUUGAAAAUGAUUAUCAAUACCACAUAGAACAUCCCCCCCACAACGUUUCGUUCUUGUUGGAUUGGUCAUUUUCAAAUAUUCCCCUUUUAUAUGCCCGUAAAAGACAAUAUACGUUAUAACAACGUUUUAUAAAAGCAGUAAACCCUUACGACACUUUAGGUUUACUGCUUUUGUUUUUUU	0.0341098
SAOUHSC_01821	SAOUHSC_01821	hypothetical protein	hypothetical protein	272	284	63	75	-13.5	-1.23827	(((((((((((((&)))))))))))))	GUUUAUAAAGAAAUCGUUAGUGAAGGUACUGAUUUCCCAGAUUUUGAUGCUGCUUUAGCUGCAUACAAAAAUAUUUAAUCAUUAAAGAGAUAAAUCUUAAAAUGUAUACAUCGUGUCCAUCGUUGUCAACAGCAUUAAAAUAGAAUUGUUUUCUAUGAUUGCUAAGACCUAUGGGCACUUUUUAUUGGAGAGGGACGAAUAUGGCAGAACAACAAACAAUUAUGGAACGCUUGUUUCAUACAUUAGAUGAAAAAGCUAAAACAUUAAAUAAUGAAAAUGGCCAAAGUUUUAUUGAAAAUC	GUUGAAAAUGAUUAUCAAUACCACAUAGAACAUCCCCCCCACAACGUUUCGUUCUUGUUGGAUUGGUCAUUUUCAAAUAUUCCCCUUUUAUAUGCCCGUAAAAGACAAUAUACGUUAUAACAACGUUUUAUAAAAGCAGUAAACCCUUACGACACUUUAGGUUUACUGCUUUUGUUUUUUU	0.0345286
SAOUHSC_00199	fadX	acyl CoA:acetate/3-ketoacid CoA transferase	acyl CoA:acetate/3-ketoacid CoA transferase	152	165	139	152	-13.5	-1.23827	((((((((((((((&))))))))))))))	AUUUUUAUAUAAGUAUUUUAAUGAUAUUCAAUUCAUUACAAACCCUUGAUAUUACAAUUGUUAUCGACCAUCAAAAUGUGUCUAUACUGUGUCUAUUAUCAGAAUAAAAAGAUAUUUCUAAUUGAUUUUAAACGUCGUUAUGUUAUAUUUCUUGUAAGGGUUUACACAAAGUGUAAAAACGCUAUAUUUUAUCAAAUGUGAUGGAGGUGACUUGCUUGAAACAAAUCACAUGGCACGACUUACAACAUAUCAUUAAAGAUGGUGAUGUGAUUGGUUUACCAGCAUUAGCUGUAGCCAACU	GUUGAAAAUGAUUAUCAAUACCACAUAGAACAUCCCCCCCACAACGUUUCGUUCUUGUUGGAUUGGUCAUUUUCAAAUAUUCCCCUUUUAUAUGCCCGUAAAAGACAAUAUACGUUAUAACAACGUUUUAUAAAAGCAGUAAACCCUUACGACACUUUAGGUUUACUGCUUUUGUUUUUUU	0.0345286
SAOUHSC_02374	hmrA	aminobenzoyl-glutamate utilization protein B	aminobenzoyl-glutamate utilization protein B	178	218	55	97	-13.48	-1.23644	(((((((((((..(((....(((((((....((..((((((&))))))..))..)))))))....)))..))))))....)))))	CAAUAGGGCUUAUGUUUUACAAUUUGAAACUGUUUUAUAAAUUUAUGAAAGGCUUUUAGUUAUUAGAAAAUUUUGUAAAUAAAGAAAAACUAGAUGACAUCAUGAGAUAAAACCGAUAGAAUAAGUAAUAAUUCAUUUUGAAAGAACAAAAUAUUGUGGAUGAUUAAAAUGAGUGUAGGGUAAAAGGGAGAUAGUAAAAAAUGAGUGAAAAACAACAAAUUCUCGAUUAUAUAGAAACAAAUAAAUAUAGUUAUAUCGAAAUCAGUCAUAGAAUUCAUGAACGUCCUGAACUUGGUAAUG	GUUGAAAAUGAUUAUCAAUACCACAUAGAACAUCCCCCCCACAACGUUUCGUUCUUGUUGGAUUGGUCAUUUUCAAAUAUUCCCCUUUUAUAUGCCCGUAAAAGACAAUAUACGUUAUAACAACGUUUUAUAAAAGCAGUAAACCCUUACGACACUUUAGGUUUACUGCUUUUGUUUUUUU	0.0348107
SAOUHSC_00628	mnhD2	monovalent cation/H+ antiporter subunit D	monovalent cation/H+ antiporter subunit D	189	195	33	39	-13.45	-1.23369	(((((((&)))))))	UAUGGGAACGUAUGGUUCUAGUAGAUCAGAACCACUAAUAACUGGUGGAAACCAAUUGUUUGUUGAUCCCUUGUUACAAGCUAUUGUACUAACUGCAAUAGUUAUAGGGUUUGGGAUGACUGCGUUUUUACUUGUACUUGUUUAUAGAACUUAUAAAGUAACAAAAGAAGAUGAAAUUGAAGGCCUAAGGGGGGAAGAUGAUGCUAAGUAACUUAUUGAUUUUACCAAUGUUAUUACCAUUCCUUUGUGCCUUAAUCCUUGUAUUUUUAAAAAAUAAUGAUCGUAUUUCUAAAUAUUUAU	GUUGAAAAUGAUUAUCAAUACCACAUAGAACAUCCCCCCCACAACGUUUCGUUCUUGUUGGAUUGGUCAUUUUCAAAUAUUCCCCUUUUAUAUGCCCGUAAAAGACAAUAUACGUUAUAACAACGUUUUAUAAAAGCAGUAAACCCUUACGACACUUUAGGUUUACUGCUUUUGUUUUUUU	0.0352383
SAOUHSC_01637	comGF	competence protein ComGF	competence protein ComGF	183	223	63	97	-13.39	-1.22818	(((((.....((((.(((((..........(((((((((((&)))))))))))...))))).))))......)))))	UAAAGGUUCAUUCUUAAUAGAUAGUAUGGCUGGAUUUUUGCUAAUUGGAUUGAUUACAUUACUAUUGAUACCAAUGAUGAAUCAAAUGCAAGCGAGUAUAAACCAUAAACUACAAACAAUUGAUGCUUCUAAAGUAAUUUUGACGACUGUAUCUAAAAUUAAUAAAGAAGAACUUAAGAAGGGGGUAACUAUAGGGAAGUAUGAUAUUAAGCAAAGUGACCAACAAAUUUGUGCUAUUUCAAAAAAUACCACUUCUUAUCAAAAGACAUGUAUACAGUAUUAAUGUCAAAGCUUUUUCGC	GUUGAAAAUGAUUAUCAAUACCACAUAGAACAUCCCCCCCACAACGUUUCGUUCUUGUUGGAUUGGUCAUUUUCAAAUAUUCCCCUUUUAUAUGCCCGUAAAAGACAAUAUACGUUAUAACAACGUUUUAUAAAAGCAGUAAACCCUUACGACACUUUAGGUUUACUGCUUUUGUUUUUUU	0.0361098
SAOUHSC_00405	lpl9	hypothetical protein	hypothetical protein	186	194	30	38	-13.37	-1.22635	(((((((((&)))))))))	AUUACAUGUAUUAAAUUGAAUAAGUUAGUUUUGUUUGAUAACAUAAAAGUUGAAUAAUCACUAUUUUAAUAAGUUGUAUGAAAUAUUCAAAUGUUUAUAAAAUUAAAACAGAGAGAUGUGAAAUGAUGGAGUAUAUAAAAAAAAUUGCUUUGUACAUGAGUGUAUUACUUUUAAUCAUUUUUAUUGGGGGAUGUGGAAAUAUGAAAGAUGAACAGAAAAAAGAGGAACAAACGAAUAAAACAGAUUCAAAAGAAGAACAAAUCAAAAAGAGUUUUGCGAAAACGUUAGAUAUGUAUCCAA	GUUGAAAAUGAUUAUCAAUACCACAUAGAACAUCCCCCCCACAACGUUUCGUUCUUGUUGGAUUGGUCAUUUUCAAAUAUUCCCCUUUUAUAUGCCCGUAAAAGACAAUAUACGUUAUAACAACGUUUUAUAAAAGCAGUAAACCCUUACGACACUUUAGGUUUACUGCUUUUGUUUUUUU	0.0364052
SAOUHSC_01089	isdG	heme-degrading monooxygenase IsdG	heme-degrading monooxygenase IsdG	3	43	46	77	-13.33	-1.22268	(((((((((((((((......(((((......(((((((((&))))))).)))))))..)))))))))))))))	AUUUUGAAAAUGAUCAAGAUUAUCAACAAUUUUUAGAUGAGACAAAACGUAAAUCUGUAAUUAAUUCAGAUGUUAAUGUAACGGUAAAAGAUAGAAUAAUGACUUUAUCAACGUGCGAAGAUGCAUAUAGUGAAACGACGAAAAGAAUUGUUGUUGUCGCAAAAAUAAUUAAGGUAAGUUAAACAGAAAAGAGGAUAAUUAUGAAAUUUAUGGCAGAAAAUAGGCUGACGUUAACAAAAGGAACAGCAAAAGAUAUUAUAGAACGAUUUUACACGAGACAUGGGAUUGAAACAUUAGAAG	GUUGAAAAUGAUUAUCAAUACCACAUAGAACAUCCCCCCCACAACGUUUCGUUCUUGUUGGAUUGGUCAUUUUCAAAUAUUCCCCUUUUAUAUGCCCGUAAAAGACAAUAUACGUUAUAACAACGUUUUAUAAAAGCAGUAAACCCUUACGACACUUUAGGUUUACUGCUUUUGUUUUUUU	0.0370034
SAOUHSC_00471	glmU	bifunctional N-acetylglucosamine-1-phosphate uridyltransferase/glucosamine-1-phosphate acetyltransferase	bifunctional N-acetylglucosamine-1-phosphate uridyltransferase/glucosamine-1-phosphate acetyltransferase	150	200	28	68	-13.32	-1.22176	((((((.....(((((..(((((((((.........((((((...((((((&))))))..))))))..)))))))))..)))))...))))))	ACAGAUUAUGAUGAUAUGAAAAUUAUUGAUUCAUUGCUGAUAAAAAUUGCGUUUGAAUGAUGCUCGUAUUUUUGAAGUAAGAAAAAAGUUGUUUUUAAAAUUACAACGAAUUAAAAACAAUGCCUUUUAUAUGUUGAAAGAGUAUUGCAGAUUAAAUUAUAAUAAUGACGAAGUGUAAAAUUUAAUGGGGGUUAAUGUUCAUGCGAAGACACGCGAUAAUUUUGGCAGCAGGUAAAGGCACAAGAAUGAAAUCUAAAAAGUAUAAAGUGCUACACGAGGUUGCUGGGAAACCUAUGGUCG	GUUGAAAAUGAUUAUCAAUACCACAUAGAACAUCCCCCCCACAACGUUUCGUUCUUGUUGGAUUGGUCAUUUUCAAAUAUUCCCCUUUUAUAUGCCCGUAAAAGACAAUAUACGUUAUAACAACGUUUUAUAAAAGCAGUAAACCCUUACGACACUUUAGGUUUACUGCUUUUGUUUUUUU	0.0371545
SAOUHSC_01925	SAOUHSC_01925	hypothetical protein	hypothetical protein	149	182	32	85	-13.28	-1.21809	((((((((...((((((((((((((...((((((&)))))).........))))..))))))))))...............))))))))	AGGUGCGGGGGCUAUUAGCGUUAUUUCUGCACUAACAGGAGGUUUAGUUGGCGCAGGUGUUGGUGGUUUCCUUGGAUCUAUAGCUGCAUCGAAUAUUGAUACUAGUAAGGGAAUAUAUAUAAAAUUAAAAACUAAAAAGUAUGCAGCCGGGGAAUACGUUCUGACAGGAGAAAAAUGGGGAUAUCAGUAAGGGUGAUUUUAUGGAUAGAUUAAAAUAUUCACUUAAAGUUGGAAUUUUAGCAUUAUUAUUAUUUUGUACUUUAAAUUAUUUAGUUCCAAUGCAAAGCAAUGCUUUUUCAA	GUUGAAAAUGAUUAUCAAUACCACAUAGAACAUCCCCCCCACAACGUUUCGUUCUUGUUGGAUUGGUCAUUUUCAAAUAUUCCCCUUUUAUAUGCCCGUAAAAGACAAUAUACGUUAUAACAACGUUUUAUAAAAGCAGUAAACCCUUACGACACUUUAGGUUUACUGCUUUUGUUUUUUU	0.0377653
SAOUHSC_01425	SAOUHSC_01425	hypothetical protein	hypothetical protein	264	300	45	82	-13.16	-1.20709	((((...(((((((.((...(((((((.(((((((((&))))))))))))))))...)).))..)))))...))))	AUAUACUUUUUAAAUAGUAUUAUUCACUAGUUUUAACAAUCAAUUAAUUGGUAUAUGAUACUUUUAUUGGUUAUUUUUAUCCCAUAGUGUGAUAAUUACUAUUUUUCAUUCAUAAUAAAGGUUUAAAGCAUGUUAAUAGUGUGUAAGAUUAACAUGUACUGAAAAACAUGUUUAACAUAAUGAUAUAAGGAGUGACGUACAUGAUCCGUCUAGGUAAAAUGUCAGAUUUAGAUCAAAUCUUAAAUCUAGUAGAAGAAGCAAAAGAAUUAAUGAAAGAACACGACAACGAGCAAUGGGACG	GUUGAAAAUGAUUAUCAAUACCACAUAGAACAUCCCCCCCACAACGUUUCGUUCUUGUUGGAUUGGUCAUUUUCAAAUAUUCCCCUUUUAUAUGCCCGUAAAAGACAAUAUACGUUAUAACAACGUUUUAUAAAAGCAGUAAACCCUUACGACACUUUAGGUUUACUGCUUUUGUUUUUUU	0.0396602
SAOUHSC_00262	essC	hypothetical protein	hypothetical protein	83	111	45	75	-13.13	-1.20434	(((((((((((..(((((((((((((.((&)))))).)))))))))..)))))..))))))	AAUUGCAAGAUAUUUUAGACAAAGAAAAACAAGUUAAAGAUGAAAAAGCGAAAUCUGAAGAAGAGAAAGCAAAAGCGAAAGAUGAGAAAUUAAAGCAACAAGAAGAGAACGAAAAGAAACAAAAAGAACAAGCACAAAAAGAUAAAGAAAAACGCCAAGAAGCUGAAAGAAAAAAAUAGUAUAGGACUGAGGCAAAGACAAUGCAUAAAUUGAUUAUAAAAUAUAACAAACAAUUGAAGAUGCUCAAUUUGCGAGAUGGUAAGACAUAUACUAUUAGCGAAGACGAGCGUGCAGAUAUUA	GUUGAAAAUGAUUAUCAAUACCACAUAGAACAUCCCCCCCACAACGUUUCGUUCUUGUUGGAUUGGUCAUUUUCAAAUAUUCCCCUUUUAUAUGCCCGUAAAAGACAAUAUACGUUAUAACAACGUUUUAUAAAAGCAGUAAACCCUUACGACACUUUAGGUUUACUGCUUUUGUUUUUUU	0.040149
SAOUHSC_01629	lipM	hypothetical protein	hypothetical protein	188	208	63	83	-13.13	-1.20434	(((((..(((((.((((((((&)))))))).)))))..)))))	UUGCUAUAACUAAAAUUAUUGCGAUGUACAAACUAGCACUCAUCUUGCAUCCUCCCUAAUUAAACGAUAAUAUAAUUAUAAGACUGUUAGGUCAAAUUAUCAAAAUAUUUCACUAAAGAAUUGCAAUUAUUAUUCAUUUAGUUAAAUUGAUUAAUUAGCGAAUCAAAUAUUAUACAUUUUGCUGAUAGGAGUUCUUGAAUAUGACUGAAACUUGGAAUUUUAUUAAUACAGGAAGUAAAGACCCAUAUUAUAAUAUGGCAAUGGAUGAAGCGUUAUUAAAUUUUGUCUCUAGAGGUGAAA	GUUGAAAAUGAUUAUCAAUACCACAUAGAACAUCCCCCCCACAACGUUUCGUUCUUGUUGGAUUGGUCAUUUUCAAAUAUUCCCCUUUUAUAUGCCCGUAAAAGACAAUAUACGUUAUAACAACGUUUUAUAAAAGCAGUAAACCCUUACGACACUUUAGGUUUACUGCUUUUGUUUUUUU	0.040149
SAOUHSC_01062	ylaN	hypothetical protein	hypothetical protein	181	224	47	93	-13.1	-1.20158	(((((((((((((...((..(((((.((...(((((.(((((((&))))))).)))))...)).)))))...)).....)))))))))))))	AAUCCAAGUCGUACUAUCUAAUGUUAUAGGAAACUUUACGGCUCCUUUAAUUUGUAUCAUUUUCCCACUCCCUAUCAAUGUAUAUAGCAUUAUUUUAACACAAAUUGCUAACGACACAUUUUAAAUCUACUUGCUUUUUAAUAUUUAGUAAGAUAAACUUUUAGUAAGACUUGAGAAUUUAUAUAGAGGGGGAGCGUGUCAUGGCGAAACAAGCAACAAUGAAAAAUGCAGCUUUGAAACAAUUGACUAAAGAUGCUGAUGAAAUCUUGCAUCUGAUUAAAGUUCAACUAGAUAAUUUAA	GUUGAAAAUGAUUAUCAAUACCACAUAGAACAUCCCCCCCACAACGUUUCGUUCUUGUUGGAUUGGUCAUUUUCAAAUAUUCCCCUUUUAUAUGCCCGUAAAAGACAAUAUACGUUAUAACAACGUUUUAUAAAAGCAGUAAACCCUUACGACACUUUAGGUUUACUGCUUUUGUUUUUUU	0.040644
SAOUHSC_01046	potA	ABC transporter	ABC transporter	188	195	32	39	-13.09	-1.20067	((((((((&))))))))	AUCCAUCAGAGUCUGAUACGUUUAUUUAUUGUAUGUCAGGUCAGAUAACACUUAAUUUAGGCAAAGAGAUAUAUCAAGCACAAGAAGAAGACGUUUUGUAUUUUAAAGCACGAGAUAAUCAUCGUUUGUCAAACGAAUCAAACAAUGAAACACGAAUACUUAUUGUAGCGACAGCUUCAUAUUUAUAGGGGGGAUCUUAUUUGGAACCGUUAUUAUCAUUAAAAUCAGUUAGUAAAAGCUAUGAUGAUCUUAAUAUCUUAGAUGACAUAGAUAUUGAUAUUGAAUCAGGAUACUUUUAUA	GUUGAAAAUGAUUAUCAAUACCACAUAGAACAUCCCCCCCACAACGUUUCGUUCUUGUUGGAUUGGUCAUUUUCAAAUAUUCCCCUUUUAUAUGCCCGUAAAAGACAAUAUACGUUAUAACAACGUUUUAUAAAAGCAGUAAACCCUUACGACACUUUAGGUUUACUGCUUUUGUUUUUUU	0.0408103
SAOUHSC_01142	mraZ	cell division protein MraZ	cell division protein MraZ	150	172	19	42	-13.06	-1.19791	((((.....(((((.((((((((&))))))))......))))).))))	CCCUCCACCUAUCCACCACUUUCUUACACUUUUGAUCAUAUUAUUAUAAAACCUUAAUAUACCAAGGGUUUAGCCCGAUUUAUCUUAAUGAUAAAUCGGGCAUUUUUUUGUUUUUUAAAAUAAAUUUCACAAAUUUUGUAUAAAUAGUGGUGGAUAGUGGGGAGAUGUGGUAAAUUAUAUAUAAGGUGAGGUGAUAAAAAAUGUUCAUGGGAGAAUACGAUCAUCAAUUAGAUACAAAAGGACGUAUGAUUAUACCGUCCAAGUUUCGUUAUGACUUAAAUGAGCGUUUUAUUAUCACAA	GUUGAAAAUGAUUAUCAAUACCACAUAGAACAUCCCCCCCACAACGUUUCGUUCUUGUUGGAUUGGUCAUUUUCAAAUAUUCCCCUUUUAUAUGCCCGUAAAAGACAAUAUACGUUAUAACAACGUUUUAUAAAAGCAGUAAACCCUUACGACACUUUAGGUUUACUGCUUUUGUUUUUUU	0.0413136
SAOUHSC_02714	bioB	biotin synthase	biotin synthase	217	233	80	95	-13.02	-1.19425	((((((...((((((((&))))))))..))))))	UAAAGAUAGUAAAACGCCGUUAGAAAUUGAAAAAGUUGAACGUAUUGUACGUAAUUGUAAAGAAAACGGGCUAAUGAUUAGAAAUUUAGAAAAUGUCAUUACGUUUGUGCCAGUGUUAAGUAUGUCAAAUAAAGAAGUGAAAACGAUGGUACGUAUUUUUAAAAAGGCAGUACAUAACAUUUUAGAUAGGAAGUGUUAAUAUGAAUUUGGCUAAACGCAUAUUACAAGGGGAACAAUUAACAAAAGAGACUGUAUUGAAAAUUUAUGAGGAUACUAAUAUUGAUACCUUAGAUUUAUUAA	GUUGAAAAUGAUUAUCAAUACCACAUAGAACAUCCCCCCCACAACGUUUCGUUCUUGUUGGAUUGGUCAUUUUCAAAUAUUCCCCUUUUAUAUGCCCGUAAAAGACAAUAUACGUUAUAACAACGUUUUAUAAAAGCAGUAAACCCUUACGACACUUUAGGUUUACUGCUUUUGUUUUUUU	0.0419945
SAOUHSC_00532	kbl	2-amino-3-ketobutyrate coenzyme A ligase	2-amino-3-ketobutyrate coenzyme A ligase	186	205	20	38	-12.97	-1.18966	(((((((....((.((((((&))))))))....)))))))	AUUAUUUGCUAGUUGGAACCAAUCUAACACCCUUAUCACUACUUUCUAAAAUAAUGUUUAUAGUAUAACAUUUUAUGAAAUUAUCGUACUAAAUGAUUGCUUUGAGAUAUUUUAUCUAUGAAUGAUAAGGCUUUCAAGUUAUGUAGAAUUACUGUAUGAUAAAGGUAUUACCAAACAAUACUUAAGGGGGAUUAUAUACUGUGGUUCAAUCAUUACAUGAGUUUUUAGAGGAAAAUAUAAAUUAUCUAAAAGAAAAUGGUUUGUAUAAUGAAAUAGAUACAAUUGAAGGUGCAAACGGAC	GUUGAAAAUGAUUAUCAAUACCACAUAGAACAUCCCCCCCACAACGUUUCGUUCUUGUUGGAUUGGUCAUUUUCAAAUAUUCCCCUUUUAUAUGCCCGUAAAAGACAAUAUACGUUAUAACAACGUUUUAUAAAAGCAGUAAACCCUUACGACACUUUAGGUUUACUGCUUUUGUUUUUUU	0.0428619
SAOUHSC_00474	rplY	50S ribosomal protein L25/general stress protein Ctc	50S ribosomal protein L25/general stress protein Ctc	182	205	66	91	-12.91	-1.18416	((((((((.((((.((((((((((&))))))))))....))))))))))))	GCUAUCAUUCGUGUAUACGAAAGAGAAUCAGUUAGCGUAUUAUUUGACUAAUAUUUAAAAGGCGUUUGACGAACAUAUUCCAAACGUGUAUAAUAGUUUCGUUCGUGAUUAUACGAAUAAAUAAACACUUGCAAGCAACGAUGAUGUUGAUGGGUAAGUGAGGUGCUCGUUUUGAGCAAAAAUGAAAGGUGGAAAUGAGAAUGGCUUCAUUAAAGUCAAUCAUCCGUCAAGGUAAACAAACACGUUCAGAUCUUAAACAAUUAAGAAAAUCUGGUAAAGUACCAGCAGUAGUAUACGGUU	GUUGAAAAUGAUUAUCAAUACCACAUAGAACAUCCCCCCCACAACGUUUCGUUCUUGUUGGAUUGGUCAUUUUCAAAUAUUCCCCUUUUAUAUGCCCGUAAAAGACAAUAUACGUUAUAACAACGUUUUAUAAAAGCAGUAAACCCUUACGACACUUUAGGUUUACUGCUUUUGUUUUUUU	0.0439269
SAOUHSC_00981	SAOUHSC_00981	hypothetical protein	hypothetical protein	237	252	85	100	-12.89	-1.18232	(((((((((((.((((&)))).)))))))))))	AAAUGCCAAUAUUUCUUAACUGUAGAAUAUUGCUGAUAUUGAUUACUCAUUGAAUACAAAACCUCUUUAAAUCAUAUUUUUUAUAACAAAGAUAUUUUAAUAGAAAGUAGCAUAAAGGUCAAUUGACGUGAAAAAUUGCAAGAUAAGUUUAAGCAAUUCUUGUAACACAAUUAUCCAAAAAUGAUACAAUAUAAUAAUGAGUGAAAAAAGACGAAGAAAGAAGUGAAAUGGAUGGCUACGGGCGUAUUAGAGGACGAUAUUGUCAAAGAGAUAUAUGGCAGCUCAAAGGAAUGGGUUUCA	GUUGAAAAUGAUUAUCAAUACCACAUAGAACAUCCCCCCCACAACGUUUCGUUCUUGUUGGAUUGGUCAUUUUCAAAUAUUCCCCUUUUAUAUGCCCGUAAAAGACAAUAUACGUUAUAACAACGUUUUAUAAAAGCAGUAAACCCUUACGACACUUUAGGUUUACUGCUUUUGUUUUUUU	0.0442879
SAOUHSC_02051	rinA	int gene activator RinA	int gene activator RinA	2	40	20	63	-12.89	-1.18232	((((((((((((((((.((((.((....(((((((((((&)))))))....))))...)).)).))..))))))))))))))))	GAUUUGAUGAGGGCGGAGGUGUCGGAGUAGAUGAUGUGGUUAAUCAUAGCAAUUAUAUUACUAGUCAUCUUAUUGUUUGGUGUGAUGUUACAAGCGGAACAGUUAAAAGGUGAUGUAAAAGUUAAAGAGCGAGAGAUAGAGAUAUUAAGAAGUAGAUUGAGACACUUUGAAGAUUAAACAUAUUUGUACGGAGGGUAUUCAUGACUAAAAAGAAAUACGGAUUAAAAUUAUCAACAGUUCGAAAGUUAGAAGAUGAGUUGUGUGAUUAUCCUAAUUAUCAUAAACAACUUGAAGAUUUAA	GUUGAAAAUGAUUAUCAAUACCACAUAGAACAUCCCCCCCACAACGUUUCGUUCUUGUUGGAUUGGUCAUUUUCAAAUAUUCCCCUUUUAUAUGCCCGUAAAAGACAAUAUACGUUAUAACAACGUUUUAUAAAAGCAGUAAACCCUUACGACACUUUAGGUUUACUGCUUUUGUUUUUUU	0.0442879
SAOUHSC_01538	SAOUHSC_01538	phage terminase large subunit	phage terminase large subunit	142	159	136	153	-12.87	-1.18049	(((((.(((((((.((((&))))))))))).)).)))	UUAUUGUCGGUUAAGAGAUGAACUUAAAAAUAGUGAUUUGAUGAUAGAGCAUACAAACAAGGCUGGUGCGAGCAAUAUUGUUAAGAAUCCAUUAAGCAUAGAACUGACAAAAACAGUUCAAACACUAAAUAACUUACUCAAGUCUAUGGGUUUAACUGCAGCACAAAGAAAAAAGAUAGUUCAAGAAGAAGGUGGAUUCGGUGACUAUUAAAGUUUUAAAUGAACCUUCACCAAAACUAUUAACAACAUGGUAUGCAGAGCAAGUCACUCAAGGGAAAAUAAAAACAAGCAAAUAUGUUA	GUUGAAAAUGAUUAUCAAUACCACAUAGAACAUCCCCCCCACAACGUUUCGUUCUUGUUGGAUUGGUCAUUUUCAAAUAUUCCCCUUUUAUAUGCCCGUAAAAGACAAUAUACGUUAUAACAACGUUUUAUAAAAGCAGUAAACCCUUACGACACUUUAGGUUUACUGCUUUUGUUUUUUU	0.0446519
SAOUHSC_01013	purL	phosphoribosylformylglycinamidine synthase II	phosphoribosylformylglycinamidine synthase II	107	159	18	70	-12.85	-1.17865	((((((.((((...((((((....((((((((((..((...((.(((((((((&))))))).))...))....))..))))))))))))))))...))))))).)))	AUUAAAAGCUAACAAUCAAAUUAUUCUGAAAUAUGUGAAUAAUCCGAACGGUUCAUAUGAUGAUAUUGCAGGAAUUGUUAACGAAAAAGGCAAUGUAUGUGGCAUGAUGCCACAUCCUGAAAGAGCUUUAGAAACGUUGUUAGGUACUGAUAGUGGUGUGAAAUUAUUUGAAGCGAUGGUAAAAAGUUGGAGGGAACAACAUGUCUAAAUUUAUCGAACCAAGCGUUGAAGAAAUUAAACUUGAAAAAGUAUAUCAAGAUAUGGGAUUAAGUGAUCAAGAAUAUGAAAAAGUUUGCGAUA	GUUGAAAAUGAUUAUCAAUACCACAUAGAACAUCCCCCCCACAACGUUUCGUUCUUGUUGGAUUGGUCAUUUUCAAAUAUUCCCCUUUUAUAUGCCCGUAAAAGACAAUAUACGUUAUAACAACGUUUUAUAAAAGCAGUAAACCCUUACGACACUUUAGGUUUACUGCUUUUGUUUUUUU	0.0450189
SAOUHSC_00982	menF	hypothetical protein	hypothetical protein	56	72	85	100	-12.79	-1.17315	((((((((((.((((((&))))))))))))))))	UGAUACAAUAUAAUAAUGAGUGAAAAAAGACGAAGAAAGAAGUGAAAUGGAUGGCUACGGGCGUAUUAGAGGACGAUAUUGUCAAAGAGAUAUAUGGCAGCUCAAAGGAAUGGGUUUCAGUUGAAGUGAAAUUAUCACAGUCACUAGACCCGAGCACAUUAUUUCAUCUCACUGACAAUGAGGCAGGAGAUCGCUUUUAUAUGCGUUUGAAUGAUAAUCGAACGUCAUAUUUUGGCUACAAAGCAAUUCAAUUAUUCAAAAAUAAUUCUAAAAAUAAACAAUCUAUUUUUAAAGACUGGG	GUUGAAAAUGAUUAUCAAUACCACAUAGAACAUCCCCCCCACAACGUUUCGUUCUUGUUGGAUUGGUCAUUUUCAAAUAUUCCCCUUUUAUAUGCCCGUAAAAGACAAUAUACGUUAUAACAACGUUUUAUAAAAGCAGUAAACCCUUACGACACUUUAGGUUUACUGCUUUUGUUUUUUU	0.0461387
SAOUHSC_01196	fapR	fatty acid biosynthesis transcriptional regulator	fatty acid biosynthesis transcriptional regulator	174	218	42	83	-12.79	-1.17315	(((((((((..((..(((((((((......(((((((((((((((&)))))))))))))))......))))).)))))))))))))))	GCCAUGCUGAUUUGUCAAUUUGAGUGCAACACUUCGUUAAUUGAGUGAUAUGACACUUGAACUAUUUAAAUGUAAAGUGGUAUUUUAACAAUUUAUAAAUUUUCGACUAAAUAAUAGCUAAAUAUUACAGUUAUUUGUUGAGUCGGUUAAAUAGAAAGUGUUAUGAUAUGUGAGGAAUGUUUAAGACUAGGUACUAAAAAAUGAGGGGUGAGACGUUGAAACUAAAGAAAGAUAAACGUAGAGAAGCAAUCAGACAACAAAUUGAUAGCAAUCCCUUCAUCACAGACCAUGAACUAAGCG	GUUGAAAAUGAUUAUCAAUACCACAUAGAACAUCCCCCCCACAACGUUUCGUUCUUGUUGGAUUGGUCAUUUUCAAAUAUUCCCCUUUUAUAUGCCCGUAAAAGACAAUAUACGUUAUAACAACGUUUUAUAAAAGCAGUAAACCCUUACGACACUUUAGGUUUACUGCUUUUGUUUUUUU	0.0461387
SAOUHSC_00788	SAOUHSC_00788	hypothetical protein	hypothetical protein	30	49	81	98	-12.73	-1.16765	((((((((..((((..((((&))))))))..))))))))	UUAACUGAUUUGUUAGAUUUUAUGAUACCCGGGUAUAAAAAAGAAGGGAAAUCUCAAUUAGUAAUUGCCAUCGGUUGUACGGGUGGACAACAUCGAUCUGUAGCAUUAGCAGAACGACUAGGUAAUUAUCUAAAUGAAGUAUUUGAAUAUAAUGUUUAUGUGCAUCAUAGGGACGCACAUAUUGAAAGUGGCGAGAAAAAAUGAGACAAAUAAAAGUUGUACUUAUCGGUGGUGGCACUGGCUUAUCAGUUAUGGCUAGGGGAUUAAGAGAAUUCCCAAUUGAUAUUACGGCGAUUGUAA	GUUGAAAAUGAUUAUCAAUACCACAUAGAACAUCCCCCCCACAACGUUUCGUUCUUGUUGGAUUGGUCAUUUUCAAAUAUUCCCCUUUUAUAUGCCCGUAAAAGACAAUAUACGUUAUAACAACGUUUUAUAAAAGCAGUAAACCCUUACGACACUUUAGGUUUACUGCUUUUGUUUUUUU	0.0472869
SAOUHSC_00928	opp4A	oligopeptide ABC transporter substrate-binding protein	oligopeptide ABC transporter substrate-binding protein	192	208	80	96	-12.71	-1.16581	(((((((....((((((&))))))....)))))))	AAUUAGGCUGGAGACAUAUCUCCAGUCUUUUUGUGUUGGAUAAAAACUUUGGGAAUAAAAAUUUAAAAUAAGUCGUUUUUUAAAUUACUGAAAUUGAUUAAAUGCAUAAAUAACUGAAUAUUCUAAAAAUAAACUUGUAAUAAUUUUUUCUAUGAGUAAACUAAAAAGAAAAAAUUAGAUUGAAAGUAGGAGGCAUAUGUAUGGGGAAGCUAAUUAAAUAUAUUUCAAUACUUCUUAUUGUCGUUUUAGUGUUGAGUGCUUGCGGAAAAAGCAGUAAUAAAGAUGAAGGAGUAAAAGAUG	GUUGAAAAUGAUUAUCAAUACCACAUAGAACAUCCCCCCCACAACGUUUCGUUCUUGUUGGAUUGGUCAUUUUCAAAUAUUCCCCUUUUAUAUGCCCGUAAAAGACAAUAUACGUUAUAACAACGUUUUAUAAAAGCAGUAAACCCUUACGACACUUUAGGUUUACUGCUUUUGUUUUUUU	0.0476761
SAOUHSC_01103	sdhC	succinate dehydrogenase cytochrome b-558 subunit	succinate dehydrogenase cytochrome b-558 subunit	180	194	33	46	-12.66	-1.16123	((((....(((((((&)))))))...))))	ACAAGCAAUUUUAAAUAUCGAAUCCAAAUGUUACAUUGUUCGACAUGCAGUUUGGUGAUCGUGCAGUGUGUAUUUGUCUUUAAAAUGUUUCGCUUAAUGAUAAUGACAACGCUAGAAACGAUAUCACUUUAGGGGGUUAAGCGUACGUUUAAUAUAAAUAGCUCAAUAAAUUAAAUAUUCGUUCACAGGGGGGACUCCUUUUGGCUCAAUCAAAAAAUGAAUUUUAUCUAAGACGUAUUCACUCGUUAUUAGGUAUUAUCCCAAUAGGUGCAUUUUUGGUCGUUCAUUUAUUAGUGAAUC	GUUGAAAAUGAUUAUCAAUACCACAUAGAACAUCCCCCCCACAACGUUUCGUUCUUGUUGGAUUGGUCAUUUUCAAAUAUUCCCCUUUUAUAUGCCCGUAAAAGACAAUAUACGUUAUAACAACGUUUUAUAAAAGCAGUAAACCCUUACGACACUUUAGGUUUACUGCUUUUGUUUUUUU	0.0486634
