# Supplementary material for: Linking Virulence and Iron Limitation Response in : The sRNA IsrR Is Involved in SaeRS Activation
Source: J Proteome Res. 2025 Jun 2;24(7):3324–42. doi: 10.1021/acs.jproteome.5c00059 (PMC12235713; doi:10.1021/acs.jproteome.5c00059)
Supplement: Supplementary file 3 [file pr5c00059_si_003.xlsx]

## Sheet: DeepLocPro_localization
Table S8. NCTC 8325 genome-wide in silico prediction of protein localizations using DeepLocPro.
locus tag	pan gene symbol	product	description	Localization	Cell wall & surface	Extracellular	Cytoplasmic	Cytoplasmic Membrane
SAOUHSC_00001	dnaA	chromosomal replication initiation protein	chromosomal replication initiation protein	Cytoplasmic	0.0107	0.0195	0.9569	0.0129
SAOUHSC_00002	dnaN	DNA polymerase III subunit beta	DNA polymerase III subunit beta	Cytoplasmic	0.0018	0.0127	0.8399	0.1456
SAOUHSC_00003	SAOUHSC_00003	hypothetical protein	hypothetical protein	Cytoplasmic	0	0.0004	0.9994	0.0002
SAOUHSC_00004	recF	recombination protein F	recombination protein F	Cytoplasmic	0.0011	0.0037	0.9819	0.0133
SAOUHSC_00005	gyrB	DNA gyrase subunit B	DNA gyrase subunit B	Cytoplasmic	0.0002	0.0412	0.9534	0.0052
SAOUHSC_00006	gyrA	DNA gyrase subunit A	DNA gyrase subunit A	Cytoplasmic	0.0004	0.0258	0.9683	0.0055
SAOUHSC_00007	nnrD	hypothetical protein	hypothetical protein	Cytoplasmic	0.0005	0.0012	0.9919	0.0064
SAOUHSC_00008	hutH	histidine ammonia-lyase	histidine ammonia-lyase	Cytoplasmic	0.0001	0.0014	0.9905	0.008
SAOUHSC_00009	serS	seryl-tRNA synthetase	seryl-tRNA synthetase	Cytoplasmic	0	0.0006	0.9994	0
SAOUHSC_00010	SAOUHSC_00010	hypothetical protein	hypothetical protein	Cytoplasmic Membrane	0	0.0013	0.0002	0.9985
SAOUHSC_00012	SAOUHSC_00012	hypothetical protein	hypothetical protein	Cytoplasmic Membrane	0	0.0003	0	0.9997
SAOUHSC_00013	metX	hypothetical protein	hypothetical protein	Cytoplasmic	0.0004	0.0485	0.9429	0.0082
SAOUHSC_00014	SAOUHSC_00014	hypothetical protein	hypothetical protein	Cytoplasmic Membrane	0.0001	0.0014	0.0002	0.9983
SAOUHSC_00015	gdpP	hypothetical protein	hypothetical protein	Cytoplasmic Membrane	0	0.0027	0.0001	0.9971
SAOUHSC_00017	rplI	50S ribosomal protein L9	50S ribosomal protein L9	Cytoplasmic	0.0003	0.0179	0.9816	0.0002
SAOUHSC_00018	dnaC	replicative DNA helicase	replicative DNA helicase	Cytoplasmic	0.0002	0.0199	0.9097	0.0703
SAOUHSC_00019	purA	adenylosuccinate synthetase	adenylosuccinate synthetase	Cytoplasmic	0.0002	0.0259	0.9731	0.0008
SAOUHSC_00020	walR	two-component response regulator	two-component response regulator	Cytoplasmic	0	0.0019	0.9911	0.007
SAOUHSC_00021	walK	sensory box histidine kinase VicK	sensory box histidine kinase VicK	Cytoplasmic Membrane	0.0001	0.001	0.0001	0.9988
SAOUHSC_00022	walH	hypothetical protein	hypothetical protein	Cytoplasmic Membrane	0.0079	0.0313	0.005	0.9558
SAOUHSC_00023	walI	hypothetical protein	hypothetical protein	Cytoplasmic Membrane	0	0.0011	0	0.9989
SAOUHSC_00024	walJ	hypothetical protein	hypothetical protein	Cytoplasmic	0	0.0017	0.9977	0.0006
SAOUHSC_00025	adsA	hypothetical protein	hypothetical protein	Cell wall & surface	0.7627	0.1321	0.0005	0.1047
SAOUHSC_00026	SAOUHSC_00026	hypothetical protein	hypothetical protein	Cytoplasmic Membrane	0.0047	0.1259	0.3335	0.5359
SAOUHSC_00027	orfX	23S rRNA (pseudouridine(1915)-N(3))-methyltransferase RlmH	23S rRNA (pseudouridine(1915)-N(3))-methyltransferase RlmH	Cytoplasmic	0.0002	0.0067	0.9925	0.0005
SAOUHSC_00028	SAOUHSC_00028	hypothetical protein	hypothetical protein	Cytoplasmic Membrane	0	0.028	0.0027	0.9692
SAOUHSC_00029	SAOUHSC_00029	hypothetical protein	hypothetical protein	Cytoplasmic	0.0001	0.2923	0.7054	0.0022
SAOUHSC_00030	SAOUHSC_00030	hypothetical protein	hypothetical protein	Extracellular	0.0014	0.6272	0.2543	0.1172
SAOUHSC_00031	SAOUHSC_00031	hypothetical protein	hypothetical protein	Cytoplasmic	0	0.0053	0.9944	0.0003
SAOUHSC_00032	SAOUHSC_00032	hypothetical protein	hypothetical protein	Cytoplasmic	0	0.3176	0.6814	0.001
SAOUHSC_00033	tauE	hypothetical protein	hypothetical protein	Cytoplasmic Membrane	0	0.0006	0	0.9994
SAOUHSC_00034	cstR	hypothetical protein	hypothetical protein	Cytoplasmic	0.0114	0.0449	0.9383	0.0054
SAOUHSC_00035	cstA	hypothetical protein	hypothetical protein	Cytoplasmic	0.0006	0.1897	0.6854	0.1242
SAOUHSC_00036	cstB	hypothetical protein	hypothetical protein	Cytoplasmic	0.0098	0.0396	0.8839	0.0668
SAOUHSC_00037	sqr	hypothetical protein	hypothetical protein	Cytoplasmic Membrane	0.0012	0.1166	0.1414	0.7409
SAOUHSC_00038	SAOUHSC_00038	hypothetical protein	hypothetical protein	Cytoplasmic	0.0002	0.003	0.93	0.0668
SAOUHSC_00039	SAOUHSC_00039	hypothetical protein	hypothetical protein	Cytoplasmic	0	0.0136	0.9853	0.0011
SAOUHSC_00040	SAOUHSC_00040	hypothetical protein	hypothetical protein	Cytoplasmic Membrane	0	0.1639	0.0001	0.836
SAOUHSC_00041	SAOUHSC_00041	hypothetical protein	hypothetical protein	Cytoplasmic	0.0001	0.014	0.9845	0.0014
SAOUHSC_00042	SAOUHSC_00042	hypothetical protein	hypothetical protein	Cytoplasmic Membrane	0	0.0013	0	0.9987
SAOUHSC_00043	SAOUHSC_00043	hypothetical protein	hypothetical protein	Cytoplasmic	0.0002	0.0634	0.9349	0.0015
SAOUHSC_00044	SAOUHSC_00044	hypothetical protein	hypothetical protein	Cytoplasmic	0.0007	0.0469	0.918	0.0343
SAOUHSC_00045	SAOUHSC_00045	hypothetical protein	hypothetical protein	Cytoplasmic	0.0002	0.154	0.7687	0.0771
SAOUHSC_00046	SAOUHSC_00046	hypothetical protein	hypothetical protein	Cytoplasmic	0.0003	0.1261	0.8699	0.0037
SAOUHSC_00047	SAOUHSC_00047	hypothetical protein	hypothetical protein	Cytoplasmic Membrane	0.0001	0.0732	0.0001	0.9266
SAOUHSC_00049	SAOUHSC_00049	hypothetical protein	hypothetical protein	Cytoplasmic	0.0209	0.166	0.4385	0.3746
SAOUHSC_00050	SAOUHSC_00050	hypothetical protein	hypothetical protein	Cytoplasmic Membrane	0	0.0486	0.0002	0.9512
SAOUHSC_00051	plc	1-phosphatidylinositol phosphodiesterase	1-phosphatidylinositol phosphodiesterase	Extracellular	0	1	0	0
SAOUHSC_00052	csa1A	hypothetical protein	hypothetical protein	Cytoplasmic Membrane	0.0037	0.2349	0.0006	0.7608
SAOUHSC_00053	SAOUHSC_00053	hypothetical protein	hypothetical protein	Cytoplasmic Membrane	0.002	0.2435	0.0004	0.7542
SAOUHSC_00054	SAOUHSC_00054	hypothetical protein	hypothetical protein	Cytoplasmic Membrane	0.0031	0.22	0.0006	0.7764
SAOUHSC_00055	SAOUHSC_00055	hypothetical protein	hypothetical protein	Cytoplasmic Membrane	0.0064	0.1799	0.0009	0.8128
SAOUHSC_00056	SAOUHSC_00056	hypothetical protein	hypothetical protein	Cytoplasmic	0.0053	0.0778	0.7369	0.18
SAOUHSC_00057	SAOUHSC_00057	hypothetical protein	hypothetical protein	Cytoplasmic	0.0001	0.0052	0.994	0.0008
SAOUHSC_00058	norC	hypothetical protein	hypothetical protein	Cytoplasmic Membrane	0	0.0012	0	0.9988
SAOUHSC_00060	nptA	hypothetical protein	hypothetical protein	Cytoplasmic Membrane	0	0.0004	0.0001	0.9995
SAOUHSC_00061	SAOUHSC_00061	myosin-cross-reactive antigen	myosin-cross-reactive antigen	Cytoplasmic Membrane	0.0008	0.1938	0.3971	0.4083
SAOUHSC_00062	SAOUHSC_00062	hypothetical protein	hypothetical protein	Cytoplasmic Membrane	0	0.0002	0	0.9998
SAOUHSC_00064	norG	hypothetical protein	hypothetical protein	Cytoplasmic	0.0013	0.0647	0.6934	0.2406
SAOUHSC_00065	SAOUHSC_00065	hypothetical protein	hypothetical protein	Cytoplasmic Membrane	0	0.0009	0.0001	0.9991
SAOUHSC_00067	lctP1	L-lactate permease	L-lactate permease	Cytoplasmic Membrane	0	0.0005	0	0.9995
SAOUHSC_00069	spa	protein A	protein A	Cell wall & surface	0.9084	0.0524	0.0001	0.039
SAOUHSC_00070	sarS	accessory regulator-like protein	accessory regulator-like protein	Cytoplasmic	0.005	0.0277	0.8857	0.0817
SAOUHSC_00071	sirC	lipoprotein SirC	lipoprotein SirC	Cytoplasmic Membrane	0	0.0001	0	0.9999
SAOUHSC_00072	sirB	lipoprotein SirB	lipoprotein SirB	Cytoplasmic Membrane	0	0	0	1
SAOUHSC_00074	sirA	periplasmic binding protein	periplasmic binding protein	Cytoplasmic Membrane	0.0023	0.0039	0	0.9938
SAOUHSC_00075	sbnA	2,3-diaminopropionate biosynthesis protein SbnA	2,3-diaminopropionate biosynthesis protein SbnA	Cytoplasmic	0.0001	0.0037	0.9887	0.0075
SAOUHSC_00076	sbnB	2,3-diaminopropionate biosynthesis protein SbnB	2,3-diaminopropionate biosynthesis protein SbnB	Cytoplasmic	0.0001	0.0053	0.9763	0.0184
SAOUHSC_00077	sbnC	hypothetical protein	hypothetical protein	Cytoplasmic	0	0.0075	0.9876	0.0048
SAOUHSC_00078	sbnD	hypothetical protein	hypothetical protein	Cytoplasmic Membrane	0	0.0021	0.0001	0.9977
SAOUHSC_00079	sbnE	hypothetical protein	hypothetical protein	Cytoplasmic	0.0001	0.0247	0.9399	0.0352
SAOUHSC_00080	sbnF	hypothetical protein	hypothetical protein	Cytoplasmic	0.0004	0.0135	0.8267	0.1595
SAOUHSC_00081	sbnG	hypothetical protein	hypothetical protein	Cytoplasmic	0	0.0016	0.9981	0.0004
SAOUHSC_00082	sbnH	hypothetical protein	hypothetical protein	Cytoplasmic	0.0001	0.0006	0.9794	0.0199
SAOUHSC_00083	sbnI	hypothetical protein	hypothetical protein	Cytoplasmic	0.0008	0.0439	0.9407	0.0145
SAOUHSC_A00084	SAOUHSC_A00084	hypothetical protein	hypothetical protein	Cytoplasmic	0.0001	0.149	0.8483	0.0026
SAOUHSC_00084	SAOUHSC_00084	hypothetical protein	hypothetical protein	Cytoplasmic Membrane	0.0001	0.0196	0.0001	0.9802
SAOUHSC_00085	SAOUHSC_00085	hypothetical protein	hypothetical protein	Cytoplasmic Membrane	0.0004	0.2894	0.0001	0.71
SAOUHSC_00086	butA	acetoin reductase	acetoin reductase	Cytoplasmic	0.0024	0.0705	0.8755	0.0516
SAOUHSC_00087	SAOUHSC_00087	hypothetical protein	hypothetical protein	Cytoplasmic	0.0001	0.115	0.879	0.006
SAOUHSC_00088	galE	hypothetical protein	hypothetical protein	Cytoplasmic	0.003	0.0981	0.8093	0.0896
SAOUHSC_00089	SAOUHSC_00089	hypothetical protein	hypothetical protein	Cytoplasmic Membrane	0	0.0007	0.0003	0.999
SAOUHSC_00090	SAOUHSC_00090	hypothetical protein	hypothetical protein	Cytoplasmic Membrane	0.0015	0.0477	0.1304	0.8204
SAOUHSC_00091	SAOUHSC_00091	hypothetical protein	hypothetical protein	Cytoplasmic Membrane	0	0.002	0	0.998
SAOUHSC_00092	SAOUHSC_00092	hypothetical protein	hypothetical protein	Cytoplasmic Membrane	0	0.0002	0	0.9998
SAOUHSC_00093	sodM	superoxide dismutase	superoxide dismutase	Cytoplasmic	0.0002	0.0718	0.9277	0.0004
SAOUHSC_00094	sasD	hypothetical protein	hypothetical protein	Extracellular	0.0216	0.9768	0.0001	0.0015
SAOUHSC_00096	SAOUHSC_00096	GntR family transcriptional regulator	GntR family transcriptional regulator	Cytoplasmic	0.0001	0.0179	0.9769	0.0051
SAOUHSC_A00097	SAOUHSC_A00097	hypothetical protein	hypothetical protein	Extracellular	0.0001	0.5163	0.4155	0.0682
SAOUHSC_00097	deoD1	purine nucleoside phosphorylase	purine nucleoside phosphorylase	Cytoplasmic	0	0.0074	0.9914	0.0012
SAOUHSC_00099	tet38	hypothetical protein	hypothetical protein	Cytoplasmic Membrane	0	0.0009	0	0.999
SAOUHSC_00100	deoC1	2-deoxyribose-5-phosphate aldolase	2-deoxyribose-5-phosphate aldolase	Cytoplasmic	0	0.0012	0.9986	0.0002
SAOUHSC_00101	deoB	phosphopentomutase	phosphopentomutase	Cytoplasmic	0	0.0206	0.9786	0.0008
SAOUHSC_00102	phnE1	phosphonates ABC transporter permease	phosphonates ABC transporter permease	Cytoplasmic Membrane	0	0.0002	0	0.9998
SAOUHSC_00103	phnE2	phosphonates ABC transporter permease	phosphonates ABC transporter permease	Cytoplasmic Membrane	0	0	0	1
SAOUHSC_00104	phnC	amino acid ABC transporter ATP-binding protein	amino acid ABC transporter ATP-binding protein	Cytoplasmic Membrane	0	0.0144	0.0149	0.9707
SAOUHSC_00105	phnD	phosphonate ABC transporter substrate-binding protein	phosphonate ABC transporter substrate-binding protein	Cytoplasmic Membrane	0.0004	0.0524	0.0001	0.9472
SAOUHSC_00106	SAOUHSC_00106	hypothetical protein	hypothetical protein	Extracellular	0.0504	0.9471	0.0001	0.0025
SAOUHSC_00107	SAOUHSC_00107	hypothetical protein	hypothetical protein	Cytoplasmic	0.0009	0.0042	0.992	0.0028
SAOUHSC_00108	SAOUHSC_00108	hypothetical protein	hypothetical protein	Cytoplasmic	0	0.3971	0.5211	0.0818
SAOUHSC_00109	SAOUHSC_00109	replication initiation protein	replication initiation protein	Cytoplasmic	0.0017	0.3585	0.4035	0.2363
SAOUHSC_00110	SAOUHSC_00110	truncated replication initiation protein	truncated replication initiation protein	Cytoplasmic	0.0002	0.0623	0.9231	0.0143
SAOUHSC_00111	SAOUHSC_00111	hypothetical protein	hypothetical protein	Cytoplasmic Membrane	0	0.0407	0.0002	0.9591
SAOUHSC_00113	adhE	bifunctional acetaldehyde-CoA/alcohol dehydrogenase	bifunctional acetaldehyde-CoA/alcohol dehydrogenase	Cytoplasmic	0.0015	0.0427	0.8098	0.146
SAOUHSC_00114	capA	capsular polysaccharide biosynthesis protein	capsular polysaccharide biosynthesis protein	Cytoplasmic Membrane	0.0001	0.0009	0	0.9991
SAOUHSC_00115	capB	capsular polysaccharide biosynthesis protein Cap5B	capsular polysaccharide biosynthesis protein Cap5B	Cytoplasmic	0.001	0.0442	0.7549	0.1999
SAOUHSC_00116	capC	capsular polysaccharide biosynthesis protein Cap8C	capsular polysaccharide biosynthesis protein Cap8C	Cytoplasmic	0.0004	0.0036	0.9642	0.0318
SAOUHSC_00117	capD	capsular polysaccharide biosynthesis protein Cap5D	capsular polysaccharide biosynthesis protein Cap5D	Cytoplasmic Membrane	0	0.0014	0.0005	0.998
SAOUHSC_00118	capE	capsular polysaccharide biosynthesis protein Cap5E	capsular polysaccharide biosynthesis protein Cap5E	Cytoplasmic	0.0002	0.0191	0.9262	0.0545
SAOUHSC_00119	capF	capsular polysaccharide biosynthesis protein Cap8F	capsular polysaccharide biosynthesis protein Cap8F	Cytoplasmic	0.0021	0.0878	0.8699	0.0401
SAOUHSC_00120	capG	UDP-N-acetylglucosamine 2-epimerase	UDP-N-acetylglucosamine 2-epimerase	Cytoplasmic	0.0002	0.1175	0.8466	0.0357
SAOUHSC_00121	capH	capsular polysaccharide biosynthesis protein O-acetyl transferase Cap5H	capsular polysaccharide biosynthesis protein O-acetyl transferase Cap5H	Cytoplasmic	0.0005	0.0633	0.9167	0.0195
SAOUHSC_00122	capI	capsular polysaccharide biosynthesis protein Cap5I	capsular polysaccharide biosynthesis protein Cap5I	Cytoplasmic Membrane	0.0007	0.0545	0.0278	0.917
SAOUHSC_00123	capJ	capsular polysaccharide biosynthesis protein Cap5J	capsular polysaccharide biosynthesis protein Cap5J	Cytoplasmic Membrane	0	0.0044	0	0.9956
SAOUHSC_00124	capK	capsular polysaccharide biosynthesis protein Cap5K	capsular polysaccharide biosynthesis protein Cap5K	Cytoplasmic Membrane	0	0.0024	0	0.9976
SAOUHSC_00125	capL	cap5L protein/glycosyltransferase	cap5L protein/glycosyltransferase	Cytoplasmic Membrane	0.0003	0.0141	0.0144	0.9713
SAOUHSC_00126	capM	capsular polysaccharide biosynthesis protein Cap8M	capsular polysaccharide biosynthesis protein Cap8M	Cytoplasmic Membrane	0	0.0042	0.0016	0.9942
SAOUHSC_00127	capN	cap5N protein/UDP-glucose 4-epimerase	cap5N protein/UDP-glucose 4-epimerase	Cytoplasmic Membrane	0.0002	0.0171	0.0977	0.885
SAOUHSC_00128	capO	cap5O protein/UDP-N-acetyl-D-mannosaminuronic acid dehydrogenase	cap5O protein/UDP-N-acetyl-D-mannosaminuronic acid dehydrogenase	Cytoplasmic	0.0018	0.0102	0.9708	0.0172
SAOUHSC_00129	capP	UDP-N-acetylglucosamine 2-epimerase	UDP-N-acetylglucosamine 2-epimerase	Cytoplasmic	0.0001	0.0033	0.9941	0.0025
SAOUHSC_00130	isdI	heme-degrading monooxygenase IsdI	heme-degrading monooxygenase IsdI	Cytoplasmic	0.0004	0.0034	0.9919	0.0043
SAOUHSC_00131	SAOUHSC_00131	hypothetical protein	hypothetical protein	Cytoplasmic Membrane	0	0.0023	0	0.9976
SAOUHSC_00132	aldA	aldehyde dehydrogenase	aldehyde dehydrogenase	Cytoplasmic	0.0002	0.0138	0.9765	0.0095
SAOUHSC_00133	SAOUHSC_00133	hypothetical protein	hypothetical protein	Cytoplasmic Membrane	0	0	0	1
SAOUHSC_00134	SAOUHSC_00134	hypothetical protein	hypothetical protein	Cytoplasmic	0.0001	0.0525	0.8716	0.0758
SAOUHSC_00135	SAOUHSC_00135	hypothetical protein	hypothetical protein	Cytoplasmic	0.0002	0.0235	0.9546	0.0216
SAOUHSC_00136	ssuB	hypothetical protein	hypothetical protein	Cytoplasmic Membrane	0.0001	0.0063	0.1679	0.8257
SAOUHSC_00137	ssuA	hypothetical protein	hypothetical protein	Cytoplasmic Membrane	0.004	0.3054	0.004	0.6866
SAOUHSC_00138	ssuC	hypothetical protein	hypothetical protein	Cytoplasmic Membrane	0	0.0001	0	0.9999
SAOUHSC_00139	SAOUHSC_00139	hypothetical protein	hypothetical protein	Cytoplasmic	0.0006	0.0035	0.9858	0.0101
SAOUHSC_00141	SAOUHSC_00141	hypothetical protein	hypothetical protein	Cytoplasmic	0.0008	0.0572	0.8819	0.06
SAOUHSC_00142	fdh	formate dehydrogenase	formate dehydrogenase	Cytoplasmic	0	0.0127	0.9862	0.0011
SAOUHSC_00143	SAOUHSC_00143	hypothetical protein	hypothetical protein	Cytoplasmic Membrane	0	0.0002	0	0.9997
SAOUHSC_00144	ausA	hypothetical protein	hypothetical protein	Cytoplasmic	0.0011	0.011	0.9339	0.054
SAOUHSC_00145	SAOUHSC_00145	hypothetical protein	hypothetical protein	Cytoplasmic	0.0004	0.0153	0.9759	0.0083
SAOUHSC_00146	SAOUHSC_00146	hypothetical protein	hypothetical protein	Cytoplasmic Membrane	0	0.0004	0.0012	0.9983
SAOUHSC_00147	argB	acetylglutamate kinase	acetylglutamate kinase	Cytoplasmic	0.0006	0.005	0.9916	0.0029
SAOUHSC_00148	argJ	bifunctional ornithine acetyltransferase/N-acetylglutamate synthase	bifunctional ornithine acetyltransferase/N-acetylglutamate synthase	Cytoplasmic	0.0006	0.0214	0.9765	0.0016
SAOUHSC_00149	argC	N-acetyl-gamma-glutamyl-phosphate reductase	N-acetyl-gamma-glutamyl-phosphate reductase	Cytoplasmic	0.0005	0.0067	0.9902	0.0026
SAOUHSC_00150	argD	ornithine aminotransferase	ornithine aminotransferase	Cytoplasmic	0.0006	0.0157	0.9765	0.0072
SAOUHSC_00151	brnQ1	branched-chain amino acid transport system II carrier protein	branched-chain amino acid transport system II carrier protein	Cytoplasmic Membrane	0	0.0002	0	0.9998
SAOUHSC_00152	SAOUHSC_00152	hypothetical protein	hypothetical protein	Cytoplasmic	0.0001	0.0215	0.9662	0.0121
SAOUHSC_00153	SAOUHSC_00153	indolepyruvate decarboxylase	indolepyruvate decarboxylase	Cytoplasmic	0.001	0.0186	0.9558	0.0245
SAOUHSC_00154	SAOUHSC_00154	hypothetical protein	hypothetical protein	Cytoplasmic	0.0001	0.3435	0.6549	0.0014
SAOUHSC_00155	glcA	PTS system glucose-specific protein	PTS system glucose-specific protein	Cytoplasmic Membrane	0	0.0006	0.0002	0.9991
SAOUHSC_00156	mupG	hypothetical protein	hypothetical protein	Cytoplasmic	0	0.0013	0.9973	0.0014
SAOUHSC_00157	murQ	N-acetylmuramic acid-6-phosphate etherase	N-acetylmuramic acid-6-phosphate etherase	Cytoplasmic	0	0.0002	0.9993	0.0005
SAOUHSC_00158	murP	PTS system transporter	PTS system transporter	Cytoplasmic Membrane	0	0.0003	0	0.9997
SAOUHSC_00160	murR	hypothetical protein	hypothetical protein	Cytoplasmic	0.0002	0.011	0.9756	0.0131
SAOUHSC_00161	SAOUHSC_00161	hypothetical protein	hypothetical protein	Cytoplasmic Membrane	0	0.0048	0.0002	0.995
SAOUHSC_00162	hsdR	HsdR family type I site-specific deoxyribonuclease	HsdR family type I site-specific deoxyribonuclease	Cytoplasmic	0.0028	0.1021	0.7631	0.132
SAOUHSC_00163	SAOUHSC_00163	hypothetical protein	hypothetical protein	Cytoplasmic	0.0002	0.2963	0.5226	0.1809
SAOUHSC_00164	SAOUHSC_00164	hypothetical protein	hypothetical protein	Cytoplasmic	0.0014	0.1814	0.8001	0.0171
SAOUHSC_00166	SAOUHSC_00166	hypothetical protein	hypothetical protein	Extracellular	0.0012	0.4782	0.4702	0.0504
SAOUHSC_00167	gisA	peptide ABC transporter ATP-binding protein	peptide ABC transporter ATP-binding protein	Cytoplasmic Membrane	0.0007	0.0171	0.1213	0.8609
SAOUHSC_00168	gisB	hypothetical protein	hypothetical protein	Cytoplasmic Membrane	0	0.0002	0	0.9998
SAOUHSC_00169	gisC	peptide ABC transporter permease	peptide ABC transporter permease	Cytoplasmic Membrane	0	0.0005	0	0.9995
SAOUHSC_00170	gisD	RGD-containing lipoprotein	RGD-containing lipoprotein	Cytoplasmic Membrane	0.0259	0.283	0.0005	0.6907
SAOUHSC_00171	ggt	gamma-glutamyltranspeptidase	gamma-glutamyltranspeptidase	Cytoplasmic	0.0174	0.0899	0.8547	0.038
SAOUHSC_00172	SAOUHSC_00172	hypothetical protein	hypothetical protein	Cytoplasmic Membrane	0.0001	0.063	0.0001	0.9368
SAOUHSC_00173	azoR	azoreductase	azoreductase	Cytoplasmic	0.0002	0.0114	0.9875	0.0008
SAOUHSC_00174	SAOUHSC_00174	M23/M37 peptidase domain-containing protein	M23/M37 peptidase domain-containing protein	Cytoplasmic Membrane	0.0004	0.423	0.0029	0.5737
SAOUHSC_00175	malK	multiple sugar-binding transport ATP-binding protein	multiple sugar-binding transport ATP-binding protein	Cytoplasmic Membrane	0.0001	0.1181	0.3697	0.512
SAOUHSC_00176	malE	extracellular solute-binding protein	extracellular solute-binding protein	Cytoplasmic Membrane	0.0034	0.0237	0	0.9729
SAOUHSC_00177	malF	maltose ABC transporter permease	maltose ABC transporter permease	Cytoplasmic Membrane	0	0	0	1
SAOUHSC_00178	SAOUHSC_00178	maltose ABC transporter permease	maltose ABC transporter permease	Cytoplasmic Membrane	0	0	0	1
SAOUHSC_00179	SAOUHSC_00179	hypothetical protein	hypothetical protein	Cytoplasmic	0	0.0175	0.979	0.0035
SAOUHSC_00180	SAOUHSC_00180	hypothetical protein	hypothetical protein	Cytoplasmic	0.0002	0.0069	0.9839	0.009
SAOUHSC_00181	SAOUHSC_00181	hypothetical protein	hypothetical protein	Cytoplasmic	0.0001	0.0222	0.9722	0.0055
SAOUHSC_00182	SAOUHSC_00182	hypothetical protein	hypothetical protein	Cytoplasmic Membrane	0	0.0053	0.0003	0.9944
SAOUHSC_00183	uhpT	sugar phosphate antiporter	sugar phosphate antiporter	Cytoplasmic Membrane	0	0.0008	0	0.9992
SAOUHSC_00184	hptR	response regulator receiver domain-containing protein	response regulator receiver domain-containing protein	Cytoplasmic	0.0008	0.0078	0.9899	0.0016
SAOUHSC_00185	hptS	hypothetical protein	hypothetical protein	Cytoplasmic Membrane	0.0002	0.0048	0.0004	0.9946
SAOUHSC_00186	hptA	lipoprotein	lipoprotein	Cytoplasmic Membrane	0.005	0.1506	0.0026	0.8419
SAOUHSC_00187	pflB	formate acetyltransferase	formate acetyltransferase	Cytoplasmic	0.0002	0.0631	0.9352	0.0015
SAOUHSC_00188	pflA	pyruvate formate-lyase 1 activating enzyme	pyruvate formate-lyase 1 activating enzyme	Cytoplasmic	0.0001	0.008	0.9864	0.0056
SAOUHSC_00190	SAOUHSC_00190	hypothetical protein	hypothetical protein	Cytoplasmic Membrane	0	0.0007	0	0.9992
SAOUHSC_00191	SAOUHSC_00191	hypothetical protein	hypothetical protein	Extracellular	0.0063	0.82	0.014	0.1598
SAOUHSC_00192	coa	staphylocoagulase	staphylocoagulase	Extracellular	0.2965	0.702	0.0002	0.0013
SAOUHSC_00193	SAOUHSC_00193	hypothetical protein	hypothetical protein	Cytoplasmic Membrane	0.0001	0.2232	0.0207	0.756
SAOUHSC_00194	SAOUHSC_00194	hypothetical protein	hypothetical protein	Extracellular	0	0.6824	0.2944	0.0231
SAOUHSC_00195	fadA	acetyl-CoA acetyltransferase	acetyl-CoA acetyltransferase	Cytoplasmic	0.0002	0.0364	0.924	0.0393
SAOUHSC_00196	fadB	hypothetical protein	hypothetical protein	Cytoplasmic	0.001	0.0387	0.9473	0.0131
SAOUHSC_00197	fadD	hypothetical protein	hypothetical protein	Cytoplasmic	0	0.0137	0.9798	0.0064
SAOUHSC_00198	fadE	hypothetical protein	hypothetical protein	Cytoplasmic	0	0.003	0.9826	0.0144
SAOUHSC_00199	fadX	acyl CoA:acetate/3-ketoacid CoA transferase	acyl CoA:acetate/3-ketoacid CoA transferase	Cytoplasmic	0.0002	0.0168	0.9643	0.0187
SAOUHSC_00200	prsS	hypothetical protein	hypothetical protein	Cytoplasmic Membrane	0	0.0042	0	0.9958
SAOUHSC_00201	nikA	hypothetical protein	hypothetical protein	Extracellular	0.0517	0.8494	0.0007	0.0982
SAOUHSC_00202	SAOUHSC_00202	hypothetical protein	hypothetical protein	Cytoplasmic	0.0003	0.0044	0.995	0.0003
SAOUHSC_00203	SAOUHSC_00203	hypothetical protein	hypothetical protein	Cytoplasmic Membrane	0.0002	0.03	0.0007	0.969
SAOUHSC_00204	hmp	globin domain-containing protein	globin domain-containing protein	Cytoplasmic	0.0011	0.0193	0.9628	0.0168
SAOUHSC_00205	SAOUHSC_00205	hypothetical protein	hypothetical protein	Cytoplasmic	0	0.3286	0.6709	0.0005
SAOUHSC_00206	ldh1	L-lactate dehydrogenase	L-lactate dehydrogenase	Cytoplasmic	0.0017	0.1512	0.7681	0.0789
SAOUHSC_00208	SAOUHSC_00208	hypothetical protein	hypothetical protein	Cytoplasmic	0.0003	0.2605	0.5558	0.1835
SAOUHSC_00209	glcC	PTS system glucose-specific transporter subunit IIBC	PTS system glucose-specific transporter subunit IIBC	Cytoplasmic Membrane	0	0	0	1
SAOUHSC_00211	SAOUHSC_00211	hypothetical protein	hypothetical protein	Cytoplasmic	0	0.002	0.9976	0.0004
SAOUHSC_00212	SAOUHSC_00212	hypothetical protein	hypothetical protein	Cytoplasmic	0	0.1256	0.8742	0.0002
SAOUHSC_00213	SAOUHSC_00213	hypothetical protein	hypothetical protein	Cytoplasmic	0.0002	0.0033	0.9374	0.0591
SAOUHSC_00214	SAOUHSC_00214	PTS system transporter subunit IIA	PTS system transporter subunit IIA	Cytoplasmic	0	0.0021	0.9939	0.0039
SAOUHSC_00215	SAOUHSC_00215	PTS system transporter	PTS system transporter	Cytoplasmic	0.0002	0.0041	0.9948	0.0009
SAOUHSC_00216	SAOUHSC_00216	PTS system transporter	PTS system transporter	Cytoplasmic Membrane	0	0.0011	0.0001	0.9989
SAOUHSC_00217	SAOUHSC_00217	sorbitol dehydrogenase	sorbitol dehydrogenase	Cytoplasmic	0.0001	0.0052	0.9924	0.0023
SAOUHSC_00218	SAOUHSC_00218	hypothetical protein	hypothetical protein	Cytoplasmic Membrane	0	0.0318	0.0018	0.9664
SAOUHSC_00219	SAOUHSC_00219	hypothetical protein	hypothetical protein	Cytoplasmic	0.0004	0.0402	0.9314	0.028
SAOUHSC_00220	tarI'	2-C-methyl-D-erythritol 4-phosphate cytidylyltransferase	2-C-methyl-D-erythritol 4-phosphate cytidylyltransferase	Cytoplasmic	0.0001	0.0143	0.9717	0.0138
SAOUHSC_00221	tarJ'	alcohol dehydrogenase	alcohol dehydrogenase	Cytoplasmic	0.0003	0.0144	0.9493	0.036
SAOUHSC_A00219	SAOUHSC_A00219	hypothetical protein	hypothetical protein	Cytoplasmic	0	0.0948	0.7559	0.1492
SAOUHSC_00222	tarL'	teichoic acid biosynthesis protein TagB	teichoic acid biosynthesis protein TagB	Cytoplasmic Membrane	0.0009	0.0157	0.0242	0.9593
SAOUHSC_00223	tarF	teichoic acid biosynthesis protein F	teichoic acid biosynthesis protein F	Cytoplasmic Membrane	0.0004	0.0054	0.1363	0.8579
SAOUHSC_00225	tarI	2-C-methyl-D-erythritol 4-phosphate cytidylyltransferase	2-C-methyl-D-erythritol 4-phosphate cytidylyltransferase	Cytoplasmic	0.0001	0.0209	0.9652	0.0138
SAOUHSC_00226	tarJ	hypothetical protein	hypothetical protein	Cytoplasmic	0.0003	0.0465	0.9194	0.0338
SAOUHSC_00227	tarL	hypothetical protein	hypothetical protein	Cytoplasmic Membrane	0.0008	0.0092	0.0151	0.9749
SAOUHSC_00228	tarS	hypothetical protein	hypothetical protein	Cytoplasmic	0.0173	0.035	0.7827	0.165
SAOUHSC_00229	scdA	cell wall biosynthesis protein ScdA	cell wall biosynthesis protein ScdA	Cytoplasmic	0	0.0025	0.9972	0.0003
SAOUHSC_00230	lytS	two-component sensor histidine kinase	two-component sensor histidine kinase	Cytoplasmic Membrane	0	0.0004	0.0014	0.9982
SAOUHSC_00231	lytR	two-component response regulator	two-component response regulator	Cytoplasmic	0.0002	0.0018	0.9949	0.0032
SAOUHSC_00232	lrgA	murein hydrolase regulator LrgA	murein hydrolase regulator LrgA	Cytoplasmic Membrane	0	0.0003	0	0.9997
SAOUHSC_00233	lrgB	antiholin-like protein LrgB	antiholin-like protein LrgB	Cytoplasmic Membrane	0	0.0006	0.0001	0.9993
SAOUHSC_00234	bglR	hypothetical protein	hypothetical protein	Cytoplasmic	0.0001	0.0069	0.986	0.0071
SAOUHSC_00235	SAOUHSC_00235	hypothetical protein	hypothetical protein	Cytoplasmic	0.0006	0.0047	0.9922	0.0025
SAOUHSC_00236	bglA	6-phospho-beta-glucosidase	6-phospho-beta-glucosidase	Cytoplasmic	0.0001	0.0681	0.9308	0.001
SAOUHSC_00237	SAOUHSC_00237	hypothetical protein	hypothetical protein	Cytoplasmic Membrane	0.0002	0.0037	0.4061	0.59
SAOUHSC_00238	SAOUHSC_00238	hypothetical protein	hypothetical protein	Cytoplasmic	0.0001	0.2876	0.7049	0.0074
SAOUHSC_00239	rbsK	ribokinase	ribokinase	Cytoplasmic	0.0003	0.0022	0.9973	0.0002
SAOUHSC_00240	rbsD	D-ribose pyranase	D-ribose pyranase	Cytoplasmic	0.0001	0.0014	0.9982	0.0003
SAOUHSC_00241	rbsU	hypothetical protein	hypothetical protein	Cytoplasmic Membrane	0	0.0001	0	0.9999
SAOUHSC_00242	rbsR	hypothetical protein	hypothetical protein	Cytoplasmic	0.0001	0.0055	0.9922	0.0022
SAOUHSC_00243	SAOUHSC_00243	NADH dehydrogenase subunit	NADH dehydrogenase subunit	Cytoplasmic	0	0.4357	0.5639	0.0003
SAOUHSC_00244	SAOUHSC_00244	hypothetical protein	hypothetical protein	Cytoplasmic	0.0002	0.0318	0.5001	0.4679
SAOUHSC_00245	SAOUHSC_00245	putative transposase	putative transposase	Cytoplasmic	0.0003	0.3851	0.5964	0.0182
SAOUHSC_00246	SAOUHSC_00246	drug transporter	drug transporter	Cytoplasmic Membrane	0	0.0011	0	0.9988
SAOUHSC_00247	SAOUHSC_00247	hypothetical protein	hypothetical protein	Cytoplasmic	0.0002	0.0379	0.9609	0.0009
SAOUHSC_00248	lytM	peptidoglycan hydrolase	peptidoglycan hydrolase	Extracellular	0.0011	0.9989	0	0.0001
SAOUHSC_00249	SAOUHSC_00249	hypothetical protein	hypothetical protein	Cytoplasmic	0.0007	0.0042	0.5944	0.4008
SAOUHSC_00250	SAOUHSC_00250	hypothetical protein	hypothetical protein	Cytoplasmic Membrane	0.0001	0.0119	0.0016	0.9863
SAOUHSC_00251	SAOUHSC_00251	hypothetical protein	hypothetical protein	Cytoplasmic Membrane	0.0001	0.0078	0.0019	0.9903
SAOUHSC_00253	SAOUHSC_00253	hypothetical protein	hypothetical protein	Cytoplasmic Membrane	0.0188	0.1657	0.0001	0.8155
SAOUHSC_00254	SAOUHSC_00254	hypothetical protein	hypothetical protein	Cytoplasmic Membrane	0	0.0236	0.0003	0.9761
SAOUHSC_00255	SAOUHSC_00255	hypothetical protein	hypothetical protein	Cytoplasmic Membrane	0	0.0009	0	0.9991
SAOUHSC_00256	SAOUHSC_00256	hypothetical protein	hypothetical protein	Extracellular	0.0009	0.9991	0	0
SAOUHSC_00257	esxA	hypothetical protein	hypothetical protein	Extracellular	0.0012	0.9718	0.0247	0.0023
SAOUHSC_00258	esaA	hypothetical protein	hypothetical protein	Cytoplasmic Membrane	0.0181	0.0719	0.0033	0.9068
SAOUHSC_00259	essA	hypothetical protein	hypothetical protein	Cytoplasmic Membrane	0.0055	0.0379	0.0002	0.9563
SAOUHSC_00260	esaB	hypothetical protein	hypothetical protein	Cytoplasmic	0.0002	0.0146	0.9631	0.0221
SAOUHSC_00261	essB	hypothetical protein	hypothetical protein	Cytoplasmic Membrane	0.0004	0.0309	0	0.9687
SAOUHSC_00262	essC	hypothetical protein	hypothetical protein	Cytoplasmic Membrane	0.0008	0.0033	0.0096	0.9864
SAOUHSC_00264	esxC	hypothetical protein	hypothetical protein	Extracellular	0.0017	0.6864	0.3082	0.0037
SAOUHSC_00265	esxB	hypothetical protein	hypothetical protein	Extracellular	0	0.9993	0.0002	0.0005
SAOUHSC_00266	esaE	hypothetical protein	hypothetical protein	Extracellular	0.0011	0.458	0.3189	0.222
SAOUHSC_00267	esxD	hypothetical protein	hypothetical protein	Extracellular	0.0002	0.9996	0	0.0002
SAOUHSC_00268	esaD	hypothetical protein	hypothetical protein	Extracellular	0.001	0.9982	0	0.0008
SAOUHSC_00269	esaG1	hypothetical protein	hypothetical protein	Cytoplasmic	0.0003	0.0753	0.8207	0.1037
SAOUHSC_00270	SAOUHSC_00270	hypothetical protein	hypothetical protein	Cytoplasmic Membrane	0	0.0041	0.0001	0.9958
SAOUHSC_00271	SAOUHSC_00271	hypothetical protein	hypothetical protein	Cytoplasmic Membrane	0	0.0058	0	0.9941
SAOUHSC_00272	SAOUHSC_00272	hypothetical protein	hypothetical protein	Cytoplasmic Membrane	0.0002	0.3336	0.0001	0.666
SAOUHSC_00274	SAOUHSC_00274	hypothetical protein	hypothetical protein	Cytoplasmic	0.0004	0.0437	0.8464	0.1094
SAOUHSC_00275	SAOUHSC_00275	hypothetical protein	hypothetical protein	Cytoplasmic	0.0002	0.0765	0.8833	0.04
SAOUHSC_00276	SAOUHSC_00276	hypothetical protein	hypothetical protein	Cytoplasmic	0.0002	0.0527	0.843	0.104
SAOUHSC_00277	SAOUHSC_00277	hypothetical protein	hypothetical protein	Cytoplasmic	0.0004	0.0422	0.8671	0.0904
SAOUHSC_00278	SAOUHSC_00278	hypothetical protein	hypothetical protein	Cytoplasmic	0.0003	0.0675	0.8306	0.1016
SAOUHSC_00279	SAOUHSC_00279	hypothetical protein	hypothetical protein	Cytoplasmic Membrane	0.0023	0.2406	0	0.7571
SAOUHSC_00280	SAOUHSC_00280	hypothetical protein	hypothetical protein	Cytoplasmic Membrane	0.0002	0.3214	0.0001	0.6783
SAOUHSC_00281	SAOUHSC_00281	hypothetical protein	hypothetical protein	Cytoplasmic Membrane	0	0.0003	0	0.9997
SAOUHSC_00282	brnQ2	branched-chain amino acid transport system II carrier protein	branched-chain amino acid transport system II carrier protein	Cytoplasmic Membrane	0	0.0002	0	0.9998
SAOUHSC_00284	SAOUHSC_00284	5'-nucleotidase	5'-nucleotidase	Extracellular	0.0054	0.9913	0	0.0033
SAOUHSC_A00283	SAOUHSC_A00283	hypothetical protein	hypothetical protein	Cytoplasmic	0.0001	0.1661	0.8187	0.0152
SAOUHSC_00285	SAOUHSC_00285	hypothetical protein	hypothetical protein	Cytoplasmic Membrane	0	0.0002	0	0.9998
SAOUHSC_00287	SAOUHSC_00287	ABC transporter ATP-binding protein	ABC transporter ATP-binding protein	Cytoplasmic Membrane	0.0003	0.0433	0.1664	0.79
SAOUHSC_00289	SAOUHSC_00289	hypothetical protein	hypothetical protein	Cytoplasmic	0.0004	0.2226	0.7766	0.0003
SAOUHSC_00290	SAOUHSC_00290	hypothetical protein	hypothetical protein	Cytoplasmic Membrane	0	0.003	0.0002	0.9968
SAOUHSC_00291	SAOUHSC_00291	PfkB family carbohydrate kinase	PfkB family carbohydrate kinase	Cytoplasmic	0.0003	0.0045	0.9865	0.0087
SAOUHSC_00292	psuG	hypothetical protein	hypothetical protein	Cytoplasmic	0.0008	0.016	0.9789	0.0043
SAOUHSC_00293	SAOUHSC_00293	hypothetical protein	hypothetical protein	Cytoplasmic Membrane	0	0.0008	0	0.9992
SAOUHSC_00294	nanT	hypothetical protein	hypothetical protein	Cytoplasmic Membrane	0	0.0007	0	0.9993
SAOUHSC_00295	nanA	N-acetylneuraminate lyase	N-acetylneuraminate lyase	Cytoplasmic	0.0003	0.0155	0.9831	0.0011
SAOUHSC_00296	nanK	ROK family protein	ROK family protein	Cytoplasmic	0.0003	0.0009	0.9977	0.0011
SAOUHSC_00297	nanR	hypothetical protein	hypothetical protein	Cytoplasmic	0.0001	0.0017	0.9801	0.0181
SAOUHSC_00298	nanE	N-acetylmannosamine-6-phosphate 2-epimerase	N-acetylmannosamine-6-phosphate 2-epimerase	Cytoplasmic	0.0003	0.0031	0.9848	0.0119
SAOUHSC_00299	SAOUHSC_00299	hypothetical protein	hypothetical protein	Cytoplasmic Membrane	0	0.0009	0	0.9991
SAOUHSC_00300	gehB	lipase	lipase	Extracellular	0.0007	0.9989	0.0002	0.0002
SAOUHSC_00301	SAOUHSC_00301	hypothetical protein	hypothetical protein	Cytoplasmic	0.0036	0.1332	0.8487	0.0145
SAOUHSC_00302	SAOUHSC_00302	hypothetical protein	hypothetical protein	Cytoplasmic	0.0005	0.0134	0.9797	0.0065
SAOUHSC_00303	SAOUHSC_00303	hypothetical protein	hypothetical protein	Cytoplasmic	0	0.4673	0.5325	0.0002
SAOUHSC_00304	SAOUHSC_00304	hypothetical protein	hypothetical protein	Cytoplasmic	0.0006	0.023	0.9676	0.0087
SAOUHSC_00305	gcvH-L	hypothetical protein	hypothetical protein	Cytoplasmic	0	0.0054	0.9941	0.0005
SAOUHSC_00306	SAOUHSC_00306	hypothetical protein	hypothetical protein	Cytoplasmic	0.0008	0.086	0.8978	0.0154
SAOUHSC_00307	sirTM	hypothetical protein	hypothetical protein	Cytoplasmic	0	0.0065	0.9915	0.0021
SAOUHSC_00308	lplA2	hypothetical protein	hypothetical protein	Cytoplasmic	0	0.0043	0.9943	0.0014
SAOUHSC_00309	SAOUHSC_00309	hypothetical protein	hypothetical protein	Cytoplasmic	0.0024	0.0421	0.6434	0.312
SAOUHSC_00310	ulaA	PTS system ascorbate-specific transporter subunit IIC	PTS system ascorbate-specific transporter subunit IIC	Cytoplasmic Membrane	0	0.0007	0	0.9992
SAOUHSC_00311	SAOUHSC_00311	hypothetical protein	hypothetical protein	Cytoplasmic	0	0.0012	0.9985	0.0002
SAOUHSC_00312	SAOUHSC_00312	hypothetical protein	hypothetical protein	Cytoplasmic	0	0.0004	0.9995	0
SAOUHSC_00313	SAOUHSC_00313	hypothetical protein	hypothetical protein	Cytoplasmic	0.0062	0.0078	0.9647	0.0213
SAOUHSC_00314	mepR	hypothetical protein	hypothetical protein	Cytoplasmic	0.0004	0.0022	0.9936	0.0038
SAOUHSC_00315	mepA	hypothetical protein	hypothetical protein	Cytoplasmic Membrane	0	0.0001	0	0.9999
SAOUHSC_00316	mepB	hypothetical protein	hypothetical protein	Cytoplasmic	0.0007	0.143	0.8454	0.0109
SAOUHSC_00317	glpT	glycerol-3-phosphate transporter	glycerol-3-phosphate transporter	Cytoplasmic Membrane	0	0.0009	0	0.9991
SAOUHSC_00318	SAOUHSC_00318	hypothetical protein	hypothetical protein	Cytoplasmic	0	0.0029	0.9963	0.0008
SAOUHSC_00319	SAOUHSC_00319	hypothetical protein	hypothetical protein	Cytoplasmic	0.0018	0.0733	0.8337	0.0912
SAOUHSC_00320	SAOUHSC_00320	NADPH-dependent FMN reductase	NADPH-dependent FMN reductase	Cytoplasmic	0.002	0.0394	0.8274	0.1313
SAOUHSC_00322	SAOUHSC_00322	hypothetical protein	hypothetical protein	Cytoplasmic Membrane	0	0.0004	0	0.9996
SAOUHSC_00323	SAOUHSC_00323	hypothetical protein	hypothetical protein	Extracellular	0.0002	0.6817	0.3179	0.0002
SAOUHSC_00324	SAOUHSC_00324	50S ribosomal protein L7 serine acetyltransferase	50S ribosomal protein L7 serine acetyltransferase	Cytoplasmic	0.0002	0.0014	0.9978	0.0006
SAOUHSC_00325	fepA	hypothetical protein	hypothetical protein	Cytoplasmic Membrane	0.0475	0.0995	0.0003	0.8526
SAOUHSC_00326	fepB	hypothetical protein	hypothetical protein	Extracellular	0.0038	0.5115	0.0249	0.4599
SAOUHSC_00327	fepC	hypothetical protein	hypothetical protein	Cytoplasmic Membrane	0	0.0015	0	0.9985
SAOUHSC_00328	tatC	hypothetical protein	hypothetical protein	Cytoplasmic Membrane	0	0.0007	0.0001	0.9992
SAOUHSC_00329	tatA	mttA/Hcf106 family protein-like protein	mttA/Hcf106 family protein-like protein	Cytoplasmic Membrane	0	0.0059	0	0.9941
SAOUHSC_00330	SAOUHSC_00330	hypothetical protein	hypothetical protein	Cytoplasmic	0.0006	0.0353	0.9205	0.0436
SAOUHSC_00331	SAOUHSC_00331	hypothetical protein	hypothetical protein	Cytoplasmic	0.0002	0.0159	0.983	0.0009
SAOUHSC_00332	SAOUHSC_00332	hypothetical protein	hypothetical protein	Cytoplasmic Membrane	0.0002	0.0083	0.0001	0.9914
SAOUHSC_00333	SAOUHSC_00333	ABC transporter ATP-binding protein	ABC transporter ATP-binding protein	Cytoplasmic Membrane	0.0004	0.0159	0.4406	0.5432
SAOUHSC_00334	SAOUHSC_00334	hypothetical protein	hypothetical protein	Cytoplasmic Membrane	0	0.0317	0	0.9682
SAOUHSC_00335	SAOUHSC_00335	hypothetical protein	hypothetical protein	Cytoplasmic Membrane	0	0.0009	0.0001	0.9991
SAOUHSC_A00332	SAOUHSC_A00332	hypothetical protein	hypothetical protein	Cytoplasmic	0.0001	0.2498	0.6943	0.0558
SAOUHSC_00336	SAOUHSC_00336	acetyl-CoA acyltransferase	acetyl-CoA acyltransferase	Cytoplasmic	0.0003	0.0222	0.9696	0.0079
SAOUHSC_00337	mdh	hypothetical protein	hypothetical protein	Cytoplasmic	0	0.0036	0.9961	0.0002
SAOUHSC_00338	metE	5-methyltetrahydropteroyltriglutamate-- homocysteine S-methyltransferase	5-methyltetrahydropteroyltriglutamate-- homocysteine S-methyltransferase	Cytoplasmic	0.0037	0.0967	0.8758	0.0238
SAOUHSC_00339	metF	bifunctional homocysteine S-methyltransferase/5,10-methylenetetrahydrofolate reductase	bifunctional homocysteine S-methyltransferase/5,10-methylenetetrahydrofolate reductase	Cytoplasmic	0.0022	0.0106	0.9735	0.0137
SAOUHSC_00340	metC	trans-sulfuration enzyme family protein	trans-sulfuration enzyme family protein	Cytoplasmic	0.0006	0.004	0.9932	0.0022
SAOUHSC_00341	metI	hypothetical protein	hypothetical protein	Cytoplasmic	0.0001	0.0112	0.9876	0.001
SAOUHSC_00342	parB	ParB family chromosome partioning protein	ParB family chromosome partioning protein	Cytoplasmic	0.0019	0.0254	0.9632	0.0095
SAOUHSC_00344	SAOUHSC_00344	hypothetical protein	hypothetical protein	Cytoplasmic Membrane	0	0.0096	0	0.9904
SAOUHSC_00345	SAOUHSC_00345	hypothetical protein	hypothetical protein	Cytoplasmic	0.0001	0.0039	0.9956	0.0004
SAOUHSC_00346	ychF	GTP-dependent nucleic acid-binding protein EngD	GTP-dependent nucleic acid-binding protein EngD	Cytoplasmic	0	0.0015	0.9983	0.0002
SAOUHSC_00347	SAOUHSC_00347	hypothetical protein	hypothetical protein	Cytoplasmic	0	0.0358	0.9566	0.0075
SAOUHSC_00348	rpsF	30S ribosomal protein S6	30S ribosomal protein S6	Cytoplasmic	0	0.0583	0.9415	0.0001
SAOUHSC_00349	ssb	bacteriophage L54a single-stranded DNA binding protein	bacteriophage L54a single-stranded DNA binding protein	Cytoplasmic	0.0004	0.1088	0.8862	0.0047
SAOUHSC_00350	rpsR	30S ribosomal protein S18	30S ribosomal protein S18	Cytoplasmic	0.0001	0.132	0.8662	0.0017
SAOUHSC_00351	SAOUHSC_00351	hypothetical protein	hypothetical protein	Cytoplasmic	0.0014	0.3903	0.5923	0.016
SAOUHSC_00352	SAOUHSC_00352	integrase-like protein	integrase-like protein	Cytoplasmic	0.004	0.1747	0.5813	0.24
SAOUHSC_00353	SAOUHSC_00353	hypothetical protein	hypothetical protein	Cytoplasmic	0.0004	0.0234	0.9751	0.001
SAOUHSC_00354	selX	hypothetical protein	hypothetical protein	Extracellular	0.0009	0.999	0	0.0001
SAOUHSC_00355	SAOUHSC_00355	hypothetical protein	hypothetical protein	Cytoplasmic Membrane	0.0005	0.2348	0	0.7647
SAOUHSC_00356	SAOUHSC_00356	hypothetical protein	hypothetical protein	Cytoplasmic Membrane	0.1136	0.2448	0.0007	0.6409
SAOUHSC_00357	SAOUHSC_00357	hypothetical protein	hypothetical protein	Cytoplasmic	0.0004	0.005	0.9905	0.0041
SAOUHSC_00358	SAOUHSC_00358	hypothetical protein	hypothetical protein	Cytoplasmic Membrane	0	0.0294	0.0002	0.9704
SAOUHSC_A00354	SAOUHSC_A00354	hypothetical protein	hypothetical protein	Cytoplasmic	0.0001	0.15	0.812	0.0379
SAOUHSC_00359	SAOUHSC_00359	phosphoglycerate mutase family protein	phosphoglycerate mutase family protein	Cytoplasmic	0.0019	0.0865	0.9102	0.0014
SAOUHSC_00360	SAOUHSC_00360	hypothetical protein	hypothetical protein	Cytoplasmic Membrane	0.0002	0.026	0.0003	0.9735
SAOUHSC_00362	SAOUHSC_00362	hypothetical protein	hypothetical protein	Cytoplasmic Membrane	0.0128	0.4539	0.0001	0.5333
SAOUHSC_00363	SAOUHSC_00363	hypothetical protein	hypothetical protein	Cytoplasmic	0.0001	0.3693	0.526	0.1046
SAOUHSC_00364	ahpF	alkyl hydroperoxide reductase subunit F	alkyl hydroperoxide reductase subunit F	Cytoplasmic	0.0002	0.006	0.9826	0.0112
SAOUHSC_00365	ahpC	alkyl hydroperoxide reductase subunit C	alkyl hydroperoxide reductase subunit C	Cytoplasmic	0.0005	0.1329	0.8651	0.0015
SAOUHSC_00366	nfrA	NAD(P)H-flavin oxidoreductase	NAD(P)H-flavin oxidoreductase	Cytoplasmic	0.0001	0.0053	0.9916	0.003
SAOUHSC_00367	tcyP	hypothetical protein	hypothetical protein	Cytoplasmic Membrane	0	0.0001	0	0.9999
SAOUHSC_00368	SAOUHSC_00368	hypothetical protein	hypothetical protein	Cytoplasmic	0.0001	0.3705	0.6279	0.0014
SAOUHSC_00369	SAOUHSC_00369	hypothetical protein	hypothetical protein	Cytoplasmic	0.1159	0.0145	0.8369	0.0327
SAOUHSC_00370	SAOUHSC_00370	hypothetical protein	hypothetical protein	Cytoplasmic	0.0022	0.0843	0.8382	0.0753
SAOUHSC_00371	SAOUHSC_00371	hypothetical protein	hypothetical protein	Cytoplasmic	0.0051	0.0479	0.8994	0.0477
SAOUHSC_00372	xpt	xanthine phosphoribosyltransferase	xanthine phosphoribosyltransferase	Cytoplasmic	0.0018	0.008	0.9848	0.0053
SAOUHSC_00373	pbuX	xanthine permease	xanthine permease	Cytoplasmic Membrane	0	0.0002	0	0.9998
SAOUHSC_00374	guaB	inosine-5'-monophosphate dehydrogenase	inosine-5'-monophosphate dehydrogenase	Cytoplasmic	0.0007	0.2197	0.757	0.0226
SAOUHSC_00375	guaA	GMP synthase	GMP synthase	Cytoplasmic	0.0009	0.0558	0.914	0.0293
SAOUHSC_00376	SAOUHSC_00376	hypothetical protein	hypothetical protein	Cytoplasmic	0.0013	0.2593	0.6682	0.0712
SAOUHSC_00377	SAOUHSC_00377	hypothetical protein	hypothetical protein	Extracellular	0.0058	0.6594	0.3036	0.0311
SAOUHSC_00378	SAOUHSC_00378	hypothetical protein	hypothetical protein	Cytoplasmic	0.0005	0.253	0.73	0.0164
SAOUHSC_00381a	SAOUHSC_00381a	hypothetical protein	hypothetical protein	Cytoplasmic	0.0006	0.396	0.5861	0.0173
SAOUHSC_00381	SAOUHSC_00381	hypothetical protein	hypothetical protein	Cytoplasmic Membrane	0	0.0129	0.0001	0.987
SAOUHSC_00382	SAOUHSC_00382	hypothetical protein	hypothetical protein	Cytoplasmic	0	0.002	0.9973	0.0006
SAOUHSC_00383	ssl1	superantigen-like protein	superantigen-like protein	Extracellular	0.0147	0.9841	0	0.0012
SAOUHSC_00384	ssl2	superantigen-like protein	superantigen-like protein	Extracellular	0.002	0.9967	0.0001	0.0012
SAOUHSC_00386	ssl3	superantigen-like protein	superantigen-like protein	Extracellular	0.0461	0.9523	0.0002	0.0013
SAOUHSC_00387	SAOUHSC_00387	hypothetical protein	hypothetical protein	Cytoplasmic	0	0.131	0.8596	0.0093
SAOUHSC_00389	ssl4	superantigen-like protein	superantigen-like protein	Extracellular	0.0369	0.962	0.0001	0.001
SAOUHSC_00390	ssl5	superantigen-like protein 5	superantigen-like protein 5	Extracellular	0.0264	0.9723	0	0.0012
SAOUHSC_A00379	SAOUHSC_A00379	hypothetical protein	hypothetical protein	Cytoplasmic	0.0001	0.1203	0.8276	0.052
SAOUHSC_00391	ssl6	superantigen-like protein	superantigen-like protein	Extracellular	0.0472	0.9479	0.0001	0.0047
SAOUHSC_00392	ssl7	superantigen-like protein 7	superantigen-like protein 7	Extracellular	0.059	0.9396	0.0001	0.0014
SAOUHSC_00393	ssl8	superantigen-like protein	superantigen-like protein	Extracellular	0.0089	0.9686	0	0.0224
SAOUHSC_00394	ssl9	superantigen-like protein	superantigen-like protein	Extracellular	0.0347	0.9529	0	0.0124
SAOUHSC_00395	ssl10	superantigen-like protein	superantigen-like protein	Extracellular	0.0123	0.985	0	0.0026
SAOUHSC_00396	SAOUHSC_00396	hypothetical protein	hypothetical protein	Cytoplasmic	0.0001	0.4051	0.5764	0.0184
SAOUHSC_00397	hsdM1	type I restriction-modification system subunit M	type I restriction-modification system subunit M	Cytoplasmic	0.0009	0.0074	0.9839	0.0078
SAOUHSC_00398	hsdS1	restriction modification system specificity subunit	restriction modification system specificity subunit	Cytoplasmic	0.0075	0.3818	0.5779	0.0328
SAOUHSC_00399	ssl11	superantigen-like protein	superantigen-like protein	Extracellular	0.0029	0.9969	0	0.0002
SAOUHSC_00400	SAOUHSC_00400	hypothetical protein	hypothetical protein	Extracellular	0.4824	0.4927	0.0081	0.0167
SAOUHSC_00401	SAOUHSC_00401	hypothetical protein	hypothetical protein	Extracellular	0.1069	0.8923	0.0001	0.0007
SAOUHSC_00402	lpl3	hypothetical protein	hypothetical protein	Cytoplasmic Membrane	0.0017	0.3473	0.0001	0.6508
SAOUHSC_00404	lpl8	hypothetical protein	hypothetical protein	Cytoplasmic Membrane	0.0025	0.4676	0.0006	0.5293
SAOUHSC_00405	lpl9	hypothetical protein	hypothetical protein	Extracellular	0.0023	0.8245	0.1405	0.0327
SAOUHSC_00406	SAOUHSC_00406	hypothetical protein	hypothetical protein	Extracellular	0.0005	0.9992	0.0003	0.0001
SAOUHSC_00407	SAOUHSC_00407	hypothetical protein	hypothetical protein	Extracellular	0.022	0.5756	0.349	0.0534
SAOUHSC_00408	SAOUHSC_00408	hypothetical protein	hypothetical protein	Cytoplasmic	0.0002	0.3668	0.6058	0.0272
SAOUHSC_00409	SAOUHSC_00409	hypothetical protein	hypothetical protein	Cytoplasmic Membrane	0	0.0808	0	0.9191
SAOUHSC_00410	zagA	hypothetical protein	hypothetical protein	Cytoplasmic	0.0001	0.032	0.9538	0.0141
SAOUHSC_00411	SAOUHSC_00411	hypothetical protein	hypothetical protein	Cytoplasmic	0.0001	0.2897	0.4745	0.2356
SAOUHSC_00411.1	psmα4	Phenol-soluble modulin alpha 4 peptide	Phenol-soluble modulin alpha 4 peptide	Extracellular	0	0.9984	0	0.0016
SAOUHSC_00411.2	psmα3	Phenol-soluble modulin alpha 3 peptide	Phenol-soluble modulin alpha 3 peptide	Extracellular	0	0.9943	0.0024	0.0033
SAOUHSC_00411.3	psmα2	Phenol-soluble modulin alpha 2 peptide	Phenol-soluble modulin alpha 2 peptide	Extracellular	0	0.9996	0.0002	0.0002
SAOUHSC_00411.4	psmα1	Phenol-soluble modulin alpha 1 peptide	Phenol-soluble modulin alpha 1 peptide	Extracellular	0	0.9998	0	0.0002
SAOUHSC_00412	mpsA	NADH dehydrogenase subunit 5	NADH dehydrogenase subunit 5	Cytoplasmic Membrane	0	0.0006	0.0002	0.9992
SAOUHSC_00413	mpsB	hypothetical protein	hypothetical protein	Cytoplasmic	0.0002	0.0492	0.5222	0.4284
SAOUHSC_00414	mpsC	hypothetical protein	hypothetical protein	Cytoplasmic	0.0006	0.0469	0.9277	0.0248
SAOUHSC_00415	SAOUHSC_00415	hypothetical protein	hypothetical protein	Cytoplasmic Membrane	0.0001	0.0209	0.0006	0.9784
SAOUHSC_00416	SAOUHSC_00416	hypothetical protein	hypothetical protein	Cytoplasmic Membrane	0	0.0008	0	0.9991
SAOUHSC_00417	SAOUHSC_00417	hypothetical protein	hypothetical protein	Cytoplasmic	0.0005	0.0079	0.9795	0.0122
SAOUHSC_00418	SAOUHSC_00418	hypothetical protein	hypothetical protein	Extracellular	0.0004	0.5346	0.332	0.1331
SAOUHSC_00420	SAOUHSC_00420	hypothetical protein	hypothetical protein	Cytoplasmic Membrane	0	0.0004	0	0.9996
SAOUHSC_00421	mccA	hypothetical protein	hypothetical protein	Cytoplasmic	0.0001	0.002	0.9976	0.0003
SAOUHSC_00422	mccB	trans-sulfuration enzyme family protein	trans-sulfuration enzyme family protein	Cytoplasmic	0.0001	0.011	0.9877	0.0013
SAOUHSC_00423	metN2	hypothetical protein	hypothetical protein	Cytoplasmic Membrane	0.001	0.0614	0.1792	0.7584
SAOUHSC_00424	metP2	ABC transporter permease	ABC transporter permease	Cytoplasmic Membrane	0	0	0	1
SAOUHSC_00426	metQ2	ABC transporter substrate-binding protein	ABC transporter substrate-binding protein	Cytoplasmic Membrane	0.0048	0.1158	0	0.8795
SAOUHSC_00427	sle1	autolysin	autolysin	Extracellular	0.0013	0.9987	0	0
SAOUHSC_00428	SAOUHSC_00428	hypothetical protein	hypothetical protein	Cytoplasmic Membrane	0.006	0.2747	0.0044	0.7149
SAOUHSC_00429	SAOUHSC_00429	MutT/nudix family protein	MutT/nudix family protein	Cytoplasmic	0.0005	0.0111	0.9842	0.0042
SAOUHSC_00430	SAOUHSC_00430	hypothetical protein	hypothetical protein	Cytoplasmic	0	0.0518	0.9472	0.001
SAOUHSC_00431	SAOUHSC_00431	hypothetical protein	hypothetical protein	Cytoplasmic Membrane	0	0	0	0.9999
SAOUHSC_00433	SAOUHSC_00433	hypothetical protein	hypothetical protein	Cytoplasmic Membrane	0	0.0002	0.0001	0.9997
SAOUHSC_00434	gltC	LysR family transcriptional regulator	LysR family transcriptional regulator	Cytoplasmic	0.0006	0.0544	0.9354	0.0095
SAOUHSC_00435	gltB	glutamate synthase large subunit	glutamate synthase large subunit	Cytoplasmic	0.0007	0.1836	0.7836	0.0322
SAOUHSC_00436	gltD	glutamate synthase subunit beta	glutamate synthase subunit beta	Cytoplasmic	0.0001	0.0798	0.5317	0.3884
SAOUHSC_00437	treP	hypothetical protein	hypothetical protein	Cytoplasmic Membrane	0	0.001	0.0001	0.9989
SAOUHSC_00438	treC	alpha amylase family protein	alpha amylase family protein	Cytoplasmic	0	0.0016	0.9982	0.0001
SAOUHSC_00439	treR	hypothetical protein	hypothetical protein	Cytoplasmic	0.0001	0.0042	0.9917	0.004
SAOUHSC_00440	SAOUHSC_00440	hypothetical protein	hypothetical protein	Cytoplasmic Membrane	0.0001	0.3793	0.2379	0.3827
SAOUHSC_00441	SAOUHSC_00441	hypothetical protein	hypothetical protein	Cytoplasmic	0.0004	0.0248	0.9699	0.0048
SAOUHSC_00442	dnaX	DNA polymerase III subunits gamma and tau	DNA polymerase III subunits gamma and tau	Cytoplasmic	0.0014	0.0223	0.9616	0.0148
SAOUHSC_00444	SAOUHSC_00444	hypothetical protein	hypothetical protein	Cytoplasmic	0	0.0026	0.9968	0.0006
SAOUHSC_00445	recR	recombination protein RecR	recombination protein RecR	Cytoplasmic	0	0.0154	0.9824	0.0022
SAOUHSC_00446	SAOUHSC_00446	hypothetical protein	hypothetical protein	Cytoplasmic Membrane	0	0.4081	0.071	0.5209
SAOUHSC_00450	SAOUHSC_00450	Orn/Lys/Arg decarboxylase	Orn/Lys/Arg decarboxylase	Cytoplasmic	0.0011	0.0039	0.9709	0.0241
SAOUHSC_00451	tmk	thymidylate kinase	thymidylate kinase	Cytoplasmic	0	0.003	0.9969	0.0001
SAOUHSC_00452	darA	hypothetical protein	hypothetical protein	Cytoplasmic	0.0001	0.0112	0.9792	0.0095
SAOUHSC_00453	SAOUHSC_00453	hypothetical protein	hypothetical protein	Cytoplasmic	0.0001	0.2874	0.7072	0.0053
SAOUHSC_00454	holB	DNA polymerase III subunit delta'	DNA polymerase III subunit delta'	Cytoplasmic	0.0037	0.0026	0.5093	0.4845
SAOUHSC_00455	ricT	hypothetical protein	hypothetical protein	Cytoplasmic	0	0.0046	0.9935	0.0019
SAOUHSC_00456	SAOUHSC_00456	DNA replication intiation control protein YabA	DNA replication intiation control protein YabA	Cytoplasmic	0.0005	0.004	0.9935	0.002
SAOUHSC_00457	SAOUHSC_00457	hypothetical protein	hypothetical protein	Cytoplasmic	0.0086	0.0096	0.8487	0.1331
SAOUHSC_00458	SAOUHSC_00458	hypothetical protein	hypothetical protein	Cytoplasmic	0.001	0.0397	0.9581	0.0012
SAOUHSC_00459	rsmI	hypothetical protein	hypothetical protein	Cytoplasmic	0.0001	0.0002	0.9996	0.0002
SAOUHSC_00460	SAOUHSC_00460	hypothetical protein	hypothetical protein	Cytoplasmic	0	0.2055	0.7851	0.0093
SAOUHSC_00461	metS	methionyl-tRNA synthetase	methionyl-tRNA synthetase	Cytoplasmic	0	0.0012	0.9988	0
SAOUHSC_00462	SAOUHSC_00462	hypothetical protein	hypothetical protein	Cytoplasmic	0	0.0015	0.9981	0.0003
SAOUHSC_00463	rnmV	hypothetical protein	hypothetical protein	Cytoplasmic	0	0.0016	0.9982	0.0001
SAOUHSC_00464	ksgA	dimethyladenosine transferase	dimethyladenosine transferase	Cytoplasmic	0.0001	0.0007	0.9987	0.0005
SAOUHSC_00465	veg	hypothetical protein	hypothetical protein	Cytoplasmic	0.0008	0.007	0.9907	0.0016
SAOUHSC_00466	ipk	4-diphosphocytidyl-2C-methyl-D-erythritol kinase	4-diphosphocytidyl-2C-methyl-D-erythritol kinase	Cytoplasmic	0.0006	0.0086	0.9862	0.0046
SAOUHSC_00467	purR	pur operon repressor	pur operon repressor	Cytoplasmic	0.0013	0.0435	0.6989	0.2563
SAOUHSC_00468	yabJ	hypothetical protein	hypothetical protein	Cytoplasmic	0.001	0.0222	0.9765	0.0004
SAOUHSC_00469	spoVG	regulatory protein SpoVG	regulatory protein SpoVG	Cytoplasmic	0	0.0012	0.9988	0.0001
SAOUHSC_00470	SAOUHSC_00470	hypothetical protein	hypothetical protein	Cytoplasmic	0.0001	0.3893	0.6092	0.0015
SAOUHSC_00471	glmU	bifunctional N-acetylglucosamine-1-phosphate uridyltransferase/glucosamine-1-phosphate acetyltransferase	bifunctional N-acetylglucosamine-1-phosphate uridyltransferase/glucosamine-1-phosphate acetyltransferase	Cytoplasmic	0	0.0041	0.9956	0.0002
SAOUHSC_00472	prs	ribose-phosphate pyrophosphokinase	ribose-phosphate pyrophosphokinase	Cytoplasmic	0.0003	0.2502	0.7455	0.0039
SAOUHSC_00473	SAOUHSC_00473	hypothetical protein	hypothetical protein	Cytoplasmic	0.0001	0.1586	0.8079	0.0333
SAOUHSC_00474	rplY	50S ribosomal protein L25/general stress protein Ctc	50S ribosomal protein L25/general stress protein Ctc	Cytoplasmic	0.003	0.1783	0.8154	0.0032
SAOUHSC_00475	pth	peptidyl-tRNA hydrolase	peptidyl-tRNA hydrolase	Cytoplasmic	0.0001	0.0018	0.9978	0.0003
SAOUHSC_00477	mfd	transcription-repair coupling factor	transcription-repair coupling factor	Cytoplasmic	0.0016	0.0028	0.9705	0.025
SAOUHSC_00479	SAOUHSC_00479	hypothetical protein	hypothetical protein	Cytoplasmic Membrane	0	0	0	1
SAOUHSC_00480	SAOUHSC_00480	hypothetical protein	hypothetical protein	Cytoplasmic	0.0001	0.001	0.9985	0.0004
SAOUHSC_00481	SAOUHSC_00481	hypothetical protein	hypothetical protein	Cytoplasmic	0	0.0011	0.9987	0.0002
SAOUHSC_00482	divIC	hypothetical protein	hypothetical protein	Cytoplasmic Membrane	0	0.002	0	0.998
SAOUHSC_00483	SAOUHSC_00483	hypothetical protein	hypothetical protein	Cytoplasmic	0	0.009	0.9908	0.0002
SAOUHSC_00484	tilS	hypothetical protein	hypothetical protein	Cytoplasmic	0.0022	0.0025	0.8552	0.14
SAOUHSC_00485	hprT	hypoxanthine phosphoribosyltransferase	hypoxanthine phosphoribosyltransferase	Cytoplasmic	0	0.0093	0.9905	0.0001
SAOUHSC_00486	ftsH	hypothetical protein	hypothetical protein	Cytoplasmic Membrane	0	0.0037	0	0.9963
SAOUHSC_00487	hslO	Hsp33-like chaperonin	Hsp33-like chaperonin	Cytoplasmic	0.0001	0.0029	0.9965	0.0005
SAOUHSC_00488	cysK	hypothetical protein	hypothetical protein	Cytoplasmic	0.0002	0.0062	0.992	0.0016
SAOUHSC_00489	folP	dihydropteroate synthase	dihydropteroate synthase	Cytoplasmic	0	0.0004	0.9994	0.0002
SAOUHSC_00490	folB	dihydroneopterin aldolase	dihydroneopterin aldolase	Cytoplasmic	0	0.0012	0.9987	0.0001
SAOUHSC_00491	folK	2-amino-4-hydroxy-6- hydroxymethyldihydropteridine pyrophosphokinase	2-amino-4-hydroxy-6- hydroxymethyldihydropteridine pyrophosphokinase	Cytoplasmic	0	0.0082	0.9917	0.0002
SAOUHSC_00492	SAOUHSC_00492	hypothetical protein	hypothetical protein	Cytoplasmic	0	0.4161	0.5827	0.0012
SAOUHSC_00493	lysS	lysyl-tRNA synthetase	lysyl-tRNA synthetase	Cytoplasmic	0	0.0081	0.9917	0.0001
SAOUHSC_00497	pdxR	hypothetical protein	hypothetical protein	Cytoplasmic	0.0021	0.036	0.9026	0.0593
SAOUHSC_00499	pdxS	pyridoxal biosynthesis lyase PdxS	pyridoxal biosynthesis lyase PdxS	Cytoplasmic	0.0001	0.0506	0.6392	0.3101
SAOUHSC_00500	pdxT	glutamine amidotransferase subunit PdxT	glutamine amidotransferase subunit PdxT	Cytoplasmic	0.0001	0.0052	0.9945	0.0002
SAOUHSC_00501	nupC	hypothetical protein	hypothetical protein	Cytoplasmic Membrane	0	0.0003	0	0.9997
SAOUHSC_00502	ctsR	hypothetical protein	hypothetical protein	Cytoplasmic	0.0009	0.0679	0.8314	0.0998
SAOUHSC_00503	mcsA	UvrB/UvrC motif-containing protein	UvrB/UvrC motif-containing protein	Cytoplasmic	0.0002	0.0046	0.9914	0.0038
SAOUHSC_00504	mcsB	ATP:guanido phosphotransferase	ATP:guanido phosphotransferase	Cytoplasmic	0.0001	0.0018	0.9942	0.0039
SAOUHSC_00505	clpC	endopeptidase	endopeptidase	Cytoplasmic	0.0021	0.0282	0.9638	0.0059
SAOUHSC_00506	SAOUHSC_00506	hypothetical protein	hypothetical protein	Cytoplasmic	0.0001	0.3439	0.6516	0.0044
SAOUHSC_00507	radA	DNA repair protein RadA	DNA repair protein RadA	Cytoplasmic	0.0004	0.0212	0.958	0.0203
SAOUHSC_00508	SAOUHSC_00508	hypothetical protein	hypothetical protein	Cytoplasmic Membrane	0.0001	0.0042	0.0008	0.9949
SAOUHSC_00509	gltX	glutamyl-tRNA synthetase	glutamyl-tRNA synthetase	Cytoplasmic	0	0.0003	0.9996	0
SAOUHSC_00510	cysE	serine acetyltransferase	serine acetyltransferase	Cytoplasmic	0.0002	0.0233	0.6492	0.3274
SAOUHSC_00511	cysS	cysteinyl-tRNA synthetase	cysteinyl-tRNA synthetase	Cytoplasmic	0	0.0027	0.9972	0
SAOUHSC_00512	mrnC	hypothetical protein	hypothetical protein	Cytoplasmic	0.0017	0.0019	0.9957	0.0007
SAOUHSC_00513	SAOUHSC_00513	23S rRNA (guanosine(2251)-2'-O)-methyltransferase RlmB	23S rRNA (guanosine(2251)-2'-O)-methyltransferase RlmB	Cytoplasmic	0.0001	0.002	0.9944	0.0034
SAOUHSC_00514	SAOUHSC_00514	hypothetical protein	hypothetical protein	Cytoplasmic	0.0001	0.0323	0.9494	0.0182
SAOUHSC_00515	sigH	hypothetical protein	hypothetical protein	Cytoplasmic	0.0017	0.1022	0.8328	0.0634
SAOUHSC_00516	secE	preprotein translocase subunit SecE	preprotein translocase subunit SecE	Cytoplasmic Membrane	0	0.0021	0	0.9979
SAOUHSC_00517	nusG	transcription antitermination protein	transcription antitermination protein	Cytoplasmic	0	0.0136	0.9853	0.0011
SAOUHSC_00518	rplK	50S ribosomal protein L11	50S ribosomal protein L11	Cytoplasmic	0	0.495	0.5046	0.0004
SAOUHSC_00519	rplA	50S ribosomal protein L1	50S ribosomal protein L1	Extracellular	0	0.6525	0.3462	0.0013
SAOUHSC_00520	rplJ	50S ribosomal protein L10	50S ribosomal protein L10	Cytoplasmic	0.0079	0.4267	0.511	0.0544
SAOUHSC_00521	rplL	50S ribosomal protein L7/L12	50S ribosomal protein L7/L12	Cytoplasmic	0.0002	0.0346	0.9475	0.0177
SAOUHSC_00523	rsmC	hypothetical protein	hypothetical protein	Cytoplasmic	0.0002	0.0021	0.9969	0.0007
SAOUHSC_00524	rpoB	DNA-directed RNA polymerase subunit beta	DNA-directed RNA polymerase subunit beta	Cytoplasmic	0.001	0.1876	0.7882	0.0232
SAOUHSC_00525	rpoC	DNA-directed RNA polymerase subunit beta'	DNA-directed RNA polymerase subunit beta'	Cytoplasmic	0.0035	0.0907	0.8627	0.0431
SAOUHSC_00526	rplGB	50S ribosomal protein L7Ae-like protein	50S ribosomal protein L7Ae-like protein	Cytoplasmic	0.0001	0.0056	0.9925	0.0019
SAOUHSC_00527	rpsL	30S ribosomal protein S12	30S ribosomal protein S12	Cytoplasmic	0.0014	0.3066	0.6412	0.0508
SAOUHSC_00528	rpsG	30S ribosomal protein S7	30S ribosomal protein S7	Extracellular	0.0002	0.6316	0.3674	0.0009
SAOUHSC_00529	fusA	elongation factor G	elongation factor G	Cytoplasmic	0	0.0037	0.9961	0.0002
SAOUHSC_00530	tuf	elongation factor Tu	elongation factor Tu	Cytoplasmic	0	0.0055	0.9939	0.0005
SAOUHSC_00531	SAOUHSC_00531	hypothetical protein	hypothetical protein	Cytoplasmic	0.0002	0.0025	0.9965	0.0008
SAOUHSC_00532	kbl	2-amino-3-ketobutyrate coenzyme A ligase	2-amino-3-ketobutyrate coenzyme A ligase	Cytoplasmic	0	0.0048	0.9951	0.0001
SAOUHSC_00533	hchA	chaperone protein HchA	chaperone protein HchA	Cytoplasmic	0	0.0638	0.9331	0.003
SAOUHSC_00534	araB	ribulokinase	ribulokinase	Cytoplasmic	0.0001	0.2614	0.7286	0.0099
SAOUHSC_00535	SAOUHSC_00535	hypothetical protein	hypothetical protein	Cytoplasmic	0.0001	0.0614	0.8955	0.043
SAOUHSC_00536	ilvE	branched-chain amino acid aminotransferase	branched-chain amino acid aminotransferase	Cytoplasmic	0.0003	0.1224	0.8758	0.0015
SAOUHSC_00537	SAOUHSC_00537	hypothetical protein	hypothetical protein	Cytoplasmic	0	0.2255	0.7726	0.0019
SAOUHSC_00538	SAOUHSC_00538	haloacid dehalogenase-like hydrolase	haloacid dehalogenase-like hydrolase	Cytoplasmic	0.0007	0.001	0.9491	0.0491
SAOUHSC_00539	dck	hypothetical protein	hypothetical protein	Cytoplasmic	0	0.024	0.9686	0.0074
SAOUHSC_00540	dgk	hypothetical protein	hypothetical protein	Cytoplasmic	0.0001	0.0252	0.964	0.0107
SAOUHSC_00541	tadA	hypothetical protein	hypothetical protein	Cytoplasmic	0.0003	0.0073	0.9906	0.0019
SAOUHSC_00542	SAOUHSC_00542	hypothetical protein	hypothetical protein	Cytoplasmic	0.0003	0.002	0.9952	0.0025
SAOUHSC_00543	azo1	hypothetical protein	hypothetical protein	Cytoplasmic	0.0008	0.0338	0.9601	0.0052
SAOUHSC_A00526	SAOUHSC_A00526	hypothetical protein	hypothetical protein	Cytoplasmic	0.0001	0.136	0.8182	0.0456
SAOUHSC_00544	sdrC	fibrinogen-binding protein SdrC	fibrinogen-binding protein SdrC	Cell wall & surface	0.9378	0.0396	0.0008	0.0218
SAOUHSC_00545	sdrD	fibrinogen-binding protein SdrD	fibrinogen-binding protein SdrD	Cell wall & surface	0.8827	0.1166	0	0.0007
SAOUHSC_00547	SAOUHSC_00547	hypothetical protein	hypothetical protein	Cytoplasmic	0.0061	0.0344	0.9213	0.0382
SAOUHSC_00548	SAOUHSC_00548	hypothetical protein	hypothetical protein	Cytoplasmic	0.0036	0.0214	0.9486	0.0264
SAOUHSC_00549	folE2	GTP cyclohydrolase	GTP cyclohydrolase	Cytoplasmic	0.0001	0.1956	0.8013	0.0031
SAOUHSC_00550	bshB2	hypothetical protein	hypothetical protein	Cytoplasmic	0	0.0016	0.9963	0.0021
SAOUHSC_00551	SAOUHSC_00551	hypothetical protein	hypothetical protein	Cytoplasmic	0.0003	0.0677	0.835	0.0971
SAOUHSC_00552	nagB	hypothetical protein	hypothetical protein	Cytoplasmic	0.001	0.0048	0.9933	0.0009
SAOUHSC_00553	hxlA	hypothetical protein	hypothetical protein	Cytoplasmic	0.0004	0.056	0.9406	0.003
SAOUHSC_00554	hxlB	6-phospho 3-hexuloisomerase	6-phospho 3-hexuloisomerase	Cytoplasmic	0.0001	0.0028	0.9951	0.0019
SAOUHSC_00555	SAOUHSC_00555	haloacid dehalogenase-like hydrolase	haloacid dehalogenase-like hydrolase	Cytoplasmic	0.0001	0.0036	0.9931	0.0032
SAOUHSC_00556	proP	proline/betaine transporter	proline/betaine transporter	Cytoplasmic Membrane	0	0.0005	0	0.9994
SAOUHSC_00557	vraA	hypothetical protein	hypothetical protein	Cytoplasmic	0.0006	0.007	0.8317	0.1607
SAOUHSC_00558	vraB	acetyl-CoA acetyltransferase	acetyl-CoA acetyltransferase	Cytoplasmic	0.0003	0.0188	0.9646	0.0163
SAOUHSC_00559	vraC	hypothetical protein	hypothetical protein	Cytoplasmic	0	0.0221	0.9513	0.0265
SAOUHSC_00560	SAOUHSC_00560	hypothetical protein	hypothetical protein	Cytoplasmic	0.0004	0.0043	0.9716	0.0237
SAOUHSC_00561	vraX	hypothetical protein	hypothetical protein	Cytoplasmic	0.0004	0.3605	0.569	0.0701
SAOUHSC_00562	pdxK	phosphomethylpyrimidine kinase	phosphomethylpyrimidine kinase	Cytoplasmic	0.0001	0.0007	0.998	0.0013
SAOUHSC_00564	ung	uracil-DNA glycosylase	uracil-DNA glycosylase	Cytoplasmic	0.0002	0.0172	0.9821	0.0005
SAOUHSC_00565	SAOUHSC_00565	hypothetical protein	hypothetical protein	Cytoplasmic	0.0006	0.0222	0.892	0.0852
SAOUHSC_00567	SAOUHSC_00567	hypothetical protein	hypothetical protein	Cytoplasmic Membrane	0	0.0103	0.0001	0.9896
SAOUHSC_00569	SAOUHSC_00569	hypothetical protein	hypothetical protein	Cytoplasmic Membrane	0	0.0002	0	0.9998
SAOUHSC_00571	SAOUHSC_00571	hypothetical protein	hypothetical protein	Cytoplasmic Membrane	0	0.0012	0.0006	0.9981
SAOUHSC_00572	SAOUHSC_00572	hypothetical protein	hypothetical protein	Cytoplasmic Membrane	0	0.002	0.0012	0.9967
SAOUHSC_00573	hemQ	heme peroxidase	heme peroxidase	Cytoplasmic	0.0001	0.0166	0.9495	0.0338
SAOUHSC_00574	pta	phosphotransacetylase	phosphotransacetylase	Cytoplasmic	0.0014	0.0528	0.9173	0.0285
SAOUHSC_00575	lipL	hypothetical protein	hypothetical protein	Cytoplasmic	0.0002	0.0044	0.979	0.0164
SAOUHSC_00577	mvaK1	mevalonate kinase	mevalonate kinase	Cytoplasmic	0.0009	0.0129	0.9704	0.0158
SAOUHSC_00578	mvaD	mevalonate diphosphate decarboxylase	mevalonate diphosphate decarboxylase	Cytoplasmic	0.0001	0.0054	0.9723	0.0222
SAOUHSC_00579	mvaK2	phosphomevalonate kinase	phosphomevalonate kinase	Cytoplasmic	0.0003	0.0041	0.9869	0.0087
SAOUHSC_00580	SAOUHSC_00580	hypothetical protein	hypothetical protein	Cytoplasmic	0.0006	0.005	0.9884	0.006
SAOUHSC_00581	merA	hypothetical protein	hypothetical protein	Cytoplasmic	0.0004	0.005	0.9793	0.0153
SAOUHSC_00582	hypR	hypothetical protein	hypothetical protein	Cytoplasmic	0.0004	0.0113	0.9747	0.0137
SAOUHSC_00583	SAOUHSC_00583	hypothetical protein	hypothetical protein	Cytoplasmic	0	0.2159	0.7786	0.0055
SAOUHSC_00584	tspA	hypothetical protein	hypothetical protein	Extracellular	0.002	0.9729	0.0001	0.025
SAOUHSC_00585	tsaI1	hypothetical protein	hypothetical protein	Cytoplasmic Membrane	0.0001	0.0362	0.0001	0.9636
SAOUHSC_00586	SAOUHSC_00586	hypothetical protein	hypothetical protein	Cytoplasmic Membrane	0.0001	0.0348	0.0008	0.9643
SAOUHSC_00587	SAOUHSC_00587	hypothetical protein	hypothetical protein	Cytoplasmic Membrane	0.0001	0.0156	0.0002	0.9841
SAOUHSC_00588	SAOUHSC_00588	hypothetical protein	hypothetical protein	Cytoplasmic Membrane	0.0003	0.0529	0.0006	0.9462
SAOUHSC_00589	SAOUHSC_00589	hypothetical protein	hypothetical protein	Cytoplasmic	0.0001	0.3772	0.3869	0.2358
SAOUHSC_00591	SAOUHSC_00591	hypothetical protein	hypothetical protein	Cytoplasmic Membrane	0.0001	0.0354	0.0003	0.9642
SAOUHSC_00592	SAOUHSC_00592	hypothetical protein	hypothetical protein	Cytoplasmic Membrane	0.0001	0.0408	0.0009	0.9583
SAOUHSC_00596	SAOUHSC_00596	hypothetical protein	hypothetical protein	Cytoplasmic Membrane	0.0002	0.0256	0.0004	0.9738
SAOUHSC_00598	SAOUHSC_00598	hypothetical protein	hypothetical protein	Cytoplasmic Membrane	0	0.0234	0.001	0.9755
SAOUHSC_00599	SAOUHSC_00599	hypothetical protein	hypothetical protein	Cytoplasmic Membrane	0.0002	0.0305	0.001	0.9682
SAOUHSC_00600	SAOUHSC_00600	hypothetical protein	hypothetical protein	Extracellular	0.003	0.8244	0.075	0.0975
SAOUHSC_00602	SAOUHSC_00602	hypothetical protein	hypothetical protein	Cytoplasmic Membrane	0.0001	0.0415	0.0006	0.9578
SAOUHSC_00603	iolS	hypothetical protein	hypothetical protein	Cytoplasmic	0	0.0004	0.9994	0.0001
SAOUHSC_00604	SAOUHSC_00604	hypothetical protein	hypothetical protein	Cytoplasmic	0.0004	0.0115	0.9732	0.0148
SAOUHSC_00605	SAOUHSC_00605	hypothetical protein	hypothetical protein	Cytoplasmic	0.0002	0.0035	0.9959	0.0004
SAOUHSC_00606	SAOUHSC_00606	hypothetical protein	hypothetical protein	Cytoplasmic	0.0003	0.0141	0.9617	0.0239
SAOUHSC_00607	SAOUHSC_00607	hypothetical protein	hypothetical protein	Cytoplasmic	0.0003	0.2	0.7857	0.0141
SAOUHSC_00608	adh1	alcohol dehydrogenase	alcohol dehydrogenase	Cytoplasmic	0.0002	0.0687	0.9229	0.0081
SAOUHSC_00609	SAOUHSC_00609	hypothetical protein	hypothetical protein	Cytoplasmic	0	0.2786	0.6723	0.0491
SAOUHSC_00610	SAOUHSC_00610	hypothetical protein	hypothetical protein	Cytoplasmic	0.0009	0.0009	0.9847	0.0135
SAOUHSC_00611	argS	arginyl-tRNA synthetase	arginyl-tRNA synthetase	Cytoplasmic	0	0.0004	0.9995	0
SAOUHSC_00612	SAOUHSC_00612	endonuclease III	endonuclease III	Cytoplasmic	0.0006	0.0089	0.9578	0.0327
SAOUHSC_00613	SAOUHSC_00613	iron compound ABC transporter substrate-binding protein	iron compound ABC transporter substrate-binding protein	Extracellular	0.1001	0.8301	0.0572	0.0126
SAOUHSC_00614	SAOUHSC_00614	hypothetical protein	hypothetical protein	Cytoplasmic Membrane	0	0.0006	0.0003	0.9991
SAOUHSC_00615	SAOUHSC_00615	haloacid dehalogenase-like hydrolase	haloacid dehalogenase-like hydrolase	Cytoplasmic	0.0009	0.0043	0.9768	0.018
SAOUHSC_00616	SAOUHSC_00616	hypothetical protein	hypothetical protein	Cytoplasmic	0.004	0.0327	0.7863	0.177
SAOUHSC_00617	SAOUHSC_00617	hypothetical protein	hypothetical protein	Extracellular	0.0033	0.9963	0	0.0004
SAOUHSC_00618	SAOUHSC_00618	hypothetical protein	hypothetical protein	Cytoplasmic Membrane	0.0002	0.0111	0.0011	0.9877
SAOUHSC_00619	SAOUHSC_00619	hypothetical protein	hypothetical protein	Cytoplasmic	0.0125	0.1585	0.7543	0.0747
SAOUHSC_00620	sarA	accessory regulator A	accessory regulator A	Cytoplasmic	0.0007	0.0884	0.9019	0.0091
SAOUHSC_00621	SAOUHSC_00621	hypothetical protein	hypothetical protein	Cytoplasmic Membrane	0	0.0002	0.0001	0.9996
SAOUHSC_00622	sroB	hypothetical protein	hypothetical protein	Extracellular	0.0189	0.7712	0.1752	0.0347
SAOUHSC_00624	SAOUHSC_00624	integrase/recombinase	integrase/recombinase	Cytoplasmic	0.0029	0.0531	0.8252	0.1189
SAOUHSC_00625	mnhA2	monovalent cation/H+ antiporter subunit A	monovalent cation/H+ antiporter subunit A	Cytoplasmic Membrane	0	0.0002	0	0.9998
SAOUHSC_00626	mnhB2	monovalent cation/H+ antiporter subunit B	monovalent cation/H+ antiporter subunit B	Cytoplasmic Membrane	0	0.0004	0.0001	0.9995
SAOUHSC_00627	mnhC2	monovalent cation/H+ antiporter subunit C	monovalent cation/H+ antiporter subunit C	Cytoplasmic Membrane	0	0.0006	0	0.9994
SAOUHSC_00628	mnhD2	monovalent cation/H+ antiporter subunit D	monovalent cation/H+ antiporter subunit D	Cytoplasmic Membrane	0	0.0005	0.0001	0.9994
SAOUHSC_00629	mnhE2	monovalent cation/H+ antiporter subunit E	monovalent cation/H+ antiporter subunit E	Cytoplasmic Membrane	0	0.0003	0	0.9997
SAOUHSC_00630.1	mnhF2	monovalent cation/H+ antiporter subunit F	monovalent cation/H+ antiporter subunit F	Cytoplasmic Membrane	0	0.0006	0	0.9994
SAOUHSC_00632	mnhG2	monovalent cation/H+ antiporter subunit G	monovalent cation/H+ antiporter subunit G	Cytoplasmic Membrane	0	0.0004	0	0.9996
SAOUHSC_00633	SAOUHSC_00633	hypothetical protein	hypothetical protein	Cytoplasmic Membrane	0	0.0001	0	0.9999
SAOUHSC_00634	mntC	ABC transporter substrate-binding protein	ABC transporter substrate-binding protein	Cytoplasmic Membrane	0.0008	0.0019	0	0.9972
SAOUHSC_00636	mntB	iron (chelated) ABC transporter permease	iron (chelated) ABC transporter permease	Cytoplasmic Membrane	0	0	0	1
SAOUHSC_00637	mntA	hypothetical protein	hypothetical protein	Cytoplasmic Membrane	0.0001	0.0151	0.3546	0.6302
SAOUHSC_00638	mntR	hypothetical protein	hypothetical protein	Cytoplasmic	0	0.0202	0.9783	0.0015
SAOUHSC_00639	SAOUHSC_00639	hypothetical protein	hypothetical protein	Cytoplasmic Membrane	0	0.0033	0.0005	0.9962
SAOUHSC_00640	tagA	teichoic acid biosynthesis protein	teichoic acid biosynthesis protein	Cytoplasmic Membrane	0.0003	0.0066	0.0725	0.9207
SAOUHSC_00641	tagH	teichoic acids export protein ATP-binding subunit	teichoic acids export protein ATP-binding subunit	Cytoplasmic Membrane	0.0001	0.1828	0.1776	0.6395
SAOUHSC_00642	tagG	teichoic acid biosynthesis protein	teichoic acid biosynthesis protein	Cytoplasmic Membrane	0	0.0001	0	0.9999
SAOUHSC_00643	tagB	teichoic acid biosynthesis protein TagB	teichoic acid biosynthesis protein TagB	Cytoplasmic	0.001	0.0082	0.5718	0.419
SAOUHSC_00644	tagX	glycosyltransferase TagX	glycosyltransferase TagX	Cytoplasmic Membrane	0.0018	0.1242	0.3993	0.4747
SAOUHSC_00645	tagD	glycerol-3-phosphate cytidylyltransferase	glycerol-3-phosphate cytidylyltransferase	Cytoplasmic	0	0.0065	0.9933	0.0002
SAOUHSC_00646	pbp4	penicillin-binding protein 4	penicillin-binding protein 4	Cytoplasmic Membrane	0.0009	0.0957	0.0002	0.9032
SAOUHSC_00647	abcA	hypothetical protein	hypothetical protein	Cytoplasmic Membrane	0	0.0022	0	0.9978
SAOUHSC_00648	nupG	hypothetical protein	hypothetical protein	Cytoplasmic Membrane	0	0.0003	0	0.9996
SAOUHSC_00650	SAOUHSC_00650	hypothetical protein	hypothetical protein	Extracellular	0	0.5066	0.4852	0.0082
SAOUHSC_00651	SAOUHSC_00651	hypothetical protein	hypothetical protein	Cytoplasmic Membrane	0	0.0002	0	0.9998
SAOUHSC_00652	fhuC	iron compound ABC transporter ATP-binding protein	iron compound ABC transporter ATP-binding protein	Cytoplasmic Membrane	0	0.0009	0.1172	0.8819
SAOUHSC_00653	fhuB	ferrichrome transport permease FhuB	ferrichrome transport permease FhuB	Cytoplasmic Membrane	0	0.0001	0	0.9999
SAOUHSC_00654	fhuG	ferrichrome ABC transporter permease	ferrichrome ABC transporter permease	Cytoplasmic Membrane	0	0.0001	0	0.9998
SAOUHSC_00655	dhaK	dihydroxyacetone kinase subunit DhaK	dihydroxyacetone kinase subunit DhaK	Cytoplasmic	0.0001	0.0022	0.9975	0.0002
SAOUHSC_00656	dhaL	hypothetical protein	hypothetical protein	Cytoplasmic	0.0004	0.0286	0.9636	0.0075
SAOUHSC_00658	dhaM	PTS system mannnose-specific family transporter subunit IIA	PTS system mannnose-specific family transporter subunit IIA	Cytoplasmic	0	0.0096	0.9901	0.0003
SAOUHSC_00659	SAOUHSC_00659	hypothetical protein	hypothetical protein	Cytoplasmic	0.0013	0.0756	0.7538	0.1692
SAOUHSC_00660	proT	hypothetical protein	hypothetical protein	Cytoplasmic Membrane	0	0.0001	0	0.9999
SAOUHSC_00661	gehE	hypothetical protein	hypothetical protein	Cytoplasmic Membrane	0.006	0.1592	0.0017	0.8331
SAOUHSC_A00635	SAOUHSC_A00635	hypothetical protein	hypothetical protein	Cytoplasmic	0.0001	0.1527	0.7326	0.1146
SAOUHSC_00662	SAOUHSC_00662	hypothetical protein	hypothetical protein	Extracellular	0.007	0.3925	0.3442	0.2563
SAOUHSC_00663	SAOUHSC_00663	hypothetical protein	hypothetical protein	Cytoplasmic	0.0031	0.0541	0.9308	0.0121
SAOUHSC_00664	graX	hypothetical protein	hypothetical protein	Cytoplasmic Membrane	0.0005	0.0046	0.1103	0.8846
SAOUHSC_00665	graR	hypothetical protein	hypothetical protein	Cytoplasmic	0.0002	0.0004	0.9893	0.0101
SAOUHSC_00666	graS	hypothetical protein	hypothetical protein	Cytoplasmic Membrane	0	0.0003	0.0003	0.9994
SAOUHSC_00667	vraF	ABC transporter ATP-binding protein	ABC transporter ATP-binding protein	Cytoplasmic Membrane	0.0002	0.0066	0.06	0.9331
SAOUHSC_00668	vraG	ABC transporter permease	ABC transporter permease	Cytoplasmic Membrane	0	0.0001	0	0.9999
SAOUHSC_00669	pitR	hypothetical protein	hypothetical protein	Cytoplasmic	0.0003	0.0206	0.977	0.0021
SAOUHSC_00670	pitA	hypothetical protein	hypothetical protein	Cytoplasmic Membrane	0	0.0002	0	0.9998
SAOUHSC_00671	SAOUHSC_00671	secretory antigen SsaA-like protein	secretory antigen SsaA-like protein	Extracellular	0.057	0.9429	0	0
SAOUHSC_00672	SAOUHSC_00672	hypothetical protein	hypothetical protein	Cytoplasmic Membrane	0	0.0218	0	0.9782
SAOUHSC_00673	rbf	hypothetical protein	hypothetical protein	Cytoplasmic Membrane	0.0026	0.2184	0.3713	0.4078
SAOUHSC_00674	sarX	hypothetical protein	hypothetical protein	Cytoplasmic	0.0003	0.0673	0.9064	0.0259
SAOUHSC_00675	SAOUHSC_00675	hypothetical protein	hypothetical protein	Cytoplasmic	0	0.1741	0.8252	0.0007
SAOUHSC_00676	SAOUHSC_00676	hypothetical protein	hypothetical protein	Cytoplasmic	0	0.0052	0.993	0.0018
SAOUHSC_00677	SAOUHSC_00677	hypothetical protein	hypothetical protein	Cytoplasmic	0.0001	0.1453	0.8435	0.0111
SAOUHSC_00678	SAOUHSC_00678	hypothetical protein	hypothetical protein	Cytoplasmic	0.0028	0.1438	0.8357	0.0177
SAOUHSC_00679	ccpE	hypothetical protein	hypothetical protein	Cytoplasmic	0.0001	0.0011	0.9961	0.0028
SAOUHSC_00680	SAOUHSC_00680	hypothetical protein	hypothetical protein	Cytoplasmic	0	0.1653	0.8341	0.0005
SAOUHSC_00681	SAOUHSC_00681	major facilitator superfamily protein superfamily	major facilitator superfamily protein superfamily	Cytoplasmic Membrane	0	0.0011	0	0.9989
SAOUHSC_00682	SAOUHSC_00682	hypothetical protein	hypothetical protein	Cytoplasmic Membrane	0	0.0002	0	0.9998
SAOUHSC_00683	SAOUHSC_00683	hypothetical protein	hypothetical protein	Cytoplasmic Membrane	0	0.0012	0.0003	0.9985
SAOUHSC_00684	SAOUHSC_00684	hypothetical protein	hypothetical protein	Cytoplasmic	0.0006	0.0785	0.8921	0.0288
SAOUHSC_00685	SAOUHSC_00685	hypothetical protein	hypothetical protein	Cytoplasmic Membrane	0.0119	0.0434	0	0.9446
SAOUHSC_00686	SAOUHSC_00686	hypothetical protein	hypothetical protein	Cytoplasmic	0	0.3108	0.5998	0.0894
SAOUHSC_00687	SAOUHSC_00687	hypothetical protein	hypothetical protein	Cytoplasmic	0	0.0073	0.9528	0.0398
SAOUHSC_00688	SAOUHSC_00688	hypothetical protein	hypothetical protein	Cytoplasmic	0	0.0085	0.9912	0.0003
SAOUHSC_00689	SAOUHSC_00689	hypothetical protein	hypothetical protein	Cytoplasmic	0.0006	0.0028	0.9669	0.0298
SAOUHSC_00690	SAOUHSC_00690	hypothetical protein	hypothetical protein	Cytoplasmic Membrane	0.0091	0.3241	0.0088	0.658
SAOUHSC_00691	uppP	undecaprenyl pyrophosphate phosphatase	undecaprenyl pyrophosphate phosphatase	Cytoplasmic Membrane	0	0.0001	0	0.9999
SAOUHSC_00692	cydD	hypothetical protein	hypothetical protein	Cytoplasmic Membrane	0	0.0001	0	0.9999
SAOUHSC_00693	cydC	hypothetical protein	hypothetical protein	Cytoplasmic Membrane	0	0.0001	0	0.9998
SAOUHSC_00694	mgrA	hypothetical protein	hypothetical protein	Cytoplasmic	0.0002	0.0219	0.97	0.0079
SAOUHSC_00695	SAOUHSC_00695	hypothetical protein	hypothetical protein	Cytoplasmic	0.0001	0.0007	0.9772	0.0221
SAOUHSC_00696	SAOUHSC_00696	hypothetical protein	hypothetical protein	Cytoplasmic	0	0.0084	0.9857	0.0058
SAOUHSC_00697	SAOUHSC_00697	hypothetical protein	hypothetical protein	Cytoplasmic Membrane	0	0.003	0.0001	0.9969
SAOUHSC_00698	SAOUHSC_00698	hypothetical protein	hypothetical protein	Cytoplasmic Membrane	0	0	0	1
SAOUHSC_00699	SAOUHSC_00699	deoxyribodipyrimidine photolyase	deoxyribodipyrimidine photolyase	Cytoplasmic	0.0001	0.0017	0.9937	0.0045
SAOUHSC_00700	SAOUHSC_00700	hypothetical protein	hypothetical protein	Cytoplasmic Membrane	0	0.001	0.0001	0.9989
SAOUHSC_00701	SAOUHSC_00701	hypothetical protein	hypothetical protein	Cytoplasmic Membrane	0	0.0005	0.0003	0.9992
SAOUHSC_00702	SAOUHSC_00702	hypothetical protein	hypothetical protein	Cytoplasmic	0	0.0005	0.9994	0.0001
SAOUHSC_00703	norA	quinolone resistance protein NorA	quinolone resistance protein NorA	Cytoplasmic Membrane	0	0.0009	0	0.999
SAOUHSC_00704	SAOUHSC_00704	hypothetical protein	hypothetical protein	Cytoplasmic Membrane	0.002	0.3725	0.001	0.6245
SAOUHSC_00705	SAOUHSC_00705	hypothetical protein	hypothetical protein	Cytoplasmic	0	0.0042	0.9956	0.0002
SAOUHSC_00706	fruR	hypothetical protein	hypothetical protein	Cytoplasmic	0.0002	0.0012	0.9954	0.0031
SAOUHSC_00707	fruB	1-phosphofructokinase	1-phosphofructokinase	Cytoplasmic	0.0016	0.0052	0.9807	0.0126
SAOUHSC_00708	fruA	fructose specific permease	fructose specific permease	Cytoplasmic Membrane	0.0001	0.0024	0.0003	0.9972
SAOUHSC_00709	SAOUHSC_00709	hypothetical protein	hypothetical protein	Cytoplasmic	0.0001	0.2124	0.7787	0.0088
SAOUHSC_00710	nagA	N-acetylglucosamine-6-phosphate deacetylase	N-acetylglucosamine-6-phosphate deacetylase	Cytoplasmic	0.0002	0.001	0.998	0.0008
SAOUHSC_00711	mpfA	hypothetical protein	hypothetical protein	Cytoplasmic Membrane	0	0	0	1
SAOUHSC_00712	SAOUHSC_00712	hypothetical protein	hypothetical protein	Cytoplasmic	0.0002	0.0058	0.994	0.0001
SAOUHSC_00713	csbB	hypothetical protein	hypothetical protein	Cytoplasmic Membrane	0	0.0012	0.0001	0.9987
SAOUHSC_00714	saeS	sensor histidine kinase SaeS	sensor histidine kinase SaeS	Cytoplasmic Membrane	0.0003	0.0062	0.0003	0.9931
SAOUHSC_00715	saeR	response regulator	response regulator	Cytoplasmic	0.0002	0.0011	0.9546	0.0441
SAOUHSC_00716	saeQ	hypothetical protein	hypothetical protein	Cytoplasmic Membrane	0.0001	0.0037	0.0002	0.996
SAOUHSC_00717	saeP	hypothetical protein	hypothetical protein	Cytoplasmic Membrane	0.0089	0.1921	0.0001	0.7989
SAOUHSC_00718	SAOUHSC_00718	hypothetical protein	hypothetical protein	Cytoplasmic Membrane	0	0.0038	0.0006	0.9956
SAOUHSC_00719	queE	7-cyano-7-deazaguanosine (preQ0) biosynthesis protein QueE	7-cyano-7-deazaguanosine (preQ0) biosynthesis protein QueE	Cytoplasmic	0.0002	0.0139	0.9756	0.0103
SAOUHSC_00720	queD	6-pyruvoyl tetrahydropterin synthase	6-pyruvoyl tetrahydropterin synthase	Cytoplasmic	0.0001	0.0035	0.9943	0.002
SAOUHSC_00721	queC	7-cyano-7-deazaguanine synthase QueC	7-cyano-7-deazaguanine synthase QueC	Cytoplasmic	0.0002	0.0257	0.9688	0.0054
SAOUHSC_00722	pabA	para-aminobenzoate synthase glutamine amidotransferase component II	para-aminobenzoate synthase glutamine amidotransferase component II	Cytoplasmic	0.0002	0.0151	0.9846	0.0001
SAOUHSC_00723	pabB	hypothetical protein	hypothetical protein	Cytoplasmic	0.0007	0.0136	0.9394	0.0462
SAOUHSC_00724	pabC	chorismate binding protein	chorismate binding protein	Cytoplasmic	0.0004	0.0235	0.9749	0.0012
SAOUHSC_00725	SAOUHSC_00725	hypothetical protein	hypothetical protein	Cytoplasmic Membrane	0	0.0005	0	0.9994
SAOUHSC_00726	SAOUHSC_00726	hypothetical protein	hypothetical protein	Cytoplasmic	0	0.0021	0.9914	0.0064
SAOUHSC_00727	SAOUHSC_00727	hypothetical protein	hypothetical protein	Cytoplasmic	0.0012	0.0265	0.6177	0.3546
SAOUHSC_00728	ltaS	hypothetical protein	hypothetical protein	Cytoplasmic Membrane	0	0.0009	0	0.999
SAOUHSC_A00703	SAOUHSC_A00703	hypothetical protein	hypothetical protein	Cytoplasmic	0.0001	0.177	0.82	0.003
SAOUHSC_00729	SAOUHSC_00729	ABC transporter ATP-binding protein	ABC transporter ATP-binding protein	Cytoplasmic	0.0012	0.0029	0.9356	0.0603
SAOUHSC_00730	recQ1	ATP-dependent DNA helicase RecQ	ATP-dependent DNA helicase RecQ	Cytoplasmic	0.004	0.0265	0.9175	0.0521
SAOUHSC_00731	opuBA	ABC transporter	ABC transporter	Cytoplasmic Membrane	0.0003	0.0077	0.0755	0.9165
SAOUHSC_00732	opuBB	amino acid ABC transporter permease	amino acid ABC transporter permease	Cytoplasmic Membrane	0.0001	0.0021	0	0.9978
SAOUHSC_00733	hisC	histidinol-phosphate aminotransferase	histidinol-phosphate aminotransferase	Cytoplasmic	0.0003	0.0024	0.9966	0.0007
SAOUHSC_00734	SAOUHSC_00734	hypothetical protein	hypothetical protein	Cytoplasmic	0.0001	0.006	0.9914	0.0025
SAOUHSC_00735	SAOUHSC_00735	hypothetical protein	hypothetical protein	Extracellular	0.0001	0.542	0.4568	0.0012
SAOUHSC_00736	bmrU	hypothetical protein	hypothetical protein	Cytoplasmic	0.0002	0.004	0.8584	0.1374
SAOUHSC_00737	SAOUHSC_00737	hypothetical protein	hypothetical protein	Cytoplasmic	0	0.319	0.6633	0.0177
SAOUHSC_00738	dtpT	hypothetical protein	hypothetical protein	Cytoplasmic Membrane	0	0.0003	0	0.9997
SAOUHSC_00739	queF	7-cyano-7-deazaguanine reductase	7-cyano-7-deazaguanine reductase	Cytoplasmic	0	0.0722	0.9256	0.0022
SAOUHSC_00740	SAOUHSC_00740	hypothetical protein	hypothetical protein	Cytoplasmic Membrane	0	0	0	1
SAOUHSC_00741	nrdI	ribonucleotide reductase stimulatory protein	ribonucleotide reductase stimulatory protein	Cytoplasmic	0.0001	0.0046	0.9903	0.005
SAOUHSC_00742	nrdE	ribonucleotide-diphosphate reductase subunit alpha	ribonucleotide-diphosphate reductase subunit alpha	Extracellular	0.0005	0.6638	0.3292	0.0066
SAOUHSC_00743	nrdF	ribonucleotide-diphosphate reductase subunit beta	ribonucleotide-diphosphate reductase subunit beta	Cytoplasmic	0.0004	0.2957	0.6989	0.005
SAOUHSC_00744	SAOUHSC_00744	hypothetical protein	hypothetical protein	Extracellular	0.0003	0.8874	0.1047	0.0077
SAOUHSC_00745	SAOUHSC_00745	hypothetical protein	hypothetical protein	Cytoplasmic	0	0.26	0.7379	0.002
SAOUHSC_00746	sstA	hypothetical protein	hypothetical protein	Cytoplasmic Membrane	0	0	0	1
SAOUHSC_00747	sstB	hypothetical protein	hypothetical protein	Cytoplasmic Membrane	0	0	0	1
SAOUHSC_00748	sstC	hypothetical protein	hypothetical protein	Cytoplasmic Membrane	0.0002	0.0059	0.3053	0.6886
SAOUHSC_00749	sstD	hypothetical protein	hypothetical protein	Cytoplasmic Membrane	0.0027	0.0206	0	0.9767
SAOUHSC_00751	SAOUHSC_00751	hypothetical protein	hypothetical protein	Cytoplasmic	0.0001	0.0331	0.9667	0.0001
SAOUHSC_00752	murB	UDP-N-acetylenolpyruvoylglucosamine reductase	UDP-N-acetylenolpyruvoylglucosamine reductase	Cytoplasmic	0.0003	0.0037	0.9784	0.0175
SAOUHSC_00753	SAOUHSC_00753	hypothetical protein	hypothetical protein	Cytoplasmic	0.0012	0.0202	0.8751	0.1035
SAOUHSC_00754	SAOUHSC_00754	hypothetical protein	hypothetical protein	Cytoplasmic Membrane	0.0091	0.0664	0.0001	0.9245
SAOUHSC_00755	brxC	hypothetical protein	hypothetical protein	Cytoplasmic	0.0026	0.0332	0.9543	0.0099
SAOUHSC_00756	SAOUHSC_00756	hypothetical protein	hypothetical protein	Cytoplasmic	0.0006	0.0033	0.9812	0.015
SAOUHSC_00757	pepT	peptidase T	peptidase T	Cytoplasmic	0.0001	0.0068	0.992	0.0011
SAOUHSC_00758	SAOUHSC_00758	hypothetical protein	hypothetical protein	Cytoplasmic Membrane	0	0.0004	0.0004	0.9992
SAOUHSC_00759	SAOUHSC_00759	hypothetical protein	hypothetical protein	Cytoplasmic Membrane	0	0.0017	0.0001	0.9982
SAOUHSC_00760	gdpS	hypothetical protein	hypothetical protein	Cytoplasmic Membrane	0.0002	0.0034	0.0012	0.9951
SAOUHSC_00762	tagO	hypothetical protein	hypothetical protein	Cytoplasmic Membrane	0	0.0001	0	0.9999
SAOUHSC_00763	SAOUHSC_00763	hypothetical protein	hypothetical protein	Cytoplasmic	0	0.001	0.9981	0.0009
SAOUHSC_00764	fakB1	hypothetical protein	hypothetical protein	Cytoplasmic	0.0002	0.0526	0.9123	0.0348
SAOUHSC_00765	comFA	hypothetical protein	hypothetical protein	Cytoplasmic	0.0002	0.0007	0.9674	0.0318
SAOUHSC_00766	comFC	hypothetical protein	hypothetical protein	Cytoplasmic	0.0011	0.0155	0.8276	0.1559
SAOUHSC_00767	saHPF	hypothetical protein	hypothetical protein	Cytoplasmic	0.0005	0.1451	0.8137	0.0407
SAOUHSC_00769	secA	preprotein translocase subunit SecA	preprotein translocase subunit SecA	Cytoplasmic	0.0034	0.0254	0.4865	0.4847
SAOUHSC_00770	SAOUHSC_00770	hypothetical protein	hypothetical protein	Cytoplasmic	0	0.2906	0.7031	0.0063
SAOUHSC_00771	prfB	peptide chain release factor 2	peptide chain release factor 2	Cytoplasmic	0	0.0048	0.9949	0.0003
SAOUHSC_00772	SAOUHSC_00772	hypothetical protein	hypothetical protein	Cytoplasmic	0.0001	0.2503	0.7475	0.0021
SAOUHSC_00773	SAOUHSC_00773	LysM domain-containing protein	LysM domain-containing protein	Extracellular	0.0666	0.933	0	0.0004
SAOUHSC_00774	SAOUHSC_00774	hypothetical protein	hypothetical protein	Cytoplasmic	0.0002	0.0119	0.9489	0.039
SAOUHSC_00775	csbA	hypothetical protein	hypothetical protein	Cytoplasmic Membrane	0	0.0025	0.0001	0.9974
SAOUHSC_00776	uvrB	excinuclease ABC subunit B	excinuclease ABC subunit B	Cytoplasmic	0.0003	0.0045	0.9859	0.0093
SAOUHSC_00778	SAOUHSC_00778	hypothetical protein	hypothetical protein	Cytoplasmic	0	0.0403	0.9587	0.001
SAOUHSC_A00747	SAOUHSC_A00747	hypothetical protein	hypothetical protein	Cytoplasmic	0.0002	0.4175	0.4441	0.1381
SAOUHSC_00779	uvrB2	excinuclease ABC subunit B	excinuclease ABC subunit B	Cytoplasmic	0.0001	0.0092	0.9636	0.0271
SAOUHSC_00780	uvrA	excinuclease ABC subunit A	excinuclease ABC subunit A	Cytoplasmic	0.0053	0.0557	0.7184	0.2206
SAOUHSC_00781	hprK	HPr kinase/phosphorylase	HPr kinase/phosphorylase	Cytoplasmic	0.0001	0.0253	0.9675	0.0071
SAOUHSC_00782	lgt	prolipoprotein diacylglyceryl transferase	prolipoprotein diacylglyceryl transferase	Cytoplasmic Membrane	0	0.0001	0	0.9999
SAOUHSC_00783	SAOUHSC_00783	hypothetical protein	hypothetical protein	Cytoplasmic Membrane	0	0.0151	0.0853	0.8996
SAOUHSC_00784	SAOUHSC_00784	hypothetical protein	hypothetical protein	Cytoplasmic	0.0081	0.0149	0.5972	0.3797
SAOUHSC_00785	trxB	thioredoxin reductase	thioredoxin reductase	Cytoplasmic	0.0001	0.0494	0.9429	0.0075
SAOUHSC_00786	SAOUHSC_00786	hypothetical protein	hypothetical protein	Cytoplasmic	0.0001	0.0217	0.9782	0
SAOUHSC_00787	SAOUHSC_00787	hypothetical protein	hypothetical protein	Cytoplasmic	0.0001	0.0705	0.9184	0.0111
SAOUHSC_00788	SAOUHSC_00788	hypothetical protein	hypothetical protein	Cytoplasmic	0.0002	0.0156	0.9708	0.0134
SAOUHSC_00789	whiA	hypothetical protein	hypothetical protein	Cytoplasmic	0.0005	0.0082	0.9682	0.0231
SAOUHSC_00790	clpP	ATP-dependent Clp protease proteolytic subunit	ATP-dependent Clp protease proteolytic subunit	Cytoplasmic	0.002	0.0545	0.8898	0.0536
SAOUHSC_00792	SAOUHSC_00792	hypothetical protein	hypothetical protein	Cytoplasmic	0.0008	0.0088	0.5481	0.4423
SAOUHSC_00793	SAOUHSC_00793	hypothetical protein	hypothetical protein	Cytoplasmic Membrane	0.0015	0.2918	0	0.7067
SAOUHSC_00794	gapR	glycolytic operon regulator	glycolytic operon regulator	Cytoplasmic	0.0001	0.0004	0.9945	0.005
SAOUHSC_00795	gapA	glyceraldehyde-3-phosphate dehydrogenase	glyceraldehyde-3-phosphate dehydrogenase	Cytoplasmic	0	0.0827	0.9168	0.0005
SAOUHSC_00796	pgk	phosphoglycerate kinase	phosphoglycerate kinase	Cytoplasmic	0.0015	0.0303	0.9676	0.0006
SAOUHSC_00797	tpiA	triosephosphate isomerase	triosephosphate isomerase	Cytoplasmic	0.0004	0.0064	0.9929	0.0003
SAOUHSC_00798	pgm	2,3-bisphosphoglycerate-independent phosphoglycerate mutase	2,3-bisphosphoglycerate-independent phosphoglycerate mutase	Cytoplasmic	0.0008	0.0305	0.9644	0.0043
SAOUHSC_00799	eno	phosphopyruvate hydratase	phosphopyruvate hydratase	Cytoplasmic	0.0005	0.017	0.9818	0.0007
SAOUHSC_00800	SAOUHSC_00800	hypothetical protein	hypothetical protein	Cytoplasmic Membrane	0.0004	0.0277	0.0001	0.9718
SAOUHSC_00801	secG	preprotein translocase subunit SecG	preprotein translocase subunit SecG	Cytoplasmic Membrane	0	0.0037	0	0.9963
SAOUHSC_00802	est	carboxylesterase	carboxylesterase	Cytoplasmic	0.0015	0.0229	0.9026	0.073
SAOUHSC_00803	rnr	ribonuclease R	ribonuclease R	Cytoplasmic	0.0001	0.0019	0.9921	0.006
SAOUHSC_00804	smpB	SsrA-binding protein	SsrA-binding protein	Cytoplasmic	0	0.206	0.7938	0.0001
SAOUHSC_00805	SAOUHSC_00805	hypothetical protein	hypothetical protein	Cytoplasmic	0.001	0.3893	0.5308	0.0789
SAOUHSC_00806	SAOUHSC_00806	hypothetical protein	hypothetical protein	Cytoplasmic	0.0003	0.3056	0.4669	0.2272
SAOUHSC_00807	SAOUHSC_00807	hypothetical protein	hypothetical protein	Extracellular	0.0004	0.9995	0	0.0001
SAOUHSC_00808	SAOUHSC_00808	hypothetical protein	hypothetical protein	Extracellular	0.0428	0.7603	0.0001	0.1969
SAOUHSC_00809	SAOUHSC_00809	hypothetical protein	hypothetical protein	Cytoplasmic	0.0001	0.1353	0.8493	0.0153
SAOUHSC_00810	SAOUHSC_00810	hypothetical protein	hypothetical protein	Cytoplasmic Membrane	0	0.0827	0	0.9172
SAOUHSC_00811	SAOUHSC_00811	hypothetical protein	hypothetical protein	Cytoplasmic	0	0.0008	0.9992	0
SAOUHSC_00812	clfA	clumping factor	clumping factor	Cell wall & surface	0.894	0.1034	0	0.0027
SAOUHSC_00813	SAOUHSC_00813	truncated secreted von Willebrand factor-binding protein	truncated secreted von Willebrand factor-binding protein	Extracellular	0.0013	0.9506	0.0002	0.048
SAOUHSC_00814	vwb	truncated secreted von Willebrand factor-binding protein (coagulase) VWbp	truncated secreted von Willebrand factor-binding protein (coagulase) VWbp	Extracellular	0.0612	0.715	0.2193	0.0045
SAOUHSC_00816	emp	extracellular matrix and plasma binding protein	extracellular matrix and plasma binding protein	Cell wall & surface	0.613	0.3869	0.0001	0
SAOUHSC_00817	SAOUHSC_00817	hypothetical protein	hypothetical protein	Extracellular	0.0051	0.9945	0	0.0004
SAOUHSC_00818	nuc	thermonuclease	thermonuclease	Extracellular	0.0001	0.5175	0	0.4823
SAOUHSC_00819	cspC	hypothetical protein	hypothetical protein	Cytoplasmic	0	0.0004	0.9996	0
SAOUHSC_00820	SAOUHSC_00820	hypothetical protein	hypothetical protein	Cytoplasmic	0.0004	0.0988	0.6701	0.2306
SAOUHSC_00821	SAOUHSC_00821	hypothetical protein	hypothetical protein	Cytoplasmic	0.0006	0.1019	0.8842	0.0133
SAOUHSC_00822	lnsA	hypothetical protein	hypothetical protein	Extracellular	0	1	0	0
SAOUHSC_00823	SAOUHSC_00823	hypothetical protein	hypothetical protein	Cytoplasmic Membrane	0	0.0024	0	0.9976
SAOUHSC_00824	SAOUHSC_00824	hypothetical protein	hypothetical protein	Cytoplasmic Membrane	0.0003	0.0695	0.0004	0.9298
SAOUHSC_00825	SAOUHSC_00825	hypothetical protein	hypothetical protein	Cytoplasmic	0	0.217	0.7697	0.0133
SAOUHSC_00826	SAOUHSC_00826	hypothetical protein	hypothetical protein	Cytoplasmic	0.0003	0.182	0.816	0.0018
SAOUHSC_00827	SAOUHSC_00827	hypothetical protein	hypothetical protein	Cytoplasmic	0.0002	0.0304	0.9593	0.01
SAOUHSC_00828	SAOUHSC_00828	hypothetical protein	hypothetical protein	Cytoplasmic Membrane	0	0.0001	0	0.9999
SAOUHSC_00830	SAOUHSC_00830	hypothetical protein	hypothetical protein	Cytoplasmic	0.0003	0.0213	0.9769	0.0015
SAOUHSC_00831	ohr	hypothetical protein	hypothetical protein	Cytoplasmic	0.0004	0.0183	0.9804	0.0009
SAOUHSC_00832	aroD	3-dehydroquinase	3-dehydroquinase	Cytoplasmic	0	0.0016	0.997	0.0014
SAOUHSC_00833	ntrA	hypothetical protein	hypothetical protein	Cytoplasmic	0	0.0374	0.96	0.0026
SAOUHSC_00834	SAOUHSC_00834	thioredoxin	thioredoxin	Cytoplasmic	0	0.0125	0.9871	0.0004
SAOUHSC_00835	SAOUHSC_00835	hypothetical protein	hypothetical protein	Cytoplasmic	0.0003	0.0114	0.9869	0.0014
SAOUHSC_00836	gcvH	glycine cleavage system protein H	glycine cleavage system protein H	Cytoplasmic	0	0.0036	0.996	0.0004
SAOUHSC_00837	SAOUHSC_00837	hypothetical protein	hypothetical protein	Cytoplasmic Membrane	0	0.225	0.1432	0.6318
SAOUHSC_00838	SAOUHSC_00838	hypothetical protein	hypothetical protein	Cytoplasmic	0.0009	0.1804	0.7185	0.1001
SAOUHSC_00839	SAOUHSC_00839	hypothetical protein	hypothetical protein	Cytoplasmic	0.0001	0.3103	0.6622	0.0274
SAOUHSC_00840	SAOUHSC_00840	hypothetical protein	hypothetical protein	Cytoplasmic	0.0002	0.0159	0.9775	0.0064
SAOUHSC_00841	SAOUHSC_00841	hypothetical protein	hypothetical protein	Cytoplasmic	0.0062	0.0409	0.8737	0.0792
SAOUHSC_00842	metN1	ABC transporter ATP-binding protein	ABC transporter ATP-binding protein	Cytoplasmic Membrane	0.001	0.0164	0.1908	0.7918
SAOUHSC_00843	metP1	hypothetical protein	hypothetical protein	Cytoplasmic Membrane	0	0	0	1
SAOUHSC_00844	metQ1	hypothetical protein	hypothetical protein	Cytoplasmic Membrane	0.0073	0.0305	0	0.9622
SAOUHSC_00845	SAOUHSC_00845	hypothetical protein	hypothetical protein	Cytoplasmic	0.1426	0.315	0.5397	0.0027
SAOUHSC_00846	SAOUHSC_00846	hypothetical protein	hypothetical protein	Cytoplasmic Membrane	0	0.0001	0	0.9999
SAOUHSC_00847	sufC	ABC transporter ATP-binding protein	ABC transporter ATP-binding protein	Cytoplasmic	0	0.0304	0.73	0.2395
SAOUHSC_00848	sufD	hypothetical protein	hypothetical protein	Cytoplasmic	0.0079	0.0711	0.828	0.093
SAOUHSC_00849	sufS	aminotransferase	aminotransferase	Cytoplasmic	0.0001	0.0007	0.997	0.0022
SAOUHSC_00850	sufU	hypothetical protein	hypothetical protein	Cytoplasmic	0	0.0148	0.9843	0.0009
SAOUHSC_00851	sufB	hypothetical protein	hypothetical protein	Cytoplasmic	0.0016	0.242	0.6585	0.0979
SAOUHSC_00852	SAOUHSC_00852	hypothetical protein	hypothetical protein	Extracellular	0.0003	0.564	0.1412	0.2944
SAOUHSC_00853	SAOUHSC_00853	hypothetical protein	hypothetical protein	Cytoplasmic Membrane	0	0.0104	0.0001	0.9894
SAOUHSC_00854	mpfB	hypothetical protein	hypothetical protein	Cytoplasmic Membrane	0	0.0007	0.0001	0.9992
SAOUHSC_00855	SAOUHSC_00855	hypothetical protein	hypothetical protein	Cytoplasmic	0.0003	0.0262	0.951	0.0225
SAOUHSC_00857	SAOUHSC_00857	hypothetical protein	hypothetical protein	Cytoplasmic	0	0.2765	0.7232	0.0003
SAOUHSC_00858	SAOUHSC_00858	hypothetical protein	hypothetical protein	Cytoplasmic	0.0003	0.0043	0.9918	0.0036
SAOUHSC_00859	SAOUHSC_00859	hypothetical protein	hypothetical protein	Cytoplasmic Membrane	0	0.0003	0	0.9997
SAOUHSC_00860	SAOUHSC_00860	5-nucleotidase family protein	5-nucleotidase family protein	Cytoplasmic	0.0001	0.0009	0.9871	0.0119
SAOUHSC_00861	lipA	lipoyl synthase	lipoyl synthase	Cytoplasmic	0.0001	0.0684	0.9193	0.0121
SAOUHSC_00862	SAOUHSC_00862	hypothetical protein	hypothetical protein	Cytoplasmic	0.0001	0.0201	0.9788	0.001
SAOUHSC_00863	SAOUHSC_00863	hypothetical protein	hypothetical protein	Cytoplasmic	0.0003	0.0429	0.8219	0.1348
SAOUHSC_00864	SAOUHSC_00864	hypothetical protein	hypothetical protein	Cytoplasmic	0.0002	0.0025	0.9885	0.0087
SAOUHSC_00865	nagD	hypothetical protein	hypothetical protein	Cytoplasmic	0.0004	0.0031	0.9956	0.0009
SAOUHSC_00866	SAOUHSC_00866	D-isomer specific 2-hydroxyacid dehydrogenase NAD binding domain-containing protein	D-isomer specific 2-hydroxyacid dehydrogenase NAD binding domain-containing protein	Cytoplasmic	0	0.0155	0.9831	0.0013
SAOUHSC_00867	SAOUHSC_00867	hypothetical protein	hypothetical protein	Cytoplasmic	0	0.3485	0.6512	0.0003
SAOUHSC_00868	dltX	hypothetical protein	hypothetical protein	Cytoplasmic Membrane	0	0.0059	0.0011	0.993
SAOUHSC_00869	dltA	D-alanine--poly(phosphoribitol) ligase subunit 1	D-alanine--poly(phosphoribitol) ligase subunit 1	Cytoplasmic	0.0001	0.0005	0.9972	0.0021
SAOUHSC_00870	dltB	D-alanine transfer protein DltB	D-alanine transfer protein DltB	Cytoplasmic Membrane	0	0.0005	0	0.9995
SAOUHSC_00871	dltC	D-alanine--poly(phosphoribitol) ligase subunit 2	D-alanine--poly(phosphoribitol) ligase subunit 2	Cytoplasmic	0	0.0024	0.9959	0.0017
SAOUHSC_00872	dltD	extramembranal protein	extramembranal protein	Cytoplasmic Membrane	0.0028	0.1414	0.0003	0.8554
SAOUHSC_00873	nfu	hypothetical protein	hypothetical protein	Cytoplasmic	0	0.0024	0.9961	0.0014
SAOUHSC_00874	SAOUHSC_00874	hypothetical protein	hypothetical protein	Cytoplasmic	0.0016	0.0465	0.9243	0.0275
SAOUHSC_00875	ndh2b	hypothetical protein	hypothetical protein	Cytoplasmic Membrane	0.0003	0.0104	0.1025	0.8869
SAOUHSC_00876	SAOUHSC_00876	hypothetical protein	hypothetical protein	Cytoplasmic	0.0003	0.0556	0.932	0.0121
SAOUHSC_00877	sufA	hypothetical protein	hypothetical protein	Cytoplasmic	0.0001	0.0539	0.9361	0.01
SAOUHSC_00878	ndh2a	hypothetical protein	hypothetical protein	Cytoplasmic Membrane	0.0006	0.0576	0.336	0.6058
SAOUHSC_00879	pepZ	cytosol aminopeptidase	cytosol aminopeptidase	Cytoplasmic	0.0133	0.0319	0.9243	0.0305
SAOUHSC_00880	SAOUHSC_00880	hypothetical protein	hypothetical protein	Cytoplasmic Membrane	0	0.0002	0	0.9998
SAOUHSC_00881	SAOUHSC_00881	hypothetical protein	hypothetical protein	Cytoplasmic	0	0.0083	0.9914	0.0002
SAOUHSC_00882	SAOUHSC_00882	hypothetical protein	hypothetical protein	Cytoplasmic	0.0002	0.0181	0.7528	0.2289
SAOUHSC_00883	mnhG1	monovalent cation/H+ antiporter subunit G	monovalent cation/H+ antiporter subunit G	Cytoplasmic Membrane	0	0.0017	0	0.9983
SAOUHSC_00884	mnhF1	monovalent cation/H+ antiporter subunit F	monovalent cation/H+ antiporter subunit F	Cytoplasmic Membrane	0	0.0005	0	0.9995
SAOUHSC_00885	mnhE1	monovalent cation/H+ antiporter subunit E	monovalent cation/H+ antiporter subunit E	Cytoplasmic Membrane	0	0.0002	0	0.9998
SAOUHSC_00886	mnhD1	monovalent cation/H+ antiporter subunit D	monovalent cation/H+ antiporter subunit D	Cytoplasmic Membrane	0	0.0005	0	0.9995
SAOUHSC_00887	mnhC1	monovalent cation/H+ antiporter subunit C	monovalent cation/H+ antiporter subunit C	Cytoplasmic Membrane	0	0.0022	0.0002	0.9976
SAOUHSC_00888	mnhB1	monovalent cation/H+ antiporter subunit B	monovalent cation/H+ antiporter subunit B	Cytoplasmic Membrane	0	0.0003	0	0.9996
SAOUHSC_00889	mnhA1	monovalent cation/H+ antiporter subunit A	monovalent cation/H+ antiporter subunit A	Cytoplasmic Membrane	0	0	0	1
SAOUHSC_00890	kapB	hypothetical protein	hypothetical protein	Cytoplasmic	0.0008	0.0708	0.9068	0.0216
SAOUHSC_00891	ppiB	cyclophilin-type peptidyl-prolyl cis-trans isomerase	cyclophilin-type peptidyl-prolyl cis-trans isomerase	Cytoplasmic	0.0005	0.202	0.7947	0.0027
SAOUHSC_00892	SAOUHSC_00892	hypothetical protein	hypothetical protein	Cytoplasmic	0.0001	0.0007	0.9638	0.0354
SAOUHSC_00893	SAOUHSC_00893	FMN oxidoreductase	FMN oxidoreductase	Cytoplasmic	0.0006	0.0064	0.9877	0.0052
SAOUHSC_00894	rocD	ornithine--oxo-acid transaminase	ornithine--oxo-acid transaminase	Cytoplasmic	0	0.0117	0.9881	0.0002
SAOUHSC_00895	gudB	glutamate dehydrogenase	glutamate dehydrogenase	Cytoplasmic	0.0002	0.0301	0.9672	0.0026
SAOUHSC_00896	SAOUHSC_00896	hypothetical protein	hypothetical protein	Cytoplasmic	0.0002	0.3009	0.6978	0.0012
SAOUHSC_00897	glpQ	hypothetical protein	hypothetical protein	Extracellular	0.0089	0.986	0.0018	0.0034
SAOUHSC_00898	argH	argininosuccinate lyase	argininosuccinate lyase	Cytoplasmic	0.0001	0.0106	0.9877	0.0016
SAOUHSC_00899	argG	argininosuccinate synthase	argininosuccinate synthase	Cytoplasmic	0.0004	0.1711	0.8259	0.0026
SAOUHSC_00900	pgi	glucose-6-phosphate isomerase	glucose-6-phosphate isomerase	Cytoplasmic	0.0004	0.0045	0.9886	0.0064
SAOUHSC_00901	SAOUHSC_00901	hypothetical protein	hypothetical protein	Cytoplasmic Membrane	0	0.0001	0.0003	0.9996
SAOUHSC_00902	spsA	signal peptidase IA	signal peptidase IA	Cytoplasmic Membrane	0.0003	0.0084	0.0006	0.9907
SAOUHSC_00903	spsB	signal peptidase IB	signal peptidase IB	Cytoplasmic Membrane	0.0063	0.2571	0.0035	0.7332
SAOUHSC_00904	addB	exonuclease RexB	exonuclease RexB	Cytoplasmic	0.0043	0.0031	0.8578	0.1349
SAOUHSC_00905	addA	ATP-dependent nuclease subunit A	ATP-dependent nuclease subunit A	Cytoplasmic	0.0036	0.0075	0.6917	0.2973
SAOUHSC_00906	SAOUHSC_00906	hypothetical protein	hypothetical protein	Cytoplasmic	0	0.0017	0.9978	0.0004
SAOUHSC_00907	SAOUHSC_00907	hypothetical protein	hypothetical protein	Cytoplasmic Membrane	0	0.0006	0	0.9994
SAOUHSC_00908	cdr	coenzyme A disulfide reductase	coenzyme A disulfide reductase	Cytoplasmic	0.0001	0.0037	0.971	0.0252
SAOUHSC_00909	SAOUHSC_00909	hypothetical protein	hypothetical protein	Cytoplasmic	0.0001	0.0008	0.9978	0.0013
SAOUHSC_00910	sufT	hypothetical protein	hypothetical protein	Cytoplasmic	0	0.01	0.9811	0.0089
SAOUHSC_00911	SAOUHSC_00911	hypothetical protein	hypothetical protein	Cytoplasmic Membrane	0.0001	0.0039	0	0.996
SAOUHSC_00912	clpB	ATP-dependent Clp protease ATP-binding subunit ClpB	ATP-dependent Clp protease ATP-binding subunit ClpB	Cytoplasmic	0.0018	0.027	0.9506	0.0207
SAOUHSC_00913	SAOUHSC_00913	hypothetical protein	hypothetical protein	Cytoplasmic	0.001	0.0384	0.9544	0.0062
SAOUHSC_00914	SAOUHSC_00914	2-isopropylmalate synthase	2-isopropylmalate synthase	Cytoplasmic	0	0.0096	0.9895	0.0009
SAOUHSC_00915	SAOUHSC_00915	hypothetical protein	hypothetical protein	Cytoplasmic	0	0.0105	0.9894	0.0001
SAOUHSC_00916	SAOUHSC_00916	hypothetical protein	hypothetical protein	Cytoplasmic Membrane	0	0.0052	0.0001	0.9947
SAOUHSC_00917	SAOUHSC_00917	hypothetical protein	hypothetical protein	Cytoplasmic	0.0034	0.1402	0.8498	0.0066
SAOUHSC_00918	SAOUHSC_00918	truncated MHC class II analog protein	truncated MHC class II analog protein	Extracellular	0.0227	0.9762	0	0.0011
SAOUHSC_00919	SAOUHSC_00919	hypothetical protein	hypothetical protein	Cytoplasmic Membrane	0	0.0007	0	0.9992
SAOUHSC_00920	fabH	3-oxoacyl-ACP synthase III	3-oxoacyl-ACP synthase III	Cytoplasmic	0	0.0114	0.9861	0.0025
SAOUHSC_00921	fabF	3-oxoacyl- synthase	3-oxoacyl- synthase	Cytoplasmic	0.0002	0.0214	0.9616	0.0168
SAOUHSC_00922	SAOUHSC_00922	hypothetical protein	hypothetical protein	Cytoplasmic Membrane	0	0.0021	0.0004	0.9975
SAOUHSC_00923	opp3B	hypothetical protein	hypothetical protein	Cytoplasmic Membrane	0	0	0	1
SAOUHSC_00924	opp3C	hypothetical protein	hypothetical protein	Cytoplasmic Membrane	0	0	0	1
SAOUHSC_00925	opp3D	hypothetical protein	hypothetical protein	Cytoplasmic Membrane	0.0003	0.0559	0.1156	0.8282
SAOUHSC_00926	opp3F	oligopeptide ABC transporter ATP-binding protein	oligopeptide ABC transporter ATP-binding protein	Cytoplasmic Membrane	0.0003	0.0184	0.1054	0.876
SAOUHSC_00927	opp3A	oligopeptide ABC transporter substrate-binding protein	oligopeptide ABC transporter substrate-binding protein	Cytoplasmic Membrane	0.0474	0.0934	0.0003	0.8589
SAOUHSC_00928	opp4A	oligopeptide ABC transporter substrate-binding protein	oligopeptide ABC transporter substrate-binding protein	Cytoplasmic Membrane	0.0155	0.2324	0.0002	0.7519
SAOUHSC_00929	opp4D	oligopeptide ABC transporter ATP-binding protein	oligopeptide ABC transporter ATP-binding protein	Cytoplasmic Membrane	0.0004	0.1672	0.1799	0.6525
SAOUHSC_00930	opp4F	oligopeptide ABC transporter ATP-binding protein	oligopeptide ABC transporter ATP-binding protein	Cytoplasmic Membrane	0.0003	0.0416	0.081	0.8772
SAOUHSC_00931	opp4B	oligopeptide ABC transporter permease	oligopeptide ABC transporter permease	Cytoplasmic Membrane	0	0	0	1
SAOUHSC_00932	opp4C	oligopeptide ABC transporter permease	oligopeptide ABC transporter permease	Cytoplasmic Membrane	0	0.0002	0	0.9998
SAOUHSC_00933	trpS	tryptophanyl-tRNA synthetase	tryptophanyl-tRNA synthetase	Cytoplasmic	0	0.0027	0.9972	0
SAOUHSC_00934	spxA	transcriptional regulator Spx	transcriptional regulator Spx	Cytoplasmic	0.0008	0.0133	0.9575	0.0285
SAOUHSC_00935	trfA	adaptor protein MecA	adaptor protein MecA	Cytoplasmic	0.0014	0.0008	0.975	0.0228
SAOUHSC_00936	trfB	hypothetical protein	hypothetical protein	Cytoplasmic	0.003	0.0335	0.9248	0.0388
SAOUHSC_00937	pepF	oligoendopeptidase F	oligoendopeptidase F	Cytoplasmic	0.0029	0.0248	0.9651	0.0073
SAOUHSC_00938	yjbH	hypothetical protein	hypothetical protein	Cytoplasmic	0.0008	0.0111	0.866	0.1222
SAOUHSC_00939	yjbI	hypothetical protein	hypothetical protein	Cytoplasmic	0	0.0004	0.9991	0.0005
SAOUHSC_00940	SAOUHSC_00940	hypothetical protein	hypothetical protein	Cytoplasmic	0.0009	0.0094	0.9802	0.0095
SAOUHSC_00941	SAOUHSC_00941	hypothetical protein	hypothetical protein	Cytoplasmic	0.0001	0.3895	0.5162	0.0941
SAOUHSC_00942	relQ	GTP pyrophosphokinase	GTP pyrophosphokinase	Cytoplasmic	0.0002	0.0076	0.9848	0.0074
SAOUHSC_00943	ppnK	inorganic polyphosphate/ATP-NAD kinase	inorganic polyphosphate/ATP-NAD kinase	Cytoplasmic	0	0.0009	0.9921	0.007
SAOUHSC_00944	SAOUHSC_00944	hypothetical protein	hypothetical protein	Cytoplasmic	0.0001	0.0036	0.9854	0.0109
SAOUHSC_00945	mgtE	magnesium transporter	magnesium transporter	Cytoplasmic Membrane	0	0.0007	0	0.9993
SAOUHSC_00946	cpaA	hypothetical protein	hypothetical protein	Cytoplasmic Membrane	0	0.0003	0	0.9997
SAOUHSC_00947	fabI	enoyl-(acyl carrier protein) reductase	enoyl-(acyl carrier protein) reductase	Cytoplasmic	0.001	0.0977	0.5284	0.3729
SAOUHSC_00948	cozEa	hypothetical protein	hypothetical protein	Cytoplasmic Membrane	0	0.0003	0	0.9997
SAOUHSC_00949	SAOUHSC_00949	hypothetical protein	hypothetical protein	Cytoplasmic Membrane	0	0.0002	0	0.9998
SAOUHSC_00950	SAOUHSC_00950	hypothetical protein	hypothetical protein	Cytoplasmic	0.006	0.1056	0.8523	0.0362
SAOUHSC_00951	SAOUHSC_00951	hypothetical protein	hypothetical protein	Cytoplasmic	0.0002	0.0104	0.9795	0.0099
SAOUHSC_00952	ltaA	hypothetical protein	hypothetical protein	Cytoplasmic Membrane	0	0.0007	0	0.9993
SAOUHSC_00953	ugtP	diacylglycerol glucosyltransferase	diacylglycerol glucosyltransferase	Cytoplasmic Membrane	0.0001	0.0033	0.023	0.9736
SAOUHSC_00954	murE	UDP-N-acetylmuramoylalanyl-D-glutamate--L-lysine ligase	UDP-N-acetylmuramoylalanyl-D-glutamate--L-lysine ligase	Cytoplasmic	0.0003	0.0015	0.9971	0.0012
SAOUHSC_00955	SAOUHSC_00955	hypothetical protein	hypothetical protein	Cytoplasmic	0.0003	0.2055	0.7133	0.0808
SAOUHSC_00956	prfC	peptide chain release factor 3	peptide chain release factor 3	Cytoplasmic	0	0.0238	0.9732	0.003
SAOUHSC_00957	SAOUHSC_00957	hypothetical protein	hypothetical protein	Cytoplasmic Membrane	0	0.0001	0	0.9999
SAOUHSC_00958	htrA2	serine protease HtrA	serine protease HtrA	Cytoplasmic Membrane	0.0017	0.0714	0	0.9269
SAOUHSC_00959	ktrD	hypothetical protein	hypothetical protein	Cytoplasmic Membrane	0	0	0	1
SAOUHSC_00960	SAOUHSC_00960	hypothetical protein	hypothetical protein	Cytoplasmic	0.004	0.1682	0.7949	0.0328
SAOUHSC_00961	comK1	hypothetical protein	hypothetical protein	Cytoplasmic	0.0045	0.1249	0.7633	0.1073
SAOUHSC_00962	SAOUHSC_00962	hypothetical protein	hypothetical protein	Cytoplasmic	0.0032	0.0388	0.9306	0.0274
SAOUHSC_00963	lplA1	lipoyltransferase and lipoate-protein ligase	lipoyltransferase and lipoate-protein ligase	Cytoplasmic	0.0001	0.0041	0.995	0.0008
SAOUHSC_00964	SAOUHSC_00964	hypothetical protein	hypothetical protein	Cytoplasmic	0	0.0048	0.9932	0.002
SAOUHSC_00965	SAOUHSC_00965	hypothetical protein	hypothetical protein	Cytoplasmic Membrane	0	0.0002	0.0001	0.9997
SAOUHSC_00966	SAOUHSC_00966	hypothetical protein	hypothetical protein	Cytoplasmic Membrane	0	0.0385	0.0001	0.9614
SAOUHSC_00967	SAOUHSC_00967	hypothetical protein	hypothetical protein	Cytoplasmic	0	0.4549	0.5428	0.0022
SAOUHSC_00968	SAOUHSC_00968	hypothetical protein	hypothetical protein	Cytoplasmic Membrane	0.0001	0.0141	0.0004	0.9855
SAOUHSC_00969	SAOUHSC_00969	hypothetical protein	hypothetical protein	Cytoplasmic Membrane	0.0003	0.1425	0.0001	0.8571
SAOUHSC_00970	SAOUHSC_00970	ABC transporter ATP-binding protein	ABC transporter ATP-binding protein	Cytoplasmic Membrane	0.0007	0.0335	0.4078	0.558
SAOUHSC_00971	SAOUHSC_00971	hypothetical protein	hypothetical protein	Cytoplasmic Membrane	0.0001	0.0096	0.0003	0.9899
SAOUHSC_00972	SAOUHSC_00972	hypothetical protein	hypothetical protein	Cytoplasmic	0.0003	0.4089	0.5869	0.0039
SAOUHSC_00973	tarM			Cytoplasmic	0.0049	0.2922	0.627	0.0758
SAOUHSC_00975	SAOUHSC_00975	hypothetical protein	hypothetical protein	Cytoplasmic Membrane	0.0001	0.0035	0.0003	0.9962
SAOUHSC_00976	SAOUHSC_00976	hypothetical protein	hypothetical protein	Extracellular	0.0082	0.9217	0.0311	0.039
SAOUHSC_00977	SAOUHSC_00977	hypothetical protein	hypothetical protein	Cytoplasmic Membrane	0.0006	0.3792	0.0252	0.595
SAOUHSC_00978	SAOUHSC_00978	hypothetical protein	hypothetical protein	Cytoplasmic Membrane	0	0.0721	0.001	0.9269
SAOUHSC_00979	SAOUHSC_00979	hypothetical protein	hypothetical protein	Cytoplasmic	0.0001	0.0082	0.9859	0.0058
SAOUHSC_00980	menA	1,4-dihydroxy-2-naphthoate octaprenyltransferase	1,4-dihydroxy-2-naphthoate octaprenyltransferase	Cytoplasmic Membrane	0	0.0006	0	0.9994
SAOUHSC_00981	SAOUHSC_00981	hypothetical protein	hypothetical protein	Extracellular	0	0.5089	0.4885	0.0026
SAOUHSC_00982	menF	hypothetical protein	hypothetical protein	Cytoplasmic	0.0008	0.0893	0.737	0.1728
SAOUHSC_00983	menD	2-succinyl-6-hydroxy-2, 4-cyclohexadiene-1-carboxylic acid synthase/2-oxoglutarate decarboxylase	2-succinyl-6-hydroxy-2, 4-cyclohexadiene-1-carboxylic acid synthase/2-oxoglutarate decarboxylase	Cytoplasmic	0.0029	0.0078	0.9722	0.0171
SAOUHSC_00984	menH	2-succinyl-6-hydroxy-2, 4-cyclohexadiene-1-carboxylate synthase	2-succinyl-6-hydroxy-2, 4-cyclohexadiene-1-carboxylate synthase	Cytoplasmic	0.0014	0.0189	0.9286	0.0512
SAOUHSC_00985	menB	1,4-dihydroxy-2-naphthoyl-CoA synthase	1,4-dihydroxy-2-naphthoyl-CoA synthase	Cytoplasmic	0	0.0175	0.9406	0.0419
SAOUHSC_00986	sspC	cysteine protease	cysteine protease	Cytoplasmic	0.0003	0.2625	0.7247	0.0125
SAOUHSC_00987	sspB	cysteine protease	cysteine protease	Extracellular	0.0014	0.9984	0	0.0002
SAOUHSC_00988	sspA	glutamyl endopeptidase	glutamyl endopeptidase	Extracellular	0.0084	0.9915	0	0.0001
SAOUHSC_00989	patA	hypothetical protein	hypothetical protein	Cytoplasmic	0.0001	0.0053	0.9931	0.0014
SAOUHSC_00991	SAOUHSC_00991	hypothetical protein	hypothetical protein	Cytoplasmic Membrane	0	0.0004	0	0.9995
SAOUHSC_00992	SAOUHSC_00992	MarR family transcriptional regulator	MarR family transcriptional regulator	Cytoplasmic	0.0005	0.0181	0.9795	0.0019
SAOUHSC_00993	SAOUHSC_00993	hypothetical protein	hypothetical protein	Cytoplasmic	0.0001	0.2899	0.6955	0.0145
SAOUHSC_00994	atl	bifunctional autolysin	bifunctional autolysin	Extracellular	0.1044	0.8952	0	0.0004
SAOUHSC_00995	SAOUHSC_00995	hypothetical protein	hypothetical protein	Cytoplasmic	0.0002	0.0009	0.9987	0.0002
SAOUHSC_00996	SAOUHSC_00996	hypothetical protein	hypothetical protein	Cytoplasmic	0.0002	0.2397	0.6902	0.0699
SAOUHSC_00997	SAOUHSC_00997	hypothetical protein	hypothetical protein	Cytoplasmic Membrane	0.0004	0.1517	0.0001	0.8478
SAOUHSC_00998	fmtA	methicillin resistance protein FmtA	methicillin resistance protein FmtA	Cytoplasmic Membrane	0.0017	0.1529	0.0001	0.8453
SAOUHSC_00999	qoxD	quinol oxidase subunit IV	quinol oxidase subunit IV	Cytoplasmic Membrane	0	0.0002	0	0.9998
SAOUHSC_01000	qoxC	cytochrome c oxidase subunit III	cytochrome c oxidase subunit III	Cytoplasmic Membrane	0	0.0004	0	0.9996
SAOUHSC_01001	qoxB	quinol oxidase subunit I	quinol oxidase subunit I	Cytoplasmic Membrane	0	0	0	1
SAOUHSC_01002	qoxA	quinol oxidase AA3 subunit II	quinol oxidase AA3 subunit II	Cytoplasmic Membrane	0	0.0025	0	0.9975
SAOUHSC_01003	SAOUHSC_01003	hypothetical protein	hypothetical protein	Cytoplasmic	0	0.2959	0.7017	0.0023
SAOUHSC_01005	SAOUHSC_01005	hypothetical protein	hypothetical protein	Extracellular	0.0159	0.9796	0	0.0044
SAOUHSC_01007	folD	bifunctional 5,10-methylene-tetrahydrofolate dehydrogenase/ 5,10-methylene-tetrahydrofolate cyclohydrolase	bifunctional 5,10-methylene-tetrahydrofolate dehydrogenase/ 5,10-methylene-tetrahydrofolate cyclohydrolase	Cytoplasmic	0.0002	0.0064	0.9925	0.0009
SAOUHSC_01008	purE	5-(carboxyamino)imidazole ribonucleotide mutase	5-(carboxyamino)imidazole ribonucleotide mutase	Cytoplasmic	0.0006	0.077	0.9187	0.0037
SAOUHSC_01009	purK	5-(carboxyamino)imidazole ribonucleotide synthase	5-(carboxyamino)imidazole ribonucleotide synthase	Cytoplasmic	0.0016	0.0105	0.9718	0.0161
SAOUHSC_01010	purC	phosphoribosylaminoimidazole-succinocarboxamide synthase	phosphoribosylaminoimidazole-succinocarboxamide synthase	Cytoplasmic	0	0.0038	0.9961	0
SAOUHSC_01011	purS	phosphoribosylformylglycinamidine synthase PurS	phosphoribosylformylglycinamidine synthase PurS	Cytoplasmic	0.0001	0.0013	0.9981	0.0005
SAOUHSC_01012	purQ	phosphoribosylformylglycinamidine synthase I	phosphoribosylformylglycinamidine synthase I	Cytoplasmic	0.0001	0.0248	0.9748	0.0003
SAOUHSC_01013	purL	phosphoribosylformylglycinamidine synthase II	phosphoribosylformylglycinamidine synthase II	Cytoplasmic	0.0014	0.0496	0.8876	0.0614
SAOUHSC_01014	purF	amidophosphoribosyltransferase	amidophosphoribosyltransferase	Cytoplasmic	0.0024	0.1618	0.8138	0.022
SAOUHSC_01015	purM	phosphoribosylaminoimidazole synthetase	phosphoribosylaminoimidazole synthetase	Cytoplasmic	0.0002	0.009	0.9883	0.0025
SAOUHSC_01016	purN	phosphoribosylglycinamide formyltransferase	phosphoribosylglycinamide formyltransferase	Cytoplasmic	0.0001	0.0009	0.999	0.0001
SAOUHSC_01017	purH	bifunctional phosphoribosylaminoimidazolecarboxamide formyltransferase/IMP cyclohydrolase	bifunctional phosphoribosylaminoimidazolecarboxamide formyltransferase/IMP cyclohydrolase	Cytoplasmic	0.0012	0.0025	0.9942	0.0021
SAOUHSC_01018	purD	phosphoribosylamine--glycine ligase	phosphoribosylamine--glycine ligase	Cytoplasmic	0.0003	0.0069	0.9921	0.0006
SAOUHSC_01019	thiX	hypothetical protein	hypothetical protein	Cytoplasmic Membrane	0	0.0001	0	0.9999
SAOUHSC_01021	thiW	hypothetical protein	hypothetical protein	Cytoplasmic Membrane	0.0001	0.0052	0.3288	0.6659
SAOUHSC_01022	thiV	hypothetical protein	hypothetical protein	Cytoplasmic Membrane	0	0.0035	0.0004	0.996
SAOUHSC_01023	SAOUHSC_01023	hypothetical protein	hypothetical protein	Cytoplasmic	0.0002	0.3233	0.6605	0.016
SAOUHSC_01024	graF	hypothetical protein	hypothetical protein	Cytoplasmic	0.0245	0.1349	0.8401	0.0005
SAOUHSC_01025	SAOUHSC_01025	hypothetical protein	hypothetical protein	Cytoplasmic Membrane	0	0.0015	0.0001	0.9983
SAOUHSC_01026	rlmQ	hypothetical protein	hypothetical protein	Cytoplasmic	0.0027	0.0135	0.967	0.0168
SAOUHSC_01027	SAOUHSC_01027	hypothetical protein	hypothetical protein	Cytoplasmic Membrane	0.0016	0.3142	0.1099	0.5743
SAOUHSC_01028	ptsH	phosphocarrier protein HPr	phosphocarrier protein HPr	Cytoplasmic	0	0.0003	0.9993	0.0004
SAOUHSC_01029	ptsI	phosphoenolpyruvate-protein phosphotransferase	phosphoenolpyruvate-protein phosphotransferase	Cytoplasmic	0.0001	0.0127	0.9864	0.0008
SAOUHSC_01030	SAOUHSC_01030	hypothetical protein	hypothetical protein	Cytoplasmic	0.0005	0.0118	0.9873	0.0004
SAOUHSC_01031	cydA	cytochrome d ubiquinol oxidase subunit I	cytochrome d ubiquinol oxidase subunit I	Cytoplasmic Membrane	0	0.0001	0	0.9999
SAOUHSC_01032	cydB	cytochrome d ubiquinol oxidase subunit II	cytochrome d ubiquinol oxidase subunit II	Cytoplasmic Membrane	0	0.0004	0	0.9996
SAOUHSC_01034	ktrA	hypothetical protein	hypothetical protein	Cytoplasmic	0.0001	0.0163	0.8947	0.089
SAOUHSC_A00992	SAOUHSC_A00992	hypothetical protein	hypothetical protein	Cytoplasmic	0.0001	0.2609	0.6193	0.1197
SAOUHSC_01035	rnjA	hypothetical protein	hypothetical protein	Cytoplasmic	0.0004	0.0638	0.8939	0.0419
SAOUHSC_01036	rpoY	hypothetical protein	hypothetical protein	Cytoplasmic	0.0032	0.0977	0.8515	0.0476
SAOUHSC_01037	SAOUHSC_01037	hypothetical protein	hypothetical protein	Cytoplasmic	0	0.248	0.7473	0.0047
SAOUHSC_01038	def	peptide deformylase	peptide deformylase	Cytoplasmic	0	0.0036	0.9907	0.0056
SAOUHSC_01039	SAOUHSC_01039	hypothetical protein	hypothetical protein	Cytoplasmic Membrane	0.0592	0.0435	0	0.8972
SAOUHSC_01040	pdhA	pyruvate dehydrogenase complex, E1 component subunit alpha	pyruvate dehydrogenase complex, E1 component subunit alpha	Cytoplasmic	0.0014	0.0775	0.8799	0.0412
SAOUHSC_01041	pdhB	pyruvate dehydrogenase complex, E1 component subunit beta	pyruvate dehydrogenase complex, E1 component subunit beta	Cytoplasmic	0.0002	0.0213	0.968	0.0104
SAOUHSC_01042	pdhC	branched-chain alpha-keto acid dehydrogenase subunit E2	branched-chain alpha-keto acid dehydrogenase subunit E2	Cytoplasmic	0	0.0017	0.9943	0.0041
SAOUHSC_01043	pdhD	dihydrolipoamide dehydrogenase	dihydrolipoamide dehydrogenase	Cytoplasmic	0.0006	0.0306	0.9592	0.0095
SAOUHSC_01044	SAOUHSC_01044	hypothetical protein	hypothetical protein	Cytoplasmic	0.0005	0.2576	0.6941	0.0478
SAOUHSC_01045	SAOUHSC_01045	hypothetical protein	hypothetical protein	Cytoplasmic	0.0002	0.0601	0.9281	0.0116
SAOUHSC_01046	potA	ABC transporter	ABC transporter	Cytoplasmic Membrane	0.0007	0.0534	0.1904	0.7554
SAOUHSC_01047	potB	spermidine/putrescine ABC transporter permease	spermidine/putrescine ABC transporter permease	Cytoplasmic Membrane	0	0	0	1
SAOUHSC_01048	potC	spermidine/putrescine ABC transporter permease	spermidine/putrescine ABC transporter permease	Cytoplasmic Membrane	0	0	0	1
SAOUHSC_01049	potD	spermidine/putrescine ABC transporter substrate-binding protein	spermidine/putrescine ABC transporter substrate-binding protein	Cytoplasmic Membrane	0.0021	0.0976	0.0003	0.9
SAOUHSC_01050	SAOUHSC_01050	hypothetical protein	hypothetical protein	Cytoplasmic Membrane	0.0001	0.0332	0	0.9667
SAOUHSC_01051	SAOUHSC_01051	hypothetical protein	hypothetical protein	Cytoplasmic Membrane	0.0001	0.2158	0	0.7841
SAOUHSC_01053	mntH	manganese transport protein MntH	manganese transport protein MntH	Cytoplasmic Membrane	0	0.0001	0	0.9999
SAOUHSC_01054	SAOUHSC_01054	hypothetical protein	hypothetical protein	Cytoplasmic	0.0005	0.0021	0.9972	0.0002
SAOUHSC_01055	imp	inositol monophosphatase family protein	inositol monophosphatase family protein	Cytoplasmic	0.0002	0.0015	0.9879	0.0105
SAOUHSC_01055a	SAOUHSC_01055a	membrane protein	membrane protein	Cytoplasmic Membrane	0.0001	0.0588	0.0001	0.941
SAOUHSC_01058	typA	GTP-binding protein TypA	GTP-binding protein TypA	Cytoplasmic	0	0.0079	0.9917	0.0003
SAOUHSC_01060	SAOUHSC_01060	hypothetical protein	hypothetical protein	Cytoplasmic	0.0006	0.0203	0.9686	0.0104
SAOUHSC_01061	SAOUHSC_01061	hypothetical protein	hypothetical protein	Cytoplasmic	0.0005	0.0116	0.6845	0.3033
SAOUHSC_01062	ylaN	hypothetical protein	hypothetical protein	Cytoplasmic	0.0015	0.1577	0.8031	0.0376
SAOUHSC_01063	ftsW	hypothetical protein	hypothetical protein	Cytoplasmic Membrane	0	0.0005	0	0.9995
SAOUHSC_01064	pycA	pyruvate carboxylase	pyruvate carboxylase	Cytoplasmic	0.0021	0.0753	0.84	0.0827
SAOUHSC_01065	ctaA	heme A synthase	heme A synthase	Cytoplasmic Membrane	0	0	0	1
SAOUHSC_01066	ctaB	protoheme IX farnesyltransferase	protoheme IX farnesyltransferase	Cytoplasmic Membrane	0	0.0004	0	0.9996
SAOUHSC_01067	ctaM	hypothetical protein	hypothetical protein	Cytoplasmic Membrane	0	0	0	1
SAOUHSC_01068	SAOUHSC_01068	hypothetical protein	hypothetical protein	Cytoplasmic Membrane	0	0.0492	0.0275	0.9233
SAOUHSC_01069	SAOUHSC_01069	hypothetical protein	hypothetical protein	Cytoplasmic Membrane	0.001	0.0595	0.0008	0.9387
SAOUHSC_01070	ricF	hypothetical protein	hypothetical protein	Cytoplasmic	0.0011	0.0035	0.9895	0.0059
SAOUHSC_01071	SAOUHSC_01071	glycerophosphoryl diester phosphodiesterase	glycerophosphoryl diester phosphodiesterase	Cytoplasmic Membrane	0.0037	0.1378	0.0596	0.7989
SAOUHSC_01072	SAOUHSC_01072	hypothetical protein	hypothetical protein	Cytoplasmic Membrane	0.0006	0.0067	0.473	0.5196
SAOUHSC_01073	SAOUHSC_01073	hypothetical protein	hypothetical protein	Cytoplasmic	0.0001	0.1161	0.6153	0.2685
SAOUHSC_01074	rsmD	hypothetical protein	hypothetical protein	Cytoplasmic	0.0003	0.0249	0.9741	0.0007
SAOUHSC_01075	coaD	phosphopantetheine adenylyltransferase	phosphopantetheine adenylyltransferase	Cytoplasmic	0.0001	0.0291	0.9636	0.0071
SAOUHSC_01076	SAOUHSC_01076	hypothetical protein	hypothetical protein	Cytoplasmic	0.0007	0.0044	0.9939	0.001
SAOUHSC_01077	SAOUHSC_01077	hypothetical protein	hypothetical protein	Cytoplasmic	0	0.0006	0.9981	0.0013
SAOUHSC_A01041	SAOUHSC_A01041	hypothetical protein	hypothetical protein	Cytoplasmic	0.0005	0.3798	0.4441	0.1757
SAOUHSC_01078	rpmF			Cytoplasmic	0	0.3854	0.6146	0
SAOUHSC_01079	isdB	neurofilament protein	neurofilament protein	Cell wall & surface	0.8805	0.0539	0.0001	0.0656
SAOUHSC_01081	isdA	hypothetical protein	hypothetical protein	Cell wall & surface	0.7325	0.1382	0	0.1292
SAOUHSC_01082	isdC	hypothetical protein	hypothetical protein	Cytoplasmic Membrane	0.215	0.2396	0.0001	0.5454
SAOUHSC_01084	isdD	hypothetical protein	hypothetical protein	Cytoplasmic Membrane	0.0529	0.1517	0.0001	0.7953
SAOUHSC_01085	isdE	hypothetical protein	hypothetical protein	Cytoplasmic Membrane	0.0034	0.0716	0.0011	0.9239
SAOUHSC_01086	isdF	iron compound ABC transporter permease	iron compound ABC transporter permease	Cytoplasmic Membrane	0	0.0002	0	0.9998
SAOUHSC_01087	SAOUHSC_01087	iron compound ABC transporter permease	iron compound ABC transporter permease	Cytoplasmic Membrane	0	0.0008	0.0003	0.9989
SAOUHSC_01088	srtB	hypothetical protein	hypothetical protein	Cytoplasmic Membrane	0.007	0.1555	0.0001	0.8374
SAOUHSC_01089	isdG	heme-degrading monooxygenase IsdG	heme-degrading monooxygenase IsdG	Cytoplasmic	0.0002	0.0171	0.9587	0.024
SAOUHSC_01090	SAOUHSC_01090	hypothetical protein	hypothetical protein	Extracellular	0.0001	0.5431	0.1458	0.3111
SAOUHSC_01091	SAOUHSC_01091	hypothetical protein	hypothetical protein	Cytoplasmic	0	0.0001	0.9996	0.0002
SAOUHSC_01092	pheS	phenylalanyl-tRNA synthetase subunit alpha	phenylalanyl-tRNA synthetase subunit alpha	Cytoplasmic	0	0.0026	0.9974	0
SAOUHSC_01093	pheT	phenylalanyl-tRNA synthetase subunit beta	phenylalanyl-tRNA synthetase subunit beta	Cytoplasmic	0.0002	0.0008	0.9981	0.0009
SAOUHSC_01095	rnhC	ribonuclease HIII	ribonuclease HIII	Cytoplasmic	0.0065	0.0356	0.9511	0.0068
SAOUHSC_01096	zapA	hypothetical protein	hypothetical protein	Cytoplasmic	0.0006	0.0228	0.9741	0.0025
SAOUHSC_01097	SAOUHSC_01097	hypothetical protein	hypothetical protein	Cytoplasmic Membrane	0	0.0004	0.0001	0.9994
SAOUHSC_01098	polX	hypothetical protein	hypothetical protein	Cytoplasmic	0.0001	0.0063	0.9932	0.0004
SAOUHSC_01099	mutS2	recombination and DNA strand exchange inhibitor protein	recombination and DNA strand exchange inhibitor protein	Cytoplasmic	0.0041	0.0023	0.9387	0.0549
SAOUHSC_01100	trxA	thioredoxin	thioredoxin	Cytoplasmic	0	0.0527	0.9468	0.0005
SAOUHSC_01101	SAOUHSC_01101	hypothetical protein	hypothetical protein	Cytoplasmic	0	0.1937	0.7654	0.0409
SAOUHSC_01102	uvrC	excinuclease ABC subunit C	excinuclease ABC subunit C	Cytoplasmic	0.0023	0.009	0.9611	0.0275
SAOUHSC_01103	sdhC	succinate dehydrogenase cytochrome b-558 subunit	succinate dehydrogenase cytochrome b-558 subunit	Cytoplasmic Membrane	0	0	0	1
SAOUHSC_01104	sdhA	succinate dehydrogenase flavoprotein subunit	succinate dehydrogenase flavoprotein subunit	Cytoplasmic Membrane	0.0001	0.0704	0.4608	0.4687
SAOUHSC_01105	sdhB	succinate dehydrogenase iron-sulfur subunit	succinate dehydrogenase iron-sulfur subunit	Cytoplasmic Membrane	0	0.0403	0.3113	0.6484
SAOUHSC_01106	murI	glutamate racemase	glutamate racemase	Cytoplasmic	0.0007	0.0106	0.9862	0.0026
SAOUHSC_01107	SAOUHSC_01107	nucleoside-triphosphatase	nucleoside-triphosphatase	Cytoplasmic	0	0.0009	0.9991	0
SAOUHSC_01108	SAOUHSC_01108	hypothetical protein	hypothetical protein	Cytoplasmic	0.0002	0.0075	0.9913	0.001
SAOUHSC_01109	SAOUHSC_01109	hypothetical protein	hypothetical protein	Cytoplasmic	0.0001	0.2966	0.6284	0.075
SAOUHSC_01110	ecb	fibrinogen-binding protein-like protein	fibrinogen-binding protein-like protein	Extracellular	0.0994	0.9	0	0.0006
SAOUHSC_01111	SAOUHSC_01111	hypothetical protein	hypothetical protein	Cytoplasmic	0.0002	0.3003	0.6956	0.0039
SAOUHSC_01112	flr	formyl peptide receptor-like 1 inhibitory protein	formyl peptide receptor-like 1 inhibitory protein	Extracellular	0.0016	0.9976	0.0001	0.0007
SAOUHSC_01113	SAOUHSC_01113	hypothetical protein	hypothetical protein	Cytoplasmic Membrane	0.0002	0.0799	0.0003	0.9196
SAOUHSC_01114	efb	fibrinogen-binding protein	fibrinogen-binding protein	Extracellular	0.1773	0.8221	0	0.0005
SAOUHSC_01115	scc	hypothetical protein	hypothetical protein	Extracellular	0.0236	0.9757	0	0.0006
SAOUHSC_01118	SAOUHSC_01118	hypothetical protein	hypothetical protein	Cytoplasmic	0	0.0038	0.9962	0
SAOUHSC_A01079	SAOUHSC_A01079	hypothetical protein	hypothetical protein	Cytoplasmic	0.0001	0.2943	0.6996	0.0059
SAOUHSC_01119	SAOUHSC_01119	hypothetical protein	hypothetical protein	Cytoplasmic Membrane	0	0.0207	0	0.9793
SAOUHSC_A01081	SAOUHSC_A01081	hypothetical protein	hypothetical protein	Cytoplasmic Membrane	0.0001	0.0347	0.0001	0.9652
SAOUHSC_01120	SAOUHSC_01120	hypothetical protein	hypothetical protein	Cytoplasmic	0.0004	0.3725	0.6122	0.0149
SAOUHSC_01121	hla	alpha-hemolysin	alpha-hemolysin	Extracellular	0.0001	0.9997	0	0.0001
SAOUHSC_01122	SAOUHSC_01122	hypothetical protein	hypothetical protein	Cytoplasmic Membrane	0	0.0683	0.0001	0.9316
SAOUHSC_01123	SAOUHSC_01123	hypothetical protein	hypothetical protein	Cytoplasmic	0.0015	0.066	0.9317	0.0007
SAOUHSC_01124	ssl12	superantigen-like protein	superantigen-like protein	Extracellular	0.0001	0.9995	0	0.0004
SAOUHSC_01125	ssl13	superantigen-like protein	superantigen-like protein	Extracellular	0.0004	0.9995	0	0.0001
SAOUHSC_01127	ssl14	superantigen-like protein	superantigen-like protein	Extracellular	0.0005	0.9987	0	0.0008
SAOUHSC_01128	argF	ornithine carbamoyltransferase	ornithine carbamoyltransferase	Cytoplasmic	0.0001	0.055	0.9445	0.0005
SAOUHSC_01129	arcC1	carbamate kinase	carbamate kinase	Cytoplasmic	0.0009	0.0287	0.9653	0.005
SAOUHSC_01130	SAOUHSC_01130	hypothetical protein	hypothetical protein	Cytoplasmic Membrane	0	0.0002	0	0.9998
SAOUHSC_01131	SAOUHSC_01131	hypothetical protein	hypothetical protein	Cytoplasmic Membrane	0	0.0071	0	0.9928
SAOUHSC_01133	SAOUHSC_01133	hypothetical protein	hypothetical protein	Cytoplasmic Membrane	0	0.0009	0	0.9991
SAOUHSC_01134	SAOUHSC_01134	hypothetical protein	hypothetical protein	Cytoplasmic	0.0002	0.0284	0.9713	0.0002
SAOUHSC_01135	psmβ1	hypothetical protein	hypothetical protein	Extracellular	0.0001	0.9899	0.0003	0.0097
SAOUHSC_01136	psmβ2	hypothetical protein	hypothetical protein	Extracellular	0.0012	0.9418	0.0051	0.0519
SAOUHSC_01137	SAOUHSC_01137	hypothetical protein	hypothetical protein	Cytoplasmic	0.0001	0.0026	0.9956	0.0017
SAOUHSC_01138	SAOUHSC_01138	hypothetical protein	hypothetical protein	Cytoplasmic	0.0017	0.079	0.8856	0.0337
SAOUHSC_01142	mraZ	cell division protein MraZ	cell division protein MraZ	Cytoplasmic	0	0.0077	0.9878	0.0045
SAOUHSC_01143	mraW	16S rRNA (cytosine(1402)-N(4))-methyltransferase	16S rRNA (cytosine(1402)-N(4))-methyltransferase	Cytoplasmic	0.0001	0.0008	0.9987	0.0004
SAOUHSC_01144	ftsL	cell division protein	cell division protein	Cytoplasmic Membrane	0.0007	0.0118	0	0.9875
SAOUHSC_01145	pbp1	penicillin-binding protein 1	penicillin-binding protein 1	Cytoplasmic Membrane	0.0002	0.0052	0	0.9946
SAOUHSC_01146	mraY	phospho-N-acetylmuramoyl-pentapeptide- transferase	phospho-N-acetylmuramoyl-pentapeptide- transferase	Cytoplasmic Membrane	0	0.0001	0	0.9999
SAOUHSC_01147	murD	UDP-N-acetylmuramoyl-L-alanyl-D-glutamate synthetase	UDP-N-acetylmuramoyl-L-alanyl-D-glutamate synthetase	Cytoplasmic	0.0012	0.0052	0.9914	0.0022
SAOUHSC_01148	divIB	cell division protein	cell division protein	Cytoplasmic Membrane	0.0001	0.0081	0	0.9917
SAOUHSC_01149	ftsA	cell division protein	cell division protein	Cytoplasmic	0.0009	0.0674	0.6278	0.3039
SAOUHSC_01150	ftsZ	cell division protein FtsZ	cell division protein FtsZ	Cytoplasmic	0.0002	0.0085	0.9801	0.0112
SAOUHSC_01152	SAOUHSC_01152	hypothetical protein	hypothetical protein	Cytoplasmic	0.0022	0.017	0.98	0.0008
SAOUHSC_01153	SAOUHSC_01153	hypothetical protein	hypothetical protein	Cytoplasmic	0	0.0008	0.9991	0.0001
SAOUHSC_01154	sepF	hypothetical protein	hypothetical protein	Cytoplasmic	0.0011	0.0258	0.9251	0.048
SAOUHSC_01155	SAOUHSC_01155	hypothetical protein	hypothetical protein	Cytoplasmic Membrane	0	0.0021	0	0.9978
SAOUHSC_01156	SAOUHSC_01156	hypothetical protein	hypothetical protein	Cytoplasmic	0.0004	0.0005	0.5893	0.4099
SAOUHSC_01158	SAOUHSC_01158	hypothetical protein	hypothetical protein	Cytoplasmic	0.0009	0.006	0.9864	0.0066
SAOUHSC_01159	ileS	isoleucyl-tRNA synthetase	isoleucyl-tRNA synthetase	Cytoplasmic	0	0.0021	0.9979	0
SAOUHSC_01160	SAOUHSC_01160	hypothetical protein	hypothetical protein	Cytoplasmic	0.0001	0.003	0.9959	0.0011
SAOUHSC_01161	SAOUHSC_01161	putative transposase	putative transposase	Cytoplasmic	0.0004	0.1167	0.8743	0.0086
SAOUHSC_01162	lspA	lipoprotein signal peptidase	lipoprotein signal peptidase	Cytoplasmic Membrane	0	0.0032	0	0.9968
SAOUHSC_01163	SAOUHSC_01163	hypothetical protein	hypothetical protein	Cytoplasmic	0.0001	0.0013	0.9971	0.0015
SAOUHSC_01164	pyrR	bifunctional pyrimidine regulatory protein PyrR/uracil phosphoribosyltransferase	bifunctional pyrimidine regulatory protein PyrR/uracil phosphoribosyltransferase	Cytoplasmic	0.0002	0.0554	0.9132	0.0312
SAOUHSC_01165	pyrP	uracil permease	uracil permease	Cytoplasmic Membrane	0	0.0005	0	0.9994
SAOUHSC_01166	pyrB	aspartate carbamoyltransferase catalytic subunit	aspartate carbamoyltransferase catalytic subunit	Cytoplasmic	0.0002	0.0307	0.967	0.0021
SAOUHSC_01168	pyrC	dihydroorotase	dihydroorotase	Cytoplasmic	0.0002	0.0024	0.9972	0.0002
SAOUHSC_01169	carA	carbamoyl phosphate synthase small subunit	carbamoyl phosphate synthase small subunit	Cytoplasmic	0.0004	0.005	0.9917	0.0029
SAOUHSC_01170	carB	carbamoyl phosphate synthase large subunit	carbamoyl phosphate synthase large subunit	Cytoplasmic	0.0041	0.0146	0.8076	0.1737
SAOUHSC_01171	pyrF	orotidine 5'-phosphate decarboxylase	orotidine 5'-phosphate decarboxylase	Cytoplasmic	0	0.0002	0.9996	0.0002
SAOUHSC_01172	pyrE	orotate phosphoribosyltransferase	orotate phosphoribosyltransferase	Cytoplasmic	0.0001	0.0184	0.9801	0.0015
SAOUHSC_01173	SAOUHSC_01173	hypothetical protein	hypothetical protein	Extracellular	0.0001	0.5108	0.489	0
SAOUHSC_01174	SAOUHSC_01174	hypothetical protein	hypothetical protein	Cytoplasmic	0	0.004	0.9958	0.0002
SAOUHSC_01175	rqcH	fibrinogen-binding protein A-like protein	fibrinogen-binding protein A-like protein	Cytoplasmic	0.0222	0.0402	0.9296	0.008
SAOUHSC_01176	gmk	guanylate kinase	guanylate kinase	Cytoplasmic	0	0.0081	0.9915	0.0004
SAOUHSC_01177	rpoZ	DNA-directed RNA polymerase subunit omega	DNA-directed RNA polymerase subunit omega	Cytoplasmic	0.0003	0.0614	0.8994	0.039
SAOUHSC_01178	coaBC	bifunctional phosphopantothenoylcysteine decarboxylase/phosphopantothenate--cysteine ligase	bifunctional phosphopantothenoylcysteine decarboxylase/phosphopantothenate--cysteine ligase	Cytoplasmic	0.0002	0.0009	0.9982	0.0006
SAOUHSC_01179	priA	primosomal protein N	primosomal protein N	Cytoplasmic	0.0019	0.0018	0.9806	0.0157
SAOUHSC_01180	SAOUHSC_01180	hypothetical protein	hypothetical protein	Cytoplasmic Membrane	0.0078	0.0816	0.0005	0.9101
SAOUHSC_01181	SAOUHSC_01181	hypothetical protein	hypothetical protein	Cytoplasmic Membrane	0.0001	0.0879	0.0019	0.9101
SAOUHSC_01182	def2	peptide deformylase	peptide deformylase	Cytoplasmic	0	0.0024	0.9972	0.0004
SAOUHSC_01183	fmt	methionyl-tRNA formyltransferase	methionyl-tRNA formyltransferase	Cytoplasmic	0.0001	0.0006	0.9993	0.0001
SAOUHSC_01184	sun	16S rRNA (cytosine(967)-C(5))-methyltransferase	16S rRNA (cytosine(967)-C(5))-methyltransferase	Cytoplasmic	0.0018	0.0031	0.9829	0.0121
SAOUHSC_01185	rlmN	23S rRNA (adenine(2503)-C(2))-methyltransferase RlmN	23S rRNA (adenine(2503)-C(2))-methyltransferase RlmN	Cytoplasmic	0.0001	0.0119	0.9838	0.0042
SAOUHSC_01186	stp1	hypothetical protein	hypothetical protein	Cytoplasmic	0.0073	0.0078	0.981	0.0039
SAOUHSC_01187	pknB	hypothetical protein	hypothetical protein	Cytoplasmic Membrane	0.0001	0.027	0	0.9728
SAOUHSC_01188	rsgA	hypothetical protein	hypothetical protein	Cytoplasmic	0.0002	0.0028	0.9802	0.0168
SAOUHSC_01189	cfxE	ribulose-phosphate 3-epimerase	ribulose-phosphate 3-epimerase	Cytoplasmic	0.0003	0.0022	0.9961	0.0014
SAOUHSC_01190	thiN	hypothetical protein	hypothetical protein	Cytoplasmic	0.0002	0.0015	0.9957	0.0026
SAOUHSC_01191	rpmB	50S ribosomal protein L28	50S ribosomal protein L28	Extracellular	0	0.7836	0.2164	0
SAOUHSC_01192	SAOUHSC_01192	hypothetical protein	hypothetical protein	Cytoplasmic	0.0015	0.3365	0.5638	0.0982
SAOUHSC_01193	fakA	hypothetical protein	hypothetical protein	Cytoplasmic	0.0004	0.0249	0.9712	0.0035
SAOUHSC_01194	recG	ATP-dependent DNA helicase RecG	ATP-dependent DNA helicase RecG	Cytoplasmic	0.0012	0.0056	0.9769	0.0164
SAOUHSC_01196	fapR	fatty acid biosynthesis transcriptional regulator	fatty acid biosynthesis transcriptional regulator	Cytoplasmic	0.0004	0.0045	0.9443	0.0508
SAOUHSC_01197	plsX	glycerol-3-phosphate acyltransferase PlsX	glycerol-3-phosphate acyltransferase PlsX	Cytoplasmic	0.0004	0.0945	0.8192	0.0859
SAOUHSC_01198	fabD	malonyl CoA-acyl carrier protein transacylase	malonyl CoA-acyl carrier protein transacylase	Cytoplasmic	0.0004	0.0054	0.9939	0.0003
SAOUHSC_01199	fabG	3-oxoacyl-(acyl-carrier-protein) reductase	3-oxoacyl-(acyl-carrier-protein) reductase	Cytoplasmic	0.0114	0.0278	0.9008	0.06
SAOUHSC_01200	SAOUHSC_01200	hypothetical protein	hypothetical protein	Cytoplasmic Membrane	0	0.1051	0.4391	0.4558
SAOUHSC_01201	acpP	acyl carrier protein	acyl carrier protein	Cytoplasmic	0.0002	0.0121	0.9868	0.0009
SAOUHSC_01203	rnc	ribonuclease III	ribonuclease III	Cytoplasmic	0.0001	0.0025	0.9968	0.0006
SAOUHSC_01204	smc	SMC domain-containing protein	SMC domain-containing protein	Cytoplasmic	0.0022	0.0011	0.9891	0.0075
SAOUHSC_01205	ftsY	signal recognition particle-docking protein FtsY	signal recognition particle-docking protein FtsY	Cytoplasmic	0.0006	0.0349	0.6981	0.2663
SAOUHSC_01206	SAOUHSC_01206	DNA-binding protein	DNA-binding protein	Cytoplasmic	0.0001	0.0037	0.9887	0.0075
SAOUHSC_01207	ffh	signal recognition particle protein	signal recognition particle protein	Cytoplasmic	0.0001	0.0366	0.8902	0.073
SAOUHSC_01208	rpsP	30S ribosomal protein S16	30S ribosomal protein S16	Cytoplasmic	0.0001	0.4079	0.5918	0.0002
SAOUHSC_01209	rimM	16S rRNA-processing protein RimM	16S rRNA-processing protein RimM	Cytoplasmic	0	0.0003	0.9994	0.0002
SAOUHSC_01210	trmD	tRNA (guanine-N(1)-)-methyltransferase	tRNA (guanine-N(1)-)-methyltransferase	Cytoplasmic	0	0.0075	0.991	0.0014
SAOUHSC_01211	rplS	50S ribosomal protein L19	50S ribosomal protein L19	Extracellular	0.0001	0.5638	0.4347	0.0015
SAOUHSC_01212	SAOUHSC_01212	hypothetical protein	hypothetical protein	Extracellular	0.0001	0.8348	0.1619	0.0032
SAOUHSC_01213	SAOUHSC_01213	hypothetical protein	hypothetical protein	Cytoplasmic Membrane	0	0.0021	0	0.9979
SAOUHSC_01214	rbgA	ribosomal biogenesis GTPase	ribosomal biogenesis GTPase	Cytoplasmic	0	0.0351	0.9575	0.0074
SAOUHSC_01215	rnhB	ribonuclease HII	ribonuclease HII	Cytoplasmic	0.0005	0.0059	0.9935	0.0001
SAOUHSC_01216	sucC	succinyl-CoA synthetase subunit beta	succinyl-CoA synthetase subunit beta	Cytoplasmic	0.0052	0.3608	0.614	0.02
SAOUHSC_01218	sucD	succinyl-CoA synthetase subunit alpha	succinyl-CoA synthetase subunit alpha	Cytoplasmic	0.0003	0.1136	0.8794	0.0067
SAOUHSC_01219	lytN	cell wall hydrolase	cell wall hydrolase	Extracellular	0.0005	0.9995	0	0
SAOUHSC_01220	fmhC	hypothetical protein	hypothetical protein	Cytoplasmic Membrane	0.0016	0.1436	0.4119	0.443
SAOUHSC_01221	dprA	hypothetical protein	hypothetical protein	Cytoplasmic	0.0007	0.0137	0.7566	0.2289
SAOUHSC_01222	topA	DNA topoisomerase I	DNA topoisomerase I	Cytoplasmic	0.0013	0.0744	0.9197	0.0046
SAOUHSC_01223	gid	tRNA (uracil-5-)-methyltransferase Gid	tRNA (uracil-5-)-methyltransferase Gid	Cytoplasmic	0	0.1327	0.8669	0.0004
SAOUHSC_01224	xerC	site-specific recombinase	site-specific recombinase	Cytoplasmic	0.0007	0.002	0.9927	0.0046
SAOUHSC_01225	hslV	ATP-dependent protease peptidase subunit	ATP-dependent protease peptidase subunit	Cytoplasmic	0.0002	0.028	0.966	0.0058
SAOUHSC_01226	hslU	ATP-dependent protease ATP-binding subunit HslU	ATP-dependent protease ATP-binding subunit HslU	Cytoplasmic	0.0003	0.0048	0.9863	0.0086
SAOUHSC_01228	codY	transcriptional repressor CodY	transcriptional repressor CodY	Cytoplasmic	0.0001	0.004	0.9663	0.0296
SAOUHSC_01230	SAOUHSC_01230	hypothetical protein	hypothetical protein	Cytoplasmic	0	0.1101	0.8409	0.0489
SAOUHSC_01232	rpsB	30S ribosomal protein S2	30S ribosomal protein S2	Cytoplasmic	0.0007	0.3206	0.6485	0.0302
SAOUHSC_01233	SAOUHSC_01233	hypothetical protein	hypothetical protein	Cytoplasmic	0	0.2249	0.7149	0.0601
SAOUHSC_01234	tsf	elongation factor Ts	elongation factor Ts	Cytoplasmic	0	0.0028	0.9972	0
SAOUHSC_01235	pyrH	uridylate kinase	uridylate kinase	Cytoplasmic	0	0.0365	0.9446	0.0189
SAOUHSC_01236	frr	ribosome recycling factor	ribosome recycling factor	Cytoplasmic	0	0.0152	0.9844	0.0005
SAOUHSC_01237	uppS	undecaprenyl pyrophosphate synthase	undecaprenyl pyrophosphate synthase	Cytoplasmic	0	0.0094	0.9532	0.0374
SAOUHSC_01238	cdsA	phosphatidate cytidylyltransferase	phosphatidate cytidylyltransferase	Cytoplasmic Membrane	0	0.0017	0.0001	0.9982
SAOUHSC_01239	rasP	hypothetical protein	hypothetical protein	Cytoplasmic Membrane	0	0.0025	0	0.9975
SAOUHSC_01240	proS	prolyl-tRNA synthetase	prolyl-tRNA synthetase	Cytoplasmic	0	0.0004	0.9996	0
SAOUHSC_01241	polC	DNA polymerase III PolC	DNA polymerase III PolC	Cytoplasmic	0.0003	0.0119	0.9855	0.0024
SAOUHSC_01242	rimP	hypothetical protein	hypothetical protein	Cytoplasmic	0	0.0004	0.9995	0.0001
SAOUHSC_01243	nusA	transcription elongation factor NusA	transcription elongation factor NusA	Cytoplasmic	0.0003	0.0569	0.9411	0.0017
SAOUHSC_01244	rnpM	hypothetical protein	hypothetical protein	Cytoplasmic	0.0001	0.0089	0.9904	0.0006
SAOUHSC_01245	rplGA	hypothetical protein	hypothetical protein	Cytoplasmic	0	0.0453	0.9533	0.0014
SAOUHSC_01246	infB	translation initiation factor IF-2	translation initiation factor IF-2	Cytoplasmic	0	0.0079	0.9913	0.0008
SAOUHSC_01247	rbfA	ribosome-binding factor A	ribosome-binding factor A	Cytoplasmic	0	0.0042	0.9948	0.001
SAOUHSC_01248	truB	tRNA pseudouridine synthase B	tRNA pseudouridine synthase B	Cytoplasmic	0.0001	0.0322	0.9669	0.0008
SAOUHSC_01249	ribC	riboflavin biosynthesis protein RibF	riboflavin biosynthesis protein RibF	Cytoplasmic	0.0002	0.0003	0.9987	0.0008
SAOUHSC_01250	rpsO	30S ribosomal protein S15	30S ribosomal protein S15	Cytoplasmic	0.0006	0.171	0.8278	0.0006
SAOUHSC_01251	pnpA	polynucleotide phosphorylase/polyadenylase	polynucleotide phosphorylase/polyadenylase	Cytoplasmic	0.0001	0.0052	0.9934	0.0013
SAOUHSC_01252	rnjB	hypothetical protein	hypothetical protein	Cytoplasmic	0.0003	0.0785	0.799	0.1222
SAOUHSC_01253	spoIIIE	hypothetical protein	hypothetical protein	Cytoplasmic Membrane	0.0003	0.0027	0.0008	0.9962
SAOUHSC_01254	SAOUHSC_01254	hypothetical protein	hypothetical protein	Cytoplasmic	0.0001	0.0049	0.9912	0.0038
SAOUHSC_01255	SAOUHSC_01255	hypothetical protein	hypothetical protein	Cytoplasmic	0.0004	0.0224	0.9185	0.0586
SAOUHSC_01256	SAOUHSC_01256	hypothetical protein	hypothetical protein	Cytoplasmic	0.0001	0.0431	0.9461	0.0106
SAOUHSC_01257	SAOUHSC_01257	hypothetical protein	hypothetical protein	Cytoplasmic	0.0002	0.0106	0.9657	0.0235
SAOUHSC_01258	SAOUHSC_01258	hypothetical protein	hypothetical protein	Cytoplasmic	0.0008	0.0171	0.9684	0.0137
SAOUHSC_01259	rodZ	hypothetical protein	hypothetical protein	Cytoplasmic Membrane	0	0.0061	0	0.9938
SAOUHSC_01260	pgsA	CDP-diacylglycerol--glycerol-3-phosphate 3-phosphatidyltransferase	CDP-diacylglycerol--glycerol-3-phosphate 3-phosphatidyltransferase	Cytoplasmic Membrane	0	0.0003	0	0.9997
SAOUHSC_01261	cinA	competence-damage inducible protein cinA	competence-damage inducible protein cinA	Cytoplasmic	0.0002	0.0018	0.9967	0.0012
SAOUHSC_01262	recA	recombinase A	recombinase A	Cytoplasmic	0	0.0306	0.9595	0.0099
SAOUHSC_01263	rny	phosphodiesterase	phosphodiesterase	Cytoplasmic Membrane	0.0007	0.0273	0.0135	0.9585
SAOUHSC_01264	SAOUHSC_01264	hypothetical protein	hypothetical protein	Cytoplasmic	0.0002	0.1288	0.8675	0.0035
SAOUHSC_01265	SAOUHSC_01265	hypothetical protein	hypothetical protein	Cytoplasmic	0.0001	0.0042	0.9953	0.0004
SAOUHSC_01266	SAOUHSC_01266	hypothetical protein	hypothetical protein	Cytoplasmic	0.0011	0.0221	0.9659	0.011
SAOUHSC_01267	SAOUHSC_01267	2-oxoglutarate ferredoxin oxidoreductase subunit beta	2-oxoglutarate ferredoxin oxidoreductase subunit beta	Cytoplasmic	0.0001	0.2035	0.7604	0.0359
SAOUHSC_01268	SAOUHSC_01268	hypothetical protein	hypothetical protein	Cytoplasmic	0	0.0016	0.9979	0.0004
SAOUHSC_01269	miaB	(dimethylallyl)adenosine tRNA methylthiotransferase	(dimethylallyl)adenosine tRNA methylthiotransferase	Cytoplasmic	0.0002	0.0247	0.9607	0.0144
SAOUHSC_01270	ricA	hypothetical protein	hypothetical protein	Cytoplasmic	0.0009	0.0075	0.9823	0.0094
SAOUHSC_01271	SAOUHSC_01271	hypothetical protein	hypothetical protein	Cytoplasmic Membrane	0	0.0007	0.0002	0.9991
SAOUHSC_01272	mutS	DNA mismatch repair protein MutS	DNA mismatch repair protein MutS	Cytoplasmic	0.0037	0.0065	0.9775	0.0122
SAOUHSC_01273	mutL	DNA mismatch repair protein	DNA mismatch repair protein	Cytoplasmic	0.0007	0.0044	0.9412	0.0538
SAOUHSC_01274	glpP	glycerol uptake operon antiterminator regulatory protein	glycerol uptake operon antiterminator regulatory protein	Cytoplasmic	0	0.0571	0.9155	0.0274
SAOUHSC_01275	glpF	hypothetical protein	hypothetical protein	Cytoplasmic Membrane	0	0.0057	0.0001	0.9942
SAOUHSC_01276	glpK	glycerol kinase	glycerol kinase	Cytoplasmic	0.0013	0.0472	0.9394	0.0121
SAOUHSC_01278	glpD	aerobic glycerol-3-phosphate dehydrogenase	aerobic glycerol-3-phosphate dehydrogenase	Cytoplasmic	0.0002	0.0069	0.6962	0.2967
SAOUHSC_01279	SAOUHSC_01279	hydrolase alpha/beta fold domain-containing protein	hydrolase alpha/beta fold domain-containing protein	Cytoplasmic Membrane	0.0045	0.0653	0.4365	0.4937
SAOUHSC_01280	miaA	tRNA delta(2)-isopentenylpyrophosphate transferase	tRNA delta(2)-isopentenylpyrophosphate transferase	Cytoplasmic	0.0006	0.0008	0.9967	0.0018
SAOUHSC_01281	hfq	host factor 1 protein	host factor 1 protein	Cytoplasmic	0.0026	0.0285	0.9622	0.0067
SAOUHSC_01282	bsaA	glutathione peroxidase	glutathione peroxidase	Cytoplasmic	0.0006	0.3429	0.6432	0.0133
SAOUHSC_01283	hflX	hypothetical protein	hypothetical protein	Cytoplasmic	0.001	0.0039	0.8891	0.1059
SAOUHSC_01284	SAOUHSC_01284	hypothetical protein	hypothetical protein	Cytoplasmic	0.0002	0.0898	0.9087	0.0013
SAOUHSC_01285	glnR	glutamine synthetase repressor	glutamine synthetase repressor	Cytoplasmic	0.0006	0.0196	0.9375	0.0423
SAOUHSC_01287	glnA	glutamine synthetase	glutamine synthetase	Cytoplasmic	0.0001	0.0155	0.9838	0.0006
SAOUHSC_01288	SAOUHSC_01288	hypothetical protein	hypothetical protein	Cytoplasmic	0.0001	0.1585	0.8412	0.0001
SAOUHSC_01289	SAOUHSC_01289	hypothetical protein	hypothetical protein	Cytoplasmic	0.0003	0.0168	0.9826	0.0003
SAOUHSC_01290	SAOUHSC_01290	hypothetical protein	hypothetical protein	Cytoplasmic	0.0031	0.0316	0.9649	0.0005
SAOUHSC_01291	SAOUHSC_01291	hypothetical protein	hypothetical protein	Cytoplasmic Membrane	0	0.1626	0.0002	0.8372
SAOUHSC_01292	SAOUHSC_01292	hypothetical protein	hypothetical protein	Cytoplasmic	0.0007	0.1214	0.8773	0.0007
SAOUHSC_01293	SAOUHSC_01293	hypothetical protein	hypothetical protein	Cytoplasmic	0.0001	0.2707	0.7276	0.0016
SAOUHSC_01294	SAOUHSC_01294	hypothetical protein	hypothetical protein	Extracellular	0	0.9422	0.0578	0
SAOUHSC_01295	SAOUHSC_01295	hypothetical protein	hypothetical protein	Cytoplasmic	0.0015	0.1952	0.7535	0.0498
SAOUHSC_01296	SAOUHSC_01296	hypothetical protein	hypothetical protein	Extracellular	0.0004	0.6386	0.3581	0.0028
SAOUHSC_01297	SAOUHSC_01297	hypothetical protein	hypothetical protein	Cytoplasmic	0.0002	0.3622	0.6078	0.0299
SAOUHSC_01298	SAOUHSC_01298	hypothetical protein	hypothetical protein	Extracellular	0.0001	0.5161	0.3579	0.1259
SAOUHSC_01299	SAOUHSC_01299	hypothetical protein	hypothetical protein	Extracellular	0.0002	0.5032	0.4479	0.0487
SAOUHSC_01300	SAOUHSC_01300	hypothetical protein	hypothetical protein	Extracellular	0.0018	0.6373	0.2673	0.0936
SAOUHSC_01301	SAOUHSC_01301	hypothetical protein	hypothetical protein	Extracellular	0.0002	0.6742	0.3047	0.0209
SAOUHSC_01304	SAOUHSC_01304	hypothetical protein	hypothetical protein	Cytoplasmic	0.0006	0.1207	0.8527	0.0261
SAOUHSC_01305	SAOUHSC_01305	hypothetical protein	hypothetical protein	Extracellular	0.0033	0.6136	0.3819	0.0013
SAOUHSC_01306	SAOUHSC_01306	hypothetical protein	hypothetical protein	Cytoplasmic	0.0041	0.214	0.778	0.004
SAOUHSC_01307	SAOUHSC_01307	hypothetical protein	hypothetical protein	Cytoplasmic	0	0.0069	0.992	0.0011
SAOUHSC_1307a	SAOUHSC_1307a	hypothetical protein	hypothetical protein	Cytoplasmic	0.0144	0.0961	0.8565	0.033
SAOUHSC_01310	cls1	cardiolipin synthetase	cardiolipin synthetase	Cytoplasmic Membrane	0	0.0015	0	0.9985
SAOUHSC_01311	SAOUHSC_01311	ABC transporter ATP-binding protein	ABC transporter ATP-binding protein	Cytoplasmic	0.0002	0.0105	0.5277	0.4616
SAOUHSC_01312	SAOUHSC_01312	hypothetical protein	hypothetical protein	Cytoplasmic Membrane	0	0.0001	0	0.9999
SAOUHSC_01313	SAOUHSC_01313	histidine kinase	histidine kinase	Cytoplasmic Membrane	0.0001	0.0009	0.0001	0.999
SAOUHSC_01314	SAOUHSC_01314	hypothetical protein	hypothetical protein	Cytoplasmic	0.0001	0.0034	0.9937	0.0028
SAOUHSC_01315	SAOUHSC_01315	hypothetical protein	hypothetical protein	Cytoplasmic Membrane	0.0002	0.1099	0.0001	0.8898
SAOUHSC_01316	nuc2	thermonuclease	thermonuclease	Cytoplasmic Membrane	0.0038	0.2896	0.0005	0.7061
SAOUHSC_01317	SAOUHSC_01317	hypothetical protein	hypothetical protein	Cytoplasmic Membrane	0.0028	0.1995	0.0032	0.7945
SAOUHSC_01318	SAOUHSC_01318	hypothetical protein	hypothetical protein	Cytoplasmic Membrane	0.0002	0.117	0.3813	0.5015
SAOUHSC_01319	thrD	aspartate kinase	aspartate kinase	Cytoplasmic	0.0006	0.0426	0.9388	0.0179
SAOUHSC_01320	hom	homoserine dehydrogenase	homoserine dehydrogenase	Cytoplasmic	0.0014	0.0056	0.987	0.006
SAOUHSC_01321	thrC	threonine synthase	threonine synthase	Cytoplasmic	0.0007	0.0166	0.9766	0.0061
SAOUHSC_01322	thrB	homoserine kinase	homoserine kinase	Cytoplasmic	0.0011	0.0039	0.981	0.014
SAOUHSC_01323	SAOUHSC_01323	hypothetical protein	hypothetical protein	Cytoplasmic	0	0.0011	0.9989	0.0001
SAOUHSC_01324	SAOUHSC_01324	hypothetical protein	hypothetical protein	Cytoplasmic	0.0003	0.0494	0.7764	0.1739
SAOUHSC_01325	SAOUHSC_01325	hypothetical protein	hypothetical protein	Cytoplasmic	0	0.37	0.6292	0.0008
SAOUHSC_01326	SAOUHSC_01326	hypothetical protein	hypothetical protein	Cytoplasmic Membrane	0	0.0008	0	0.9992
SAOUHSC_01327	katA	catalase	catalase	Cytoplasmic	0.0006	0.4197	0.5787	0.0009
SAOUHSC_01328	rpmG2	50S ribosomal protein L33	50S ribosomal protein L33	Cytoplasmic	0.0003	0.2487	0.7509	0
SAOUHSC_01329	rpsN2	30S ribosomal protein S14	30S ribosomal protein S14	Cytoplasmic	0.0001	0.3329	0.6669	0.0001
SAOUHSC_01330	guaC	guanosine 5'-monophosphate oxidoreductase	guanosine 5'-monophosphate oxidoreductase	Cytoplasmic	0.0002	0.3608	0.6101	0.0289
SAOUHSC_01331	SAOUHSC_01331	hypothetical protein	hypothetical protein	Cytoplasmic	0.0001	0.2879	0.7105	0.0015
SAOUHSC_01332	SAOUHSC_01332	hypothetical protein	hypothetical protein	Extracellular	0.0138	0.9614	0.0032	0.0215
SAOUHSC_01333	lexA	LexA repressor	LexA repressor	Cytoplasmic	0	0.0007	0.9989	0.0004
SAOUHSC_01334	sosA	hypothetical protein	hypothetical protein	Extracellular	0.0022	0.9232	0.0001	0.0745
SAOUHSC_01336	SAOUHSC_01336	hypothetical protein	hypothetical protein	Cytoplasmic	0	0.0042	0.9952	0.0006
SAOUHSC_01337	tkt	transketolase	transketolase	Cytoplasmic	0.0009	0.2116	0.7787	0.0087
SAOUHSC_01338	SAOUHSC_01338	hypothetical protein	hypothetical protein	Cytoplasmic Membrane	0	0.0103	0	0.9897
SAOUHSC_01339	SAOUHSC_01339	hypothetical protein	hypothetical protein	Cytoplasmic	0	0.3708	0.6143	0.0149
SAOUHSC_01340	SAOUHSC_01340	hypothetical protein	hypothetical protein	Cytoplasmic Membrane	0	0.0003	0	0.9997
SAOUHSC_01341	sbcD	hypothetical protein	hypothetical protein	Cytoplasmic	0.0003	0.0051	0.9912	0.0033
SAOUHSC_01343	sbcC			Cytoplasmic	0.0023	0.0049	0.9909	0.0018
SAOUHSC_1342a	SAOUHSC_1342a	large-conductance mechanosensitive channel	large-conductance mechanosensitive channel	Cytoplasmic Membrane	0	0.0403	0.0003	0.9593
SAOUHSC_01346	opuD1	glycine betaine transporter	glycine betaine transporter	Cytoplasmic Membrane	0	0.0001	0	0.9999
SAOUHSC_01347	citB	aconitate hydratase	aconitate hydratase	Cytoplasmic	0.0008	0.2604	0.7097	0.0291
SAOUHSC_01348	SAOUHSC_01348	hypothetical protein	hypothetical protein	Cytoplasmic	0	0.0694	0.874	0.0566
SAOUHSC_01349	SAOUHSC_01349	hypothetical protein	hypothetical protein	Cytoplasmic	0.0007	0.0117	0.8866	0.1011
SAOUHSC_01350	plsY	hypothetical protein	hypothetical protein	Cytoplasmic Membrane	0	0.0001	0	0.9998
SAOUHSC_01351	parE	DNA topoisomerase IV subunit B	DNA topoisomerase IV subunit B	Cytoplasmic	0.0012	0.1248	0.8639	0.01
SAOUHSC_01352	parC	DNA topoisomerase IV subunit A	DNA topoisomerase IV subunit A	Cytoplasmic	0.0006	0.087	0.9103	0.0021
SAOUHSC_01353	SAOUHSC_01353	hypothetical protein	hypothetical protein	Cytoplasmic	0	0.1618	0.8362	0.0019
SAOUHSC_01354	alsT	sodium:alanine symporter family protein	sodium:alanine symporter family protein	Cytoplasmic Membrane	0	0.0002	0	0.9998
SAOUHSC_01356	glcT	transcription antiterminator	transcription antiterminator	Cytoplasmic	0.005	0.0066	0.885	0.1035
SAOUHSC_01357	SAOUHSC_01357	hypothetical protein	hypothetical protein	Cytoplasmic Membrane	0.0001	0.0554	0.0571	0.8874
SAOUHSC_01358	cozEb	hypothetical protein	hypothetical protein	Cytoplasmic Membrane	0	0.0006	0	0.9994
SAOUHSC_01359	mprF	hypothetical protein	hypothetical protein	Cytoplasmic Membrane	0	0.0005	0	0.9994
SAOUHSC_01360	msrA2	methionine sulfoxide reductase A	methionine sulfoxide reductase A	Cytoplasmic	0.0002	0.0073	0.992	0.0005
SAOUHSC_01361	msrR	transcriptional regulator	transcriptional regulator	Cytoplasmic Membrane	0.0003	0.0647	0	0.935
SAOUHSC_01362	dmpI	4-oxalocrotonate tautomerase	4-oxalocrotonate tautomerase	Cytoplasmic	0	0.0079	0.9918	0.0003
SAOUHSC_01363	umuC	hypothetical protein	hypothetical protein	Cytoplasmic	0.0002	0.0096	0.9792	0.011
SAOUHSC_01364	tyrA	prephenate dehydrogenase	prephenate dehydrogenase	Cytoplasmic	0.001	0.0168	0.9291	0.0531
SAOUHSC_01365	SAOUHSC_01365	hypothetical protein	hypothetical protein	Cytoplasmic	0.0006	0.022	0.968	0.0095
SAOUHSC_01366	trpE	anthranilate synthase component I	anthranilate synthase component I	Cytoplasmic	0.0027	0.0217	0.9098	0.0657
SAOUHSC_01367	trpG	anthranilate synthase component II	anthranilate synthase component II	Cytoplasmic	0.0001	0.0011	0.9988	0
SAOUHSC_01368	trpD	anthranilate phosphoribosyltransferase	anthranilate phosphoribosyltransferase	Cytoplasmic	0.0008	0.0019	0.9961	0.0013
SAOUHSC_01369	trpC	indole-3-glycerol-phosphate synthase	indole-3-glycerol-phosphate synthase	Cytoplasmic	0.0003	0.0051	0.9919	0.0027
SAOUHSC_01370	trpF	N-(5'-phosphoribosyl)anthranilate isomerase	N-(5'-phosphoribosyl)anthranilate isomerase	Cytoplasmic	0.0002	0.002	0.9964	0.0013
SAOUHSC_01371	trpB	tryptophan synthase subunit beta	tryptophan synthase subunit beta	Cytoplasmic	0.001	0.0376	0.9137	0.0477
SAOUHSC_01372	trpA	tryptophan synthase subunit alpha	tryptophan synthase subunit alpha	Cytoplasmic	0.0005	0.0091	0.9855	0.0049
SAOUHSC_01373	femA	methicillin resistance factor FemA	methicillin resistance factor FemA	Cytoplasmic	0.0015	0.0302	0.7227	0.2456
SAOUHSC_01374	femB	methicillin resistance factor	methicillin resistance factor	Cytoplasmic	0.0005	0.0193	0.7681	0.212
SAOUHSC_01375	SAOUHSC_01375	hypothetical protein	hypothetical protein	Cytoplasmic	0.0001	0.0085	0.9912	0.0003
SAOUHSC_01376	SAOUHSC_01376	hypothetical protein	hypothetical protein	Cytoplasmic	0.0001	0.0169	0.9817	0.0013
SAOUHSC_01377	nikE	oligopeptide ABC transporter ATP-binding protein	oligopeptide ABC transporter ATP-binding protein	Cytoplasmic Membrane	0.0009	0.0206	0.2344	0.7441
SAOUHSC_01378	nikD	peptide ABC transporter ATP-binding protein	peptide ABC transporter ATP-binding protein	Cytoplasmic Membrane	0.0006	0.0344	0.1974	0.7677
SAOUHSC_01379	nikC	oligopeptide transporter permease	oligopeptide transporter permease	Cytoplasmic Membrane	0	0.0001	0	0.9999
SAOUHSC_01380	nikB	oligopeptide transporter permease	oligopeptide transporter permease	Cytoplasmic Membrane	0	0	0	1
SAOUHSC_01381	SAOUHSC_01381	hypothetical protein	hypothetical protein	Cytoplasmic Membrane	0.0001	0.2742	0.2587	0.467
SAOUHSC_01382	SAOUHSC_01382	hypothetical protein	hypothetical protein	Cytoplasmic Membrane	0	0.0003	0	0.9997
SAOUHSC_01383	SAOUHSC_01383	hypothetical protein	hypothetical protein	Cytoplasmic	0.0015	0.0841	0.8878	0.0267
SAOUHSC_01384	phoU	PhoU family transcriptional regulator	PhoU family transcriptional regulator	Cytoplasmic	0.0012	0.0137	0.974	0.0111
SAOUHSC_01385	pstB	phosphate transporter ATP-binding protein	phosphate transporter ATP-binding protein	Cytoplasmic Membrane	0.0002	0.0346	0.1268	0.8385
SAOUHSC_01386	pstA	phosphate ABC transporter permease	phosphate ABC transporter permease	Cytoplasmic Membrane	0	0.0001	0	0.9999
SAOUHSC_01387	pstC	hypothetical protein	hypothetical protein	Cytoplasmic Membrane	0	0.0001	0	0.9999
SAOUHSC_01388	SAOUHSC_01388	hypothetical protein	hypothetical protein	Cytoplasmic	0	0.3789	0.6118	0.0092
SAOUHSC_01389	pstS	phosphate ABC transporter substrate-binding protein	phosphate ABC transporter substrate-binding protein	Cytoplasmic Membrane	0.0324	0.0879	0.0005	0.8793
SAOUHSC_A01332	SAOUHSC_A01332	hypothetical protein	hypothetical protein	Cytoplasmic Membrane	0.0001	0.2628	0.3438	0.3933
SAOUHSC_01390	SAOUHSC_01390	putative transposase	putative transposase	Cytoplasmic	0.0015	0.1019	0.8952	0.0014
SAOUHSC_01391	cvfB	hypothetical protein	hypothetical protein	Cytoplasmic	0.0002	0.0053	0.9778	0.0167
SAOUHSC_01392	SAOUHSC_01392	ABC transporter ATP-binding protein	ABC transporter ATP-binding protein	Cytoplasmic	0.0006	0.0612	0.92	0.0182
SAOUHSC_01394	lysC	aspartate kinase	aspartate kinase	Cytoplasmic	0.0011	0.0026	0.987	0.0093
SAOUHSC_01395	asd	aspartate semialdehyde dehydrogenase	aspartate semialdehyde dehydrogenase	Cytoplasmic	0	0.0034	0.9965	0.0001
SAOUHSC_01396	dapA	4-hydroxy-tetrahydrodipicolinate synthase	4-hydroxy-tetrahydrodipicolinate synthase	Cytoplasmic	0.0004	0.0028	0.9955	0.0013
SAOUHSC_01397	dapB	4-hydroxy-tetrahydrodipicolinate reductase	4-hydroxy-tetrahydrodipicolinate reductase	Cytoplasmic	0.0002	0.001	0.9984	0.0004
SAOUHSC_01398	dapD	2,3,4,5-tetrahydropyridine-2,6-dicarboxylate N-acetyltransferase	2,3,4,5-tetrahydropyridine-2,6-dicarboxylate N-acetyltransferase	Cytoplasmic	0.0002	0.0275	0.9643	0.0079
SAOUHSC_01399	dapI	hypothetical protein	hypothetical protein	Cytoplasmic	0.0001	0.0016	0.9977	0.0006
SAOUHSC_01400	alr2	alanine racemase	alanine racemase	Cytoplasmic	0	0.0019	0.9979	0.0002
SAOUHSC_01401	lysA	diaminopimelate decarboxylase	diaminopimelate decarboxylase	Cytoplasmic	0.0004	0.0033	0.9893	0.007
SAOUHSC_01402	msa	hypothetical protein	hypothetical protein	Cytoplasmic Membrane	0.0001	0.1141	0.0004	0.8854
SAOUHSC_01403	cspA	cold shock protein	cold shock protein	Cytoplasmic	0	0.0003	0.9997	0
SAOUHSC_01404	SAOUHSC_01404	hypothetical protein	hypothetical protein	Cytoplasmic	0.0001	0.1403	0.8577	0.0018
SAOUHSC_01405	SAOUHSC_01405	hypothetical protein	hypothetical protein	Extracellular	0	0.6326	0.3652	0.0022
SAOUHSC_01406	acyP	acylphosphatase	acylphosphatase	Cytoplasmic	0	0.002	0.9964	0.0015
SAOUHSC_01407	xpaC	hypothetical protein	hypothetical protein	Cytoplasmic Membrane	0.0014	0.0147	0.0054	0.9785
SAOUHSC_01408	SAOUHSC_01408	hypothetical protein	hypothetical protein	Cytoplasmic	0.0008	0.0046	0.8978	0.0968
SAOUHSC_01411	brnQ3	branched-chain amino acid transport system II carrier protein	branched-chain amino acid transport system II carrier protein	Cytoplasmic Membrane	0	0.0003	0	0.9997
SAOUHSC_01412	SAOUHSC_01412	hypothetical protein	hypothetical protein	Cytoplasmic	0.0018	0.0146	0.7746	0.209
SAOUHSC_01413	SAOUHSC_01413	hypothetical protein	hypothetical protein	Cytoplasmic	0	0.0094	0.9898	0.0008
SAOUHSC_01414	SAOUHSC_01414	hypothetical protein	hypothetical protein	Cytoplasmic	0.0027	0.417	0.4351	0.1453
SAOUHSC_01415	SAOUHSC_01415	hypothetical protein	hypothetical protein	Cytoplasmic	0.0001	0.003	0.9915	0.0054
SAOUHSC_01416	sucB	dihydrolipoamide succinyltransferase	dihydrolipoamide succinyltransferase	Cytoplasmic	0.0003	0.0021	0.9947	0.0029
SAOUHSC_01418	sucA	2-oxoglutarate dehydrogenase E1 component	2-oxoglutarate dehydrogenase E1 component	Cytoplasmic	0.0031	0.2062	0.7401	0.0506
SAOUHSC_01419	arlS	hypothetical protein	hypothetical protein	Cytoplasmic Membrane	0.0001	0.0012	0	0.9986
SAOUHSC_01420	arlR	DNA-binding response regulator	DNA-binding response regulator	Cytoplasmic	0.0002	0.0073	0.991	0.0015
SAOUHSC_01421	SAOUHSC_01421	hypothetical protein	hypothetical protein	Cytoplasmic	0.0001	0.4037	0.596	0.0003
SAOUHSC_01422	SAOUHSC_01422	hypothetical protein	hypothetical protein	Extracellular	0.0001	0.4577	0.3574	0.1848
SAOUHSC_01423	pgpB	hypothetical protein	hypothetical protein	Cytoplasmic Membrane	0.0001	0.0015	0.0001	0.9983
SAOUHSC_01424	murG	undecaprenyldiphospho-muramoylpentapeptide beta-N- acetylglucosaminyltransferase	undecaprenyldiphospho-muramoylpentapeptide beta-N- acetylglucosaminyltransferase	Cytoplasmic Membrane	0.0015	0.0158	0.1231	0.8596
SAOUHSC_01425	SAOUHSC_01425	hypothetical protein	hypothetical protein	Cytoplasmic	0.0003	0.0018	0.9976	0.0003
SAOUHSC_01427	ctpA	hypothetical protein	hypothetical protein	Cytoplasmic Membrane	0.0049	0.0277	0.0001	0.9672
SAOUHSC_01428	SAOUHSC_01428	hypothetical protein	hypothetical protein	Cytoplasmic	0.0001	0.3264	0.6646	0.0089
SAOUHSC_01429	SAOUHSC_01429	hypothetical protein	hypothetical protein	Cytoplasmic	0.0001	0.2057	0.7875	0.0068
SAOUHSC_01430	crr	PTS system transporter subunit IIA	PTS system transporter subunit IIA	Cytoplasmic	0.0001	0.0013	0.9946	0.004
SAOUHSC_01431	msrB	methionine sulfoxide reductase B	methionine sulfoxide reductase B	Cytoplasmic	0.0001	0.0244	0.9752	0.0002
SAOUHSC_01432	msrA1	methionine sulfoxide reductase A	methionine sulfoxide reductase A	Cytoplasmic	0.0005	0.0231	0.9755	0.0009
SAOUHSC_01433	fakB2	hypothetical protein	hypothetical protein	Cytoplasmic	0.0007	0.0074	0.9755	0.0165
SAOUHSC_01434	dfrA	dihydrofolate reductase	dihydrofolate reductase	Cytoplasmic	0.0001	0.0002	0.9996	0.0001
SAOUHSC_01435	thyA	thymidylate synthase	thymidylate synthase	Cytoplasmic	0.0001	0.049	0.9503	0.0007
SAOUHSC_01436	SAOUHSC_01436	hypothetical protein	hypothetical protein	Cytoplasmic	0.0003	0.047	0.9506	0.0021
SAOUHSC_01437	cvfC	hypothetical protein	hypothetical protein	Cytoplasmic	0.0001	0.0024	0.9801	0.0175
SAOUHSC_01438	SAOUHSC_01438	hypothetical protein	hypothetical protein	Cytoplasmic	0	0.0079	0.9903	0.0017
SAOUHSC_01439	SAOUHSC_01439	hypothetical protein	hypothetical protein	Cytoplasmic	0.001	0.0066	0.9763	0.0161
SAOUHSC_01440	SAOUHSC_01440	hypothetical protein	hypothetical protein	Cytoplasmic Membrane	0	0.0001	0	0.9999
SAOUHSC_01441	SAOUHSC_01441	hypothetical protein	hypothetical protein	Extracellular	0.0007	0.723	0.1899	0.0864
SAOUHSC_01442	SAOUHSC_01442	hypothetical protein	hypothetical protein	Cytoplasmic Membrane	0.0004	0.0969	0.1619	0.7408
SAOUHSC_01443	rnhA	hypothetical protein	hypothetical protein	Cytoplasmic	0.3324	0.0084	0.6561	0.0031
SAOUHSC_01447	ebh	hypothetical protein	hypothetical protein	Extracellular	0.0006	0.9961	0.0028	0.0005
SAOUHSC_01448	norB	hypothetical protein	hypothetical protein	Cytoplasmic Membrane	0	0.0047	0	0.9953
SAOUHSC_01450	SAOUHSC_01450	hypothetical protein	hypothetical protein	Cytoplasmic Membrane	0	0.0002	0	0.9998
SAOUHSC_01451	ilvA1	threonine dehydratase	threonine dehydratase	Cytoplasmic	0.0005	0.0247	0.9702	0.0046
SAOUHSC_01452	ald1	alanine dehydrogenase	alanine dehydrogenase	Cytoplasmic	0.0009	0.0423	0.9521	0.0046
SAOUHSC_01454	SAOUHSC_01454	hypothetical protein	hypothetical protein	Cytoplasmic	0.0007	0.0065	0.9856	0.0072
SAOUHSC_01455	dynA	hypothetical protein	hypothetical protein	Cytoplasmic	0.0009	0.0048	0.8686	0.1256
SAOUHSC_01456	SAOUHSC_01456	hypothetical protein	hypothetical protein	Cytoplasmic Membrane	0	0.0051	0.0004	0.9945
SAOUHSC_01458	SAOUHSC_01458	hypothetical protein	hypothetical protein	Cytoplasmic	0.0001	0.1583	0.8305	0.0112
SAOUHSC_01459	SAOUHSC_01459	hypothetical protein	hypothetical protein	Cytoplasmic Membrane	0.001	0.139	0	0.86
SAOUHSC_01460	SAOUHSC_01460	hypothetical protein	hypothetical protein	Cytoplasmic	0.0006	0.0057	0.9886	0.0051
SAOUHSC_01462	gpsB	hypothetical protein	hypothetical protein	Cytoplasmic	0.0027	0.011	0.9708	0.0155
SAOUHSC_01463	SAOUHSC_01463	hypothetical protein	hypothetical protein	Cytoplasmic	0.0007	0.0029	0.9883	0.008
SAOUHSC_01464	SAOUHSC_01464	hypothetical protein	hypothetical protein	Cytoplasmic	0.0053	0.0602	0.4901	0.4444
SAOUHSC_01465	SAOUHSC_01465	hypothetical protein	hypothetical protein	Extracellular	0	0.5915	0.3879	0.0206
SAOUHSC_01466	recU	Holliday junction-specific endonuclease	Holliday junction-specific endonuclease	Cytoplasmic	0.001	0.0974	0.8084	0.0932
SAOUHSC_01467	pbp2	penicillin-binding protein 2	penicillin-binding protein 2	Cytoplasmic Membrane	0.0001	0.0676	0	0.9323
SAOUHSC_01468	SAOUHSC_01468	hypothetical protein	hypothetical protein	Cytoplasmic	0.0002	0.1356	0.8184	0.0458
SAOUHSC_01469	nth	endonuclease III	endonuclease III	Cytoplasmic	0.0005	0.0185	0.9768	0.0042
SAOUHSC_01470	dnaD	hypothetical protein	hypothetical protein	Cytoplasmic	0.001	0.0056	0.9408	0.0526
SAOUHSC_01471	asnC	asparaginyl-tRNA synthetase	asparaginyl-tRNA synthetase	Cytoplasmic	0	0.0014	0.9985	0
SAOUHSC_01472	dinG	DnaQ family exonuclease/DinG family helicase	DnaQ family exonuclease/DinG family helicase	Cytoplasmic	0.0059	0.0162	0.9242	0.0537
SAOUHSC_01473	birA	bifunctional biotin operon repressor/biotin--[acetyl-CoA-carboxylase] synthetase BirA	bifunctional biotin operon repressor/biotin--[acetyl-CoA-carboxylase] synthetase BirA	Cytoplasmic	0.0005	0.0031	0.9946	0.0017
SAOUHSC_01474	papS	tRNA CCA-pyrophosphorylase	tRNA CCA-pyrophosphorylase	Cytoplasmic	0.0013	0.0045	0.9607	0.0335
SAOUHSC_01475	bshA	hypothetical protein	hypothetical protein	Cytoplasmic	0.0027	0.0411	0.7861	0.1701
SAOUHSC_01476	SAOUHSC_01476	hypothetical protein	hypothetical protein	Cytoplasmic	0.0001	0.0128	0.9868	0.0002
SAOUHSC_01477	SAOUHSC_01477	hypothetical protein	hypothetical protein	Cytoplasmic Membrane	0	0.0517	0.0007	0.9476
SAOUHSC_01478	SAOUHSC_01478	hypothetical protein	hypothetical protein	Cytoplasmic Membrane	0	0.0004	0.0001	0.9995
SAOUHSC_01479	SAOUHSC_01479	hypothetical protein	hypothetical protein	Cytoplasmic	0.0025	0.0148	0.6922	0.2904
SAOUHSC_01480	SAOUHSC_01480	hypothetical protein	hypothetical protein	Cytoplasmic	0.0487	0.0879	0.488	0.3755
SAOUHSC_01481	aroA	3-phosphoshikimate 1-carboxyvinyltransferase	3-phosphoshikimate 1-carboxyvinyltransferase	Cytoplasmic	0.0002	0.0013	0.9974	0.0011
SAOUHSC_01482	aroB	3-dehydroquinate synthase	3-dehydroquinate synthase	Cytoplasmic	0.0005	0.0017	0.9817	0.0161
SAOUHSC_01483	aroC	chorismate synthase	chorismate synthase	Cytoplasmic	0	0.0594	0.9402	0.0003
SAOUHSC_01484	SAOUHSC_01484	hypothetical protein	hypothetical protein	Cytoplasmic Membrane	0	0.1041	0.0002	0.8956
SAOUHSC_01485	ndk	nucleoside diphosphate kinase	nucleoside diphosphate kinase	Cytoplasmic	0.0007	0.0312	0.9613	0.0068
SAOUHSC_01486	hepT	heptaprenyl diphosphate syntase component II	heptaprenyl diphosphate syntase component II	Cytoplasmic	0.0015	0.0091	0.8531	0.1364
SAOUHSC_01487	ubiE	ubiquinone/menaquinone biosynthesis methyltransferase	ubiquinone/menaquinone biosynthesis methyltransferase	Cytoplasmic Membrane	0.0001	0.0205	0.4513	0.5281
SAOUHSC_01488	SAOUHSC_01488	hypothetical protein	hypothetical protein	Extracellular	0.0002	0.744	0.1548	0.1011
SAOUHSC_01489	SAOUHSC_01489	hypothetical protein	hypothetical protein	Cytoplasmic	0.0003	0.2716	0.6908	0.0373
SAOUHSC_01490	hup	DNA-binding protein HU	DNA-binding protein HU	Cytoplasmic	0.0001	0.0108	0.9891	0.0001
SAOUHSC_01491	gpsA	NAD(P)H-dependent glycerol-3-phosphate dehydrogenase	NAD(P)H-dependent glycerol-3-phosphate dehydrogenase	Cytoplasmic	0.0001	0.0439	0.9525	0.0035
SAOUHSC_01492	engA	GTP-binding protein EngA	GTP-binding protein EngA	Cytoplasmic	0	0.0053	0.9894	0.0053
SAOUHSC_01493	rpsA	30S ribosomal protein S1	30S ribosomal protein S1	Cytoplasmic	0.0002	0.0044	0.9931	0.0022
SAOUHSC_A01436	SAOUHSC_A01436	hypothetical protein	hypothetical protein	Cytoplasmic	0	0.3113	0.6885	0.0002
SAOUHSC_01494	SAOUHSC_01494	hypothetical protein	hypothetical protein	Cytoplasmic	0.0003	0.2535	0.6543	0.0919
SAOUHSC_01495	SAOUHSC_01495	hypothetical protein	hypothetical protein	Cytoplasmic	0.0001	0.3379	0.6492	0.0129
SAOUHSC_01496	cmk	cytidylate kinase	cytidylate kinase	Cytoplasmic	0.0001	0.0023	0.9974	0.0002
SAOUHSC_01497	ansA	L-asparaginase	L-asparaginase	Cytoplasmic	0.0005	0.009	0.9857	0.0048
SAOUHSC_01499	bdr	hypothetical protein	hypothetical protein	Cytoplasmic	0.0001	0.0039	0.8773	0.1186
SAOUHSC_01500	SAOUHSC_01500	hypothetical protein	hypothetical protein	Cytoplasmic	0.0001	0.1741	0.8244	0.0014
SAOUHSC_01501	ebpS	elastin binding protein	elastin binding protein	Cytoplasmic Membrane	0.0093	0.1075	0.0015	0.8817
SAOUHSC_01502	recQ2	ATP-dependent DNA helicase RecQ	ATP-dependent DNA helicase RecQ	Cytoplasmic	0.0008	0.026	0.9492	0.024
SAOUHSC_01503	SAOUHSC_01503	hypothetical protein	hypothetical protein	Cytoplasmic	0.0058	0.0328	0.7466	0.2148
SAOUHSC_01504	fer	ferredoxin	ferredoxin	Cytoplasmic	0.0002	0.0485	0.793	0.1584
SAOUHSC_01505	ribU	hypothetical protein	hypothetical protein	Cytoplasmic Membrane	0	0.0008	0.0001	0.999
SAOUHSC_01507	SAOUHSC_01507	hypothetical protein	hypothetical protein	Cytoplasmic	0.0001	0.4957	0.5037	0.0005
SAOUHSC_01508	SAOUHSC_01508	hypothetical protein	hypothetical protein	Extracellular	0.0147	0.7605	0.0037	0.2211
SAOUHSC_01510	SAOUHSC_01510	hypothetical protein	hypothetical protein	Extracellular	0.0001	0.7235	0.2752	0.0013
SAOUHSC_01511	SAOUHSC_01511	hypothetical protein	hypothetical protein	Extracellular	0.0348	0.8071	0.0522	0.1059
SAOUHSC_01512	SAOUHSC_01512	hypothetical protein	hypothetical protein	Extracellular	0.0263	0.7442	0.0038	0.2258
SAOUHSC_01513	SAOUHSC_01513	hypothetical protein	hypothetical protein	Cytoplasmic	0.0002	0.2032	0.7796	0.017
SAOUHSC_01514	SAOUHSC_01514	hypothetical protein	hypothetical protein	Cytoplasmic Membrane	0.0006	0.4435	0.0448	0.5112
SAOUHSC_A01455	SAOUHSC_A01455	hypothetical protein	hypothetical protein	Cytoplasmic	0	0.154	0.6516	0.1944
SAOUHSC_01515	SAOUHSC_01515	petidoglycan hydrolase	petidoglycan hydrolase	Extracellular	0.0002	0.999	0.0004	0.0004
SAOUHSC_01516	SAOUHSC_01516	holin protein	holin protein	Cytoplasmic Membrane	0.0007	0.0836	0.0023	0.9133
SAOUHSC_01517	SAOUHSC_01517	hypothetical protein	hypothetical protein	Cytoplasmic Membrane	0.0012	0.1469	0.0157	0.8363
SAOUHSC_01518	SAOUHSC_01518	hypothetical protein	hypothetical protein	Cytoplasmic	0.0016	0.1945	0.5634	0.2406
SAOUHSC_01519	SAOUHSC_01519	SLT orf 129-like protein	SLT orf 129-like protein	Cytoplasmic	0.0824	0.1004	0.7988	0.0184
SAOUHSC_01520	SAOUHSC_01520	SLT orf 488-like protein	SLT orf 488-like protein	Extracellular	0.0192	0.9057	0.069	0.0062
SAOUHSC_01521	SAOUHSC_01521	SLT orf 636-like protein	SLT orf 636-like protein	Extracellular	0.0256	0.6539	0.2855	0.035
SAOUHSC_01522	SAOUHSC_01522	hypothetical protein	hypothetical protein	Extracellular	0.0789	0.6132	0.305	0.0029
SAOUHSC_01523	SAOUHSC_01523	SLT orf 527-like protein	SLT orf 527-like protein	Extracellular	0.0129	0.8829	0.0502	0.054
SAOUHSC_01524	SAOUHSC_01524	holin-like protein	holin-like protein	Extracellular	0.0002	0.8617	0.0681	0.0701
SAOUHSC_01525	SAOUHSC_01525	phage tail tape meausure protein	phage tail tape meausure protein	Extracellular	0.0268	0.9629	0	0.0103
SAOUHSC_01526	SAOUHSC_01526	hypothetical protein	hypothetical protein	Cytoplasmic	0.0003	0.0247	0.8372	0.1377
SAOUHSC_01527	SAOUHSC_01527	hypothetical protein	hypothetical protein	Cytoplasmic	0.0002	0.0073	0.9913	0.0012
SAOUHSC_01528	SAOUHSC_01528	bacteriophage L54aIg-like domain-containing protein	bacteriophage L54aIg-like domain-containing protein	Cell wall & surface	0.9435	0.0427	0.0076	0.0062
SAOUHSC_01529	SAOUHSC_01529	major tail protein	major tail protein	Extracellular	0.0006	0.8273	0.1555	0.0166
SAOUHSC_01530	SAOUHSC_01530	hypothetical protein	hypothetical protein	Cytoplasmic	0.0009	0.2335	0.6368	0.1287
SAOUHSC_01531	SAOUHSC_01531	SLT orf 123-like protein	SLT orf 123-like protein	Extracellular	0.0046	0.5833	0.3772	0.0349
SAOUHSC_01532	SAOUHSC_01532	SLT orf 110-like protein	SLT orf 110-like protein	Cytoplasmic	0.0002	0.3423	0.6278	0.0298
SAOUHSC_01533	SAOUHSC_01533	hypothetical protein	hypothetical protein	Cytoplasmic	0.0001	0.195	0.8027	0.0023
SAOUHSC_01535	SAOUHSC_01535	hypothetical protein	hypothetical protein	Extracellular	0.0052	0.6466	0.3477	0.0004
SAOUHSC_01536	SAOUHSC_01536	scaffolding protease	scaffolding protease	Cytoplasmic	0.006	0.2911	0.5629	0.14
SAOUHSC_01537	SAOUHSC_01537	HK97 family phage portal protein	HK97 family phage portal protein	Cytoplasmic Membrane	0.0027	0.0985	0.4082	0.4906
SAOUHSC_01538	SAOUHSC_01538	phage terminase large subunit	phage terminase large subunit	Cytoplasmic	0.0004	0.0368	0.9473	0.0156
SAOUHSC_01539	SAOUHSC_01539	terminase small subunit	terminase small subunit	Cytoplasmic	0.0003	0.082	0.9166	0.0011
SAOUHSC_01540	SAOUHSC_01540	bacteriophage L54a HNH endonuclease family protein	bacteriophage L54a HNH endonuclease family protein	Cytoplasmic	0.0027	0.4242	0.5578	0.0153
SAOUHSC_01541	SAOUHSC_01541	hypothetical protein	hypothetical protein	Cytoplasmic	0.0004	0.0208	0.8834	0.0954
SAOUHSC_01542	SAOUHSC_01542	SNF2 family protein	SNF2 family protein	Cytoplasmic	0.0014	0.0604	0.6529	0.2853
SAOUHSC_01543	SAOUHSC_01543	phi-like protein	phi-like protein	Cytoplasmic	0.0002	0.007	0.9913	0.0014
SAOUHSC_01544	SAOUHSC_01544	hypothetical protein	hypothetical protein	Cytoplasmic	0.0001	0.3514	0.6371	0.0114
SAOUHSC_01545	SAOUHSC_01545	hypothetical protein	hypothetical protein	Cytoplasmic	0.0001	0.3028	0.6937	0.0034
SAOUHSC_01546	SAOUHSC_01546	hypothetical protein	hypothetical protein	Cytoplasmic	0.0001	0.1578	0.7809	0.0611
SAOUHSC_01547	SAOUHSC_01547	hypothetical protein	hypothetical protein	Cytoplasmic	0.0004	0.0243	0.9722	0.0031
SAOUHSC_01548	SAOUHSC_01548	hypothetical protein	hypothetical protein	Cytoplasmic Membrane	0.0015	0.279	0.0013	0.7182
SAOUHSC_01549	SAOUHSC_01549	transcriptional activator rinB-like protein	transcriptional activator rinB-like protein	Cytoplasmic Membrane	0	0.0307	0.0151	0.9542
SAOUHSC_01550	SAOUHSC_01550	hypothetical protein	hypothetical protein	Cytoplasmic	0.0005	0.2463	0.7527	0.0005
SAOUHSC_01551	SAOUHSC_01551	hypothetical protein	hypothetical protein	Cytoplasmic	0.0001	0.007	0.9925	0.0004
SAOUHSC_01552	dut	bacteriophage L54a deoxyuridine 5-triphosphate nucleotidohydrolase	bacteriophage L54a deoxyuridine 5-triphosphate nucleotidohydrolase	Cytoplasmic	0.0007	0.0441	0.9443	0.0109
SAOUHSC_01553	SAOUHSC_01553	PVL orf 52-like protein	PVL orf 52-like protein	Cytoplasmic	0.0001	0.0708	0.9289	0.0002
SAOUHSC_01554	SAOUHSC_01554	PV83 orf 27-like protein	PV83 orf 27-like protein	Cytoplasmic	0.0027	0.1156	0.8815	0.0001
SAOUHSC_01555	SAOUHSC_01555	hypothetical protein	hypothetical protein	Cytoplasmic	0.0011	0.1529	0.8349	0.0111
SAOUHSC_01556	SAOUHSC_01556	PVL orf 52-like protein	PVL orf 52-like protein	Extracellular	0.0028	0.5795	0.3947	0.023
SAOUHSC_01557	SAOUHSC_01557	hypothetical protein	hypothetical protein	Extracellular	0.0008	0.7662	0.2298	0.0032
SAOUHSC_01558	SAOUHSC_01558	PVL orf 51-like protein	PVL orf 51-like protein	Cytoplasmic	0.0008	0.0178	0.9707	0.0108
SAOUHSC_01559	SAOUHSC_01559	hypothetical protein	hypothetical protein	Cytoplasmic	0.0004	0.2919	0.7076	0.0001
SAOUHSC_01560	SAOUHSC_01560	hypothetical protein	hypothetical protein	Cytoplasmic	0.0002	0.0391	0.9602	0.0005
SAOUHSC_01561	SAOUHSC_01561	PVL orf 50-like protein	PVL orf 50-like protein	Cytoplasmic	0.0012	0.1222	0.8523	0.0242
SAOUHSC_01562	SAOUHSC_01562	hypothetical protein	hypothetical protein	Extracellular	0.0001	0.5815	0.4182	0.0002
SAOUHSC_01563	SAOUHSC_01563	phage encoded DNA polymerase I	phage encoded DNA polymerase I	Cytoplasmic	0.0001	0.0901	0.9075	0.0024
SAOUHSC_01565	SAOUHSC_01565	hypothetical protein	hypothetical protein	Cytoplasmic	0	0.0835	0.9163	0.0002
SAOUHSC_01566	SAOUHSC_01566	phi APSE P51-like protein	phi APSE P51-like protein	Cytoplasmic	0.0003	0.0318	0.9657	0.0021
SAOUHSC_01567	SAOUHSC_01567	hypothetical protein	hypothetical protein	Cytoplasmic	0.0081	0.0834	0.902	0.0064
SAOUHSC_01568	SAOUHSC_01568	hypothetical protein	hypothetical protein	Cytoplasmic	0.0007	0.0399	0.9587	0.0007
SAOUHSC_01569	SAOUHSC_01569	hypothetical protein	hypothetical protein	Cytoplasmic Membrane	0	0.0329	0.0001	0.9669
SAOUHSC_01570	SAOUHSC_01570	PVL orf 37-like protein	PVL orf 37-like protein	Cytoplasmic	0.0015	0.0564	0.9272	0.0148
SAOUHSC_01571	SAOUHSC_01571	SLT orf 71-like protein	SLT orf 71-like protein	Cytoplasmic	0.0011	0.1779	0.8088	0.0122
SAOUHSC_01572	SAOUHSC_01572	hypothetical protein	hypothetical protein	Extracellular	0.0001	0.8904	0.0437	0.0658
SAOUHSC_01573	SAOUHSC_01573	hypothetical protein	hypothetical protein	Cytoplasmic	0.0065	0.108	0.8706	0.015
SAOUHSC_01574	SAOUHSC_01574	helix-turn-helix domain-containing protein	helix-turn-helix domain-containing protein	Cytoplasmic	0.0008	0.0483	0.9424	0.0084
SAOUHSC_A01514	SAOUHSC_A01514	hypothetical protein	hypothetical protein	Cytoplasmic Membrane	0.001	0.2581	0.146	0.5949
SAOUHSC_01575	SAOUHSC_01575	helix-turn-helix domain-containing protein	helix-turn-helix domain-containing protein	Cytoplasmic	0.0002	0.0218	0.9768	0.0012
SAOUHSC_01576	SAOUHSC_01576	exonuclease family protein	exonuclease family protein	Cytoplasmic	0.0022	0.0773	0.9087	0.0117
SAOUHSC_01577	SAOUHSC_01577	hypothetical protein	hypothetical protein	Extracellular	0.0002	0.5184	0.4599	0.0215
SAOUHSC_01578	SAOUHSC_01578	hypothetical protein	hypothetical protein	Cytoplasmic	0.0004	0.133	0.8498	0.0168
SAOUHSC_01579	SAOUHSC_01579	hypothetical protein	hypothetical protein	Cytoplasmic	0.0038	0.023	0.9725	0.0007
SAOUHSC_01580	SAOUHSC_01580	phi PVL ORF 30-like protein	phi PVL ORF 30-like protein	Cytoplasmic Membrane	0.0001	0.0089	0.001	0.99
SAOUHSC_01582	int1	bacteriophage integrase	bacteriophage integrase	Cytoplasmic	0.0015	0.0357	0.9572	0.0056
SAOUHSC_01583	SAOUHSC_01583	hypothetical protein	hypothetical protein	Extracellular	0.0003	0.9992	0.0002	0.0002
SAOUHSC_01584	SAOUHSC_01584	hypothetical protein	hypothetical protein	Extracellular	0.018	0.8538	0.0468	0.0813
SAOUHSC_01585	srrB	respiratory response protein SrrB	respiratory response protein SrrB	Cytoplasmic Membrane	0	0.0003	0	0.9997
SAOUHSC_01586	srrA	DNA-binding response regulator	DNA-binding response regulator	Cytoplasmic	0.0001	0.0006	0.9923	0.007
SAOUHSC_01587	rluB	ribosomal large subunit pseudouridine synthase B	ribosomal large subunit pseudouridine synthase B	Cytoplasmic	0.0006	0.0017	0.9939	0.0038
SAOUHSC_01588	scpB	hypothetical protein	hypothetical protein	Cytoplasmic	0.0004	0.0049	0.9859	0.0088
SAOUHSC_01589	scpA	hypothetical protein	hypothetical protein	Cytoplasmic	0.0017	0.0031	0.9207	0.0745
SAOUHSC_01590	SAOUHSC_01590	hypothetical protein	hypothetical protein	Cytoplasmic	0.0015	0.0041	0.9152	0.0792
SAOUHSC_01591	xerD	integrase/recombinase XerD	integrase/recombinase XerD	Cytoplasmic	0.0001	0.0006	0.9975	0.0018
SAOUHSC_01592	fur	transcriptional regulator Fur	transcriptional regulator Fur	Cytoplasmic	0.0009	0.1086	0.8889	0.0016
SAOUHSC_01593	nudF	NUDIX domain-containing protein	NUDIX domain-containing protein	Cytoplasmic	0.0005	0.0039	0.9948	0.0009
SAOUHSC_01594	SAOUHSC_01594	hypothetical protein	hypothetical protein	Cytoplasmic	0.0003	0.0178	0.9767	0.0052
SAOUHSC_01595	SAOUHSC_01595	hypothetical protein	hypothetical protein	Extracellular	0.0002	0.7523	0.224	0.0235
SAOUHSC_01596	SAOUHSC_01596	hypothetical protein	hypothetical protein	Cytoplasmic Membrane	0.002	0.0062	0.2314	0.7604
SAOUHSC_01597	proC	pyrroline-5-carboxylate reductase	pyrroline-5-carboxylate reductase	Cytoplasmic	0.001	0.0148	0.8581	0.1261
SAOUHSC_01598	rnz	AtsA/ElaC family protein	AtsA/ElaC family protein	Cytoplasmic	0	0.0015	0.9982	0.0003
SAOUHSC_01599	zwf	glucose-6-phosphate 1-dehydrogenase	glucose-6-phosphate 1-dehydrogenase	Cytoplasmic	0.0059	0.0539	0.9181	0.0221
SAOUHSC_01600	SAOUHSC_01600	hypothetical protein	hypothetical protein	Cytoplasmic	0.0012	0.044	0.8573	0.0976
SAOUHSC_01601	malA	alpha-D-1,4-glucosidase	alpha-D-1,4-glucosidase	Cytoplasmic	0.0003	0.0117	0.9877	0.0003
SAOUHSC_01602	malR	maltose operon transcriptional repressor	maltose operon transcriptional repressor	Cytoplasmic	0.0003	0.0116	0.9691	0.019
SAOUHSC_01603	SAOUHSC_01603	hypothetical protein	hypothetical protein	Cytoplasmic Membrane	0	0.0082	0.004	0.9878
SAOUHSC_01604	SAOUHSC_01604	hypothetical protein	hypothetical protein	Cytoplasmic	0	0.0011	0.9988	0.0001
SAOUHSC_01605	gnd	6-phosphogluconate dehydrogenase	6-phosphogluconate dehydrogenase	Cytoplasmic	0.0027	0.2895	0.6976	0.0102
SAOUHSC_01606	SAOUHSC_01606	peptidase T	peptidase T	Cytoplasmic	0.0025	0.0162	0.9784	0.0029
SAOUHSC_01607	SAOUHSC_01607	hypothetical protein	hypothetical protein	Cytoplasmic Membrane	0	0.0173	0.0001	0.9826
SAOUHSC_01608	SAOUHSC_01608	hypothetical protein	hypothetical protein	Cytoplasmic	0.0001	0.2355	0.7353	0.0291
SAOUHSC_01609	SAOUHSC_01609	hypothetical protein	hypothetical protein	Cytoplasmic Membrane	0	0.0006	0	0.9993
SAOUHSC_01610	SAOUHSC_01610	hypothetical protein	hypothetical protein	Cytoplasmic	0.0002	0.0364	0.9621	0.0013
SAOUHSC_01611	bmfBB	2-oxoisovalerate dehydrogenase, E2 component, dihydrolipoamide acetyltransferase	2-oxoisovalerate dehydrogenase, E2 component, dihydrolipoamide acetyltransferase	Cytoplasmic	0.0002	0.0013	0.9945	0.004
SAOUHSC_01612	bfmBAB	2-oxoisovalerate dehydrogenase, E1 component subunit beta	2-oxoisovalerate dehydrogenase, E1 component subunit beta	Cytoplasmic	0.0002	0.0223	0.9689	0.0086
SAOUHSC_01613	bfmBAA	2-oxoisovalerate dehydrogenase, E1 component subunit alpha	2-oxoisovalerate dehydrogenase, E1 component subunit alpha	Cytoplasmic	0.0001	0.2436	0.7486	0.0077
SAOUHSC_01614	lpdA	dihydrolipoamide dehydrogenase	dihydrolipoamide dehydrogenase	Cytoplasmic	0.0008	0.0093	0.9563	0.0336
SAOUHSC_01615	recN	DNA repair protein RecN	DNA repair protein RecN	Cytoplasmic	0.0004	0.0007	0.9907	0.0083
SAOUHSC_01617	argR	arginine repressor	arginine repressor	Cytoplasmic	0.0001	0.0149	0.9713	0.0137
SAOUHSC_01618	ispA	geranyltranstransferase	geranyltranstransferase	Cytoplasmic	0.0001	0.0018	0.9914	0.0068
SAOUHSC_01619	xseB	exodeoxyribonuclease VII small subunit	exodeoxyribonuclease VII small subunit	Cytoplasmic	0.0022	0.0013	0.9826	0.0139
SAOUHSC_01620	xseA	exodeoxyribonuclease VII large subunit	exodeoxyribonuclease VII large subunit	Cytoplasmic	0.0327	0.01	0.8304	0.1268
SAOUHSC_01621	nusB	transcription antitermination protein NusB	transcription antitermination protein NusB	Cytoplasmic	0.0001	0.0013	0.9978	0.0008
SAOUHSC_01622	SAOUHSC_01622	hypothetical protein	hypothetical protein	Cytoplasmic	0.001	0.0657	0.7973	0.1359
SAOUHSC_01623	accC	acetyl-CoA carboxylase biotin carboxylase subunit	acetyl-CoA carboxylase biotin carboxylase subunit	Cytoplasmic	0.0001	0.0462	0.9478	0.0059
SAOUHSC_01624	accB	acetyl-CoA carboxylase biotin carboxyl carrier protein subunit	acetyl-CoA carboxylase biotin carboxyl carrier protein subunit	Cytoplasmic	0.0004	0.0039	0.9914	0.0044
SAOUHSC_01625	efp	elongation factor P	elongation factor P	Cytoplasmic	0	0.0007	0.9993	0
SAOUHSC_01626	pepQ2	proline dipeptidase	proline dipeptidase	Cytoplasmic	0.0008	0.0035	0.9952	0.0005
SAOUHSC_01627	SAOUHSC_01627	hypothetical protein	hypothetical protein	Cytoplasmic Membrane	0.0317	0.3354	0.0001	0.6328
SAOUHSC_01628	SAOUHSC_01628	hypothetical protein	hypothetical protein	Cytoplasmic Membrane	0	0.0073	0	0.9927
SAOUHSC_01629	lipM	hypothetical protein	hypothetical protein	Cytoplasmic	0.0001	0.0105	0.9811	0.0083
SAOUHSC_01630	SAOUHSC_01630	hypothetical protein	hypothetical protein	Cytoplasmic Membrane	0.0001	0.004	0.0005	0.9954
SAOUHSC_01632	gcvPB	glycine dehydrogenase subunit 2	glycine dehydrogenase subunit 2	Cytoplasmic	0	0.1866	0.8131	0.0003
SAOUHSC_01633	gcvPA	glycine dehydrogenase subunit 1	glycine dehydrogenase subunit 1	Cytoplasmic	0.0004	0.1164	0.8761	0.0071
SAOUHSC_01634	gcvT	glycine cleavage system aminomethyltransferase T	glycine cleavage system aminomethyltransferase T	Cytoplasmic	0.0001	0.0042	0.9952	0.0006
SAOUHSC_01635	aroK	shikimate kinase	shikimate kinase	Cytoplasmic	0	0.0075	0.9923	0.0002
SAOUHSC_01636	SAOUHSC_01636	hypothetical protein	hypothetical protein	Cytoplasmic	0	0.3489	0.6428	0.0083
SAOUHSC_01637	comGF	competence protein ComGF	competence protein ComGF	Cytoplasmic Membrane	0.0001	0.031	0.0001	0.9689
SAOUHSC_01638	comGE	hypothetical protein	hypothetical protein	Cytoplasmic Membrane	0.0002	0.0779	0.0011	0.9208
SAOUHSC_01639	comGD	hypothetical protein	hypothetical protein	Cytoplasmic Membrane	0.0001	0.0279	0	0.972
SAOUHSC_01640	comGC	hypothetical protein	hypothetical protein	Cytoplasmic Membrane	0.0001	0.0224	0.0006	0.9769
SAOUHSC_01641	comGB	hypothetical protein	hypothetical protein	Cytoplasmic Membrane	0	0.0003	0	0.9997
SAOUHSC_01643	comGA	hypothetical protein	hypothetical protein	Cytoplasmic	0	0.0139	0.6324	0.3537
SAOUHSC_01644	SAOUHSC_01644	hypothetical protein	hypothetical protein	Cytoplasmic	0.0001	0.0039	0.995	0.001
SAOUHSC_01645	SAOUHSC_01645	hypothetical protein	hypothetical protein	Cytoplasmic	0.0001	0.0069	0.9928	0.0002
SAOUHSC_01646	glk	glucokinase	glucokinase	Cytoplasmic	0.0005	0.0106	0.9842	0.0048
SAOUHSC_01647	SAOUHSC_01647	hypothetical protein	hypothetical protein	Cytoplasmic	0.001	0.207	0.6493	0.1427
SAOUHSC_01649	SAOUHSC_01649			Cytoplasmic Membrane	0.0001	0.0113	0.0003	0.9883
SAOUHSC_01650	SAOUHSC_01650	5-formyltetrahydrofolate cyclo-ligase	5-formyltetrahydrofolate cyclo-ligase	Cytoplasmic	0.0001	0.0002	0.9992	0.0005
SAOUHSC_01651	rpmG	50S ribosomal protein L33	50S ribosomal protein L33	Cytoplasmic	0.0003	0.3502	0.6495	0.0001
SAOUHSC_01652	pbp3	penicillin-binding protein 3	penicillin-binding protein 3	Cytoplasmic Membrane	0.0006	0.0601	0.0001	0.9392
SAOUHSC_01653	sodA	superoxide dismutase	superoxide dismutase	Cytoplasmic	0.0014	0.0454	0.9528	0.0004
SAOUHSC_01655	zur	hypothetical protein	hypothetical protein	Cytoplasmic	0	0.1475	0.8523	0.0001
SAOUHSC_01656	znuB	hypothetical protein	hypothetical protein	Cytoplasmic Membrane	0	0.0002	0	0.9998
SAOUHSC_01657	znuC	ABC transporter	ABC transporter	Cytoplasmic Membrane	0.0004	0.0332	0.2086	0.7577
SAOUHSC_01658	nfo	endonuclease IV	endonuclease IV	Cytoplasmic	0.0001	0.002	0.9976	0.0002
SAOUHSC_01659	cshB	hypothetical protein	hypothetical protein	Cytoplasmic	0.0003	0.0035	0.9931	0.003
SAOUHSC_01660	SAOUHSC_01660	hypothetical protein	hypothetical protein	Cytoplasmic	0.0001	0.0017	0.9977	0.0005
SAOUHSC_01661	trmK	hypothetical protein	hypothetical protein	Cytoplasmic	0	0.0004	0.9995	0.0001
SAOUHSC_01662	sigA	RNA polymerase sigma factor RpoD	RNA polymerase sigma factor RpoD	Cytoplasmic	0	0.0066	0.987	0.0064
SAOUHSC_01663	dnaG	DNA primase	DNA primase	Cytoplasmic	0.0029	0.0127	0.9687	0.0156
SAOUHSC_01664	SAOUHSC_01664	hypothetical protein	hypothetical protein	Cytoplasmic	0.0002	0.0223	0.9623	0.0152
SAOUHSC_01665	ccpN	CBS domain-containing protein	CBS domain-containing protein	Cytoplasmic	0.0001	0.1685	0.5453	0.2861
SAOUHSC_01666	glyS	glycyl-tRNA synthetase	glycyl-tRNA synthetase	Cytoplasmic	0	0.0054	0.9946	0
SAOUHSC_01667	recO	hypothetical protein	hypothetical protein	Cytoplasmic	0.0004	0.004	0.9107	0.085
SAOUHSC_01668	era	GTP-binding protein Era	GTP-binding protein Era	Cytoplasmic	0	0.0037	0.9822	0.014
SAOUHSC_01669	SAOUHSC_01669	hypothetical protein	hypothetical protein	Cytoplasmic	0.0728	0.2278	0.5614	0.138
SAOUHSC_01670	cdd	cytidine deaminase	cytidine deaminase	Cytoplasmic	0.0001	0.0035	0.9855	0.0108
SAOUHSC_01671	dgkA	diacylglycerol kinase	diacylglycerol kinase	Cytoplasmic Membrane	0	0.0001	0	0.9999
SAOUHSC_01672	ybeY	hypothetical protein	hypothetical protein	Cytoplasmic	0	0.0002	0.9997	0.0001
SAOUHSC_01673	phoH	hypothetical protein	hypothetical protein	Cytoplasmic	0.0005	0.0302	0.9407	0.0286
SAOUHSC_01675	SAOUHSC_01675	hypothetical protein	hypothetical protein	Cytoplasmic Membrane	0.0004	0.0041	0.0143	0.9811
SAOUHSC_01676	floA	hypothetical protein	hypothetical protein	Cytoplasmic Membrane	0.0001	0.0094	0.0006	0.99
SAOUHSC_01677	SAOUHSC_01677	hypothetical protein	hypothetical protein	Cytoplasmic Membrane	0	0.0008	0	0.9991
SAOUHSC_01678	rpsU	30S ribosomal protein S21	30S ribosomal protein S21	Cytoplasmic	0	0.4518	0.5478	0.0004
SAOUHSC_01679	mtaB	hypothetical protein	hypothetical protein	Cytoplasmic	0.0002	0.0019	0.9895	0.0084
SAOUHSC_01680	rsmE	16S rRNA (uracil(1498)-N(3))-methyltransferase	16S rRNA (uracil(1498)-N(3))-methyltransferase	Cytoplasmic	0.0003	0.0092	0.9875	0.003
SAOUHSC_01681	prmA	ribosomal protein L11 methyltransferase	ribosomal protein L11 methyltransferase	Cytoplasmic	0.0002	0.0014	0.998	0.0004
SAOUHSC_01682	dnaJ	chaperone protein DnaJ	chaperone protein DnaJ	Cytoplasmic	0.0004	0.0034	0.9958	0.0004
SAOUHSC_01683	dnaK	molecular chaperone DnaK	molecular chaperone DnaK	Cytoplasmic	0.0024	0.0419	0.951	0.0047
SAOUHSC_01684	grpE	heat shock protein GrpE	heat shock protein GrpE	Cytoplasmic	0.0003	0.003	0.996	0.0007
SAOUHSC_01685	hrcA	heat-inducible transcription repressor HrcA	heat-inducible transcription repressor HrcA	Cytoplasmic	0.0018	0.0545	0.8787	0.065
SAOUHSC_01686	hemN	coproporphyrinogen III oxidase	coproporphyrinogen III oxidase	Cytoplasmic	0.0004	0.0022	0.9962	0.0013
SAOUHSC_01687	SAOUHSC_01687	hypothetical protein	hypothetical protein	Cytoplasmic	0	0.1361	0.8626	0.0013
SAOUHSC_01688	lepA	GTP-binding protein LepA	GTP-binding protein LepA	Cytoplasmic	0.0002	0.0667	0.7656	0.1675
SAOUHSC_01689	rpsT	30S ribosomal protein S20	30S ribosomal protein S20	Extracellular	0.0101	0.5501	0.4398	0
SAOUHSC_01690	holA	DNA polymerase III subunit delta	DNA polymerase III subunit delta	Cytoplasmic	0.0036	0.0033	0.9711	0.022
SAOUHSC_01691	comEC	DNA internalization-related competence protein ComEC/Rec2	DNA internalization-related competence protein ComEC/Rec2	Cytoplasmic Membrane	0	0.0015	0.0003	0.9982
SAOUHSC_01692	comEB	hypothetical protein	hypothetical protein	Cytoplasmic	0.0007	0.0511	0.9443	0.004
SAOUHSC_01693	comEA	hypothetical protein	hypothetical protein	Cytoplasmic Membrane	0.0015	0.0176	0.0001	0.9807
SAOUHSC_01694	SAOUHSC_01694	hypothetical protein	hypothetical protein	Cytoplasmic	0	0.0026	0.9971	0.0003
SAOUHSC_01695	rsfS	hypothetical protein	hypothetical protein	Cytoplasmic	0	0.0032	0.9959	0.0009
SAOUHSC_01696	SAOUHSC_01696	hypothetical protein	hypothetical protein	Cytoplasmic	0.0002	0.0179	0.9785	0.0034
SAOUHSC_01697	nadD	nicotinate (nicotinamide) nucleotide adenylyltransferase	nicotinate (nicotinamide) nucleotide adenylyltransferase	Cytoplasmic	0.0003	0.0004	0.998	0.0013
SAOUHSC_01698	SAOUHSC_01698	hypothetical protein	hypothetical protein	Cytoplasmic	0	0.0102	0.9894	0.0004
SAOUHSC_01699	aroE	shikimate 5-dehydrogenase	shikimate 5-dehydrogenase	Cytoplasmic	0.0002	0.0067	0.9927	0.0004
SAOUHSC_01700	SAOUHSC_01700	GTP-binding protein YqeH	GTP-binding protein YqeH	Cytoplasmic	0.0001	0.0072	0.9293	0.0633
SAOUHSC_01701	SAOUHSC_01701	hypothetical protein	hypothetical protein	Cytoplasmic Membrane	0	0.0098	0.171	0.8191
SAOUHSC_01702	mtnN	5'-methylthioadenosine/S-adenosylhomocysteine nucleosidase	5'-methylthioadenosine/S-adenosylhomocysteine nucleosidase	Cytoplasmic	0.0003	0.0021	0.9971	0.0006
SAOUHSC_01703	SAOUHSC_01703	hypothetical protein	hypothetical protein	Cytoplasmic	0	0.3468	0.6408	0.0124
SAOUHSC_01704	SAOUHSC_01704	hypothetical protein	hypothetical protein	Cytoplasmic Membrane	0.0001	0.0758	0.0001	0.924
SAOUHSC_01705	SAOUHSC_01705	enterotoxin family protein	enterotoxin family protein	Extracellular	0.0001	0.7878	0.211	0.0011
SAOUHSC_01706	SAOUHSC_01706	hypothetical protein	hypothetical protein	Cytoplasmic	0.0006	0.1899	0.787	0.0226
SAOUHSC_01707	SAOUHSC_01707	hypothetical protein	hypothetical protein	Cytoplasmic Membrane	0	0.001	0	0.9989
SAOUHSC_01708	pxpA	LamB/YcsF family protein	LamB/YcsF family protein	Cytoplasmic	0	0.0041	0.9958	0.0001
SAOUHSC_01709	SAOUHSC_01709	acetyl-CoA carboxylase biotin carboxylase	acetyl-CoA carboxylase biotin carboxylase	Cytoplasmic	0.0003	0.0127	0.978	0.009
SAOUHSC_01710	SAOUHSC_01710	acetyl-CoA carboxylase biotin carboxyl carrier protein subunit	acetyl-CoA carboxylase biotin carboxyl carrier protein subunit	Cytoplasmic	0.0004	0.0064	0.9927	0.0005
SAOUHSC_01711	SAOUHSC_01711	hypothetical protein	hypothetical protein	Cytoplasmic	0.0008	0.0181	0.7856	0.1956
SAOUHSC_01712	SAOUHSC_01712	hypothetical protein	hypothetical protein	Cytoplasmic	0.0002	0.0007	0.9617	0.0374
SAOUHSC_01714	greA	transcription elongation factor GreA	transcription elongation factor GreA	Cytoplasmic	0	0.0012	0.9987	0.0001
SAOUHSC_01715	udk	uridine kinase	uridine kinase	Cytoplasmic	0	0.0174	0.9811	0.0014
SAOUHSC_01716	SAOUHSC_01716	hypothetical protein	hypothetical protein	Cytoplasmic	0.0001	0.0134	0.9553	0.0313
SAOUHSC_01717	SAOUHSC_01717	hypothetical protein	hypothetical protein	Cytoplasmic	0.0002	0.0007	0.894	0.1051
SAOUHSC_01718	SAOUHSC_01718	hypothetical protein	hypothetical protein	Cytoplasmic	0.0003	0.0004	0.9945	0.0048
SAOUHSC_01719	SAOUHSC_01719	hypothetical protein	hypothetical protein	Cytoplasmic	0	0.0025	0.9972	0.0004
SAOUHSC_01720	SAOUHSC_01720	Holliday junction resolvase-like protein	Holliday junction resolvase-like protein	Cytoplasmic	0	0.0022	0.9961	0.0017
SAOUHSC_01721	SAOUHSC_01721	hypothetical protein	hypothetical protein	Cytoplasmic	0.0002	0.0992	0.8923	0.0083
SAOUHSC_01722	alaS	alanyl-tRNA synthetase	alanyl-tRNA synthetase	Cytoplasmic	0.0001	0.0025	0.9974	0
SAOUHSC_01723	recD2	hypothetical protein	hypothetical protein	Cytoplasmic	0.0012	0.0022	0.9838	0.0128
SAOUHSC_01724	SAOUHSC_01724	hypothetical protein	hypothetical protein	Cytoplasmic	0.016	0.0341	0.8886	0.0614
SAOUHSC_01727	iscS	hypothetical protein	hypothetical protein	Cytoplasmic	0.001	0.0006	0.9514	0.047
SAOUHSC_01728	SAOUHSC_01728	hypothetical protein	hypothetical protein	Cytoplasmic	0.0003	0.0138	0.9663	0.0197
SAOUHSC_01729	SAOUHSC_01729	hypothetical protein	hypothetical protein	Cytoplasmic	0.0052	0.1015	0.8931	0.0002
SAOUHSC_01730	csbD	hypothetical protein	hypothetical protein	Cytoplasmic	0.1728	0.3593	0.4608	0.0071
SAOUHSC_01732	cymR			Cytoplasmic	0.0003	0.0212	0.9772	0.0014
SAOUHSC_01733	SAOUHSC_01733	hypothetical protein	hypothetical protein	Cytoplasmic	0.0002	0.2675	0.6501	0.0822
SAOUHSC_01734	rarA	recombination factor protein RarA	recombination factor protein RarA	Cytoplasmic	0.0003	0.0415	0.9491	0.0091
SAOUHSC_01735	tcdA	hypothetical protein	hypothetical protein	Cytoplasmic	0.0001	0.0231	0.9575	0.0194
SAOUHSC_01736	SAOUHSC_01736	hypothetical protein	hypothetical protein	Cytoplasmic	0	0.2441	0.7552	0.0007
SAOUHSC_01737	aspS	aspartyl-tRNA synthetase	aspartyl-tRNA synthetase	Cytoplasmic	0	0.0004	0.9996	0
SAOUHSC_01738	hisS	histidyl-tRNA synthetase	histidyl-tRNA synthetase	Cytoplasmic	0	0.0005	0.9995	0
SAOUHSC_01739	lytH	hypothetical protein	hypothetical protein	Cytoplasmic Membrane	0.0002	0.0798	0.0001	0.9199
SAOUHSC_01741	dtd	D-tyrosyl-tRNA(Tyr) deacylase	D-tyrosyl-tRNA(Tyr) deacylase	Cytoplasmic	0.0016	0.4223	0.5562	0.0199
SAOUHSC_01742	relA	GTP pyrophosphokinase	GTP pyrophosphokinase	Cytoplasmic	0.0004	0.1783	0.7929	0.0284
SAOUHSC_01743	apt	adenine phosphoribosyltransferase	adenine phosphoribosyltransferase	Cytoplasmic	0.0002	0.0394	0.9589	0.0015
SAOUHSC_01744	recJ	hypothetical protein	hypothetical protein	Cytoplasmic	0.0044	0.0024	0.9371	0.0562
SAOUHSC_01746	secDF	bifunctional preprotein translocase subunit SecD/SecF	bifunctional preprotein translocase subunit SecD/SecF	Cytoplasmic Membrane	0	0.0003	0	0.9997
SAOUHSC_01747	yajC	preprotein translocase subunit YajC	preprotein translocase subunit YajC	Cytoplasmic Membrane	0	0.0025	0	0.9975
SAOUHSC_01748	tgt	queuine tRNA-ribosyltransferase	queuine tRNA-ribosyltransferase	Cytoplasmic	0	0.017	0.9824	0.0006
SAOUHSC_01749	queA	S-adenosylmethionine:tRNA ribosyltransferase-isomerase	S-adenosylmethionine:tRNA ribosyltransferase-isomerase	Cytoplasmic	0	0.0067	0.9926	0.0007
SAOUHSC_01750	ruvB	Holliday junction DNA helicase RuvB	Holliday junction DNA helicase RuvB	Cytoplasmic	0	0.0019	0.9924	0.0057
SAOUHSC_01751	ruvA	Holliday junction DNA helicase RuvA	Holliday junction DNA helicase RuvA	Cytoplasmic	0.0001	0.0001	0.9854	0.0145
SAOUHSC_01752	thrR	hypothetical protein	hypothetical protein	Cytoplasmic	0.0005	0.2019	0.7532	0.0443
SAOUHSC_01753	obgE	GTPase ObgE	GTPase ObgE	Cytoplasmic	0.0001	0.0136	0.9834	0.0028
SAOUHSC_01755	rpmA	50S ribosomal protein L27	50S ribosomal protein L27	Cytoplasmic	0.0002	0.2314	0.7651	0.0033
SAOUHSC_01756	SAOUHSC_01756	hypothetical protein	hypothetical protein	Cytoplasmic	0.0003	0.0074	0.9845	0.0078
SAOUHSC_01757	rplU	50S ribosomal protein L21	50S ribosomal protein L21	Extracellular	0	0.5919	0.4081	0
SAOUHSC_01758	mreD	hypothetical protein	hypothetical protein	Cytoplasmic Membrane	0	0.0001	0	0.9999
SAOUHSC_01759	mreC	rod shape-determining protein MreC	rod shape-determining protein MreC	Cytoplasmic Membrane	0.0005	0.0221	0.0009	0.9765
SAOUHSC_01760	SAOUHSC_01760	hypothetical protein	hypothetical protein	Cytoplasmic	0.0007	0.213	0.7854	0.0009
SAOUHSC_01761	SAOUHSC_01761	hypothetical protein	hypothetical protein	Cytoplasmic Membrane	0.0005	0.0703	0.0003	0.929
SAOUHSC_01761a	SAOUHSC_01761a	membrane protein	membrane protein	Cytoplasmic Membrane	0	0.0735	0	0.9265
SAOUHSC_01762	SAOUHSC_01762	hypothetical protein	hypothetical protein	Cytoplasmic Membrane	0.0001	0.0166	0.0005	0.9828
SAOUHSC_01763	radC	hypothetical protein	hypothetical protein	Cytoplasmic	0.0003	0.0268	0.9694	0.0035
SAOUHSC_01764	comC	hypothetical protein	hypothetical protein	Cytoplasmic Membrane	0	0.0048	0.0002	0.9951
SAOUHSC_01765	SAOUHSC_01765	hypothetical protein	hypothetical protein	Cytoplasmic	0	0.385	0.61	0.005
SAOUHSC_01766	folC	folylpolyglutamate synthase/dihydrofolate synthase	folylpolyglutamate synthase/dihydrofolate synthase	Cytoplasmic	0.0011	0.0005	0.9953	0.0031
SAOUHSC_01767	valS	valyl-tRNA synthetase	valyl-tRNA synthetase	Cytoplasmic	0	0.0018	0.9981	0
SAOUHSC_01768	tag	hypothetical protein	hypothetical protein	Cytoplasmic	0.0028	0.0246	0.9574	0.0152
SAOUHSC_01769	SAOUHSC_01769	hypothetical protein	hypothetical protein	Cytoplasmic Membrane	0	0.0001	0	0.9999
SAOUHSC_01770	SAOUHSC_01770	hypothetical protein	hypothetical protein	Extracellular	0.0001	0.6938	0.0756	0.2305
SAOUHSC_01771	hemL	glutamate-1-semialdehyde aminotransferase	glutamate-1-semialdehyde aminotransferase	Cytoplasmic	0.0001	0.0228	0.9749	0.0022
SAOUHSC_01772	hemB	delta-aminolevulinic acid dehydratase	delta-aminolevulinic acid dehydratase	Cytoplasmic	0.0001	0.1588	0.8375	0.0036
SAOUHSC_01773	hemD	uroporphyrinogen III synthase	uroporphyrinogen III synthase	Cytoplasmic	0.0007	0.0019	0.9481	0.0493
SAOUHSC_01774	hemC	porphobilinogen deaminase	porphobilinogen deaminase	Cytoplasmic	0	0.0009	0.999	0.0001
SAOUHSC_01775	hemX	hypothetical protein	hypothetical protein	Cytoplasmic Membrane	0	0.0004	0	0.9995
SAOUHSC_01776	hemA	glutamyl-tRNA reductase	glutamyl-tRNA reductase	Cytoplasmic	0.0004	0.0294	0.9549	0.0153
SAOUHSC_01777	engB	ribosome biogenesis GTP-binding protein YsxC	ribosome biogenesis GTP-binding protein YsxC	Cytoplasmic	0	0.0026	0.9958	0.0016
SAOUHSC_01778	clpX	ATP-dependent protease ATP-binding subunit ClpX	ATP-dependent protease ATP-binding subunit ClpX	Cytoplasmic	0.0008	0.009	0.9758	0.0144
SAOUHSC_01779	tig	trigger factor	trigger factor	Cytoplasmic	0.0001	0.0005	0.9993	0.0001
SAOUHSC_01780	SAOUHSC_01780	hypothetical protein	hypothetical protein	Cytoplasmic	0	0.288	0.7111	0.0008
SAOUHSC_01781	SAOUHSC_01781	hypothetical protein	hypothetical protein	Cytoplasmic	0.0021	0.0146	0.8758	0.1075
SAOUHSC_01782	SAOUHSC_01782	hypothetical protein	hypothetical protein	Cytoplasmic	0.0001	0.0299	0.9686	0.0014
SAOUHSC_01783	SAOUHSC_01783	hypothetical protein	hypothetical protein	Cytoplasmic	0.0001	0.2457	0.7524	0.0019
SAOUHSC_01784	rplT	50S ribosomal protein L20	50S ribosomal protein L20	Extracellular	0	0.9865	0.0134	0.0001
SAOUHSC_01785	rpmI	50S ribosomal protein L35	50S ribosomal protein L35	Extracellular	0	0.8628	0.1365	0.0007
SAOUHSC_01786	infC	translation initiation factor IF-3	translation initiation factor IF-3	Cytoplasmic	0	0.0039	0.9961	0
SAOUHSC_01787	lysP	hypothetical protein	hypothetical protein	Cytoplasmic Membrane	0	0.0009	0	0.9991
SAOUHSC_01788	thrS	threonyl-tRNA synthetase	threonyl-tRNA synthetase	Cytoplasmic	0	0.0016	0.9984	0
SAOUHSC_01789	SAOUHSC_01789	hypothetical protein	hypothetical protein	Extracellular	0	0.734	0.2642	0.0018
SAOUHSC_01791	dnaI	primosomal protein DnaI	primosomal protein DnaI	Cytoplasmic	0.0011	0.0089	0.9595	0.0305
SAOUHSC_01792	dnaB	hypothetical protein	hypothetical protein	Cytoplasmic	0.0022	0.0006	0.8049	0.1923
SAOUHSC_01793	nrdR	transcriptional regulator NrdR	transcriptional regulator NrdR	Cytoplasmic	0.0001	0.0198	0.9776	0.0025
SAOUHSC_01794	gapB	glyceraldehyde 3-phosphate dehydrogenase 2	glyceraldehyde 3-phosphate dehydrogenase 2	Cytoplasmic	0.0001	0.1001	0.8993	0.0005
SAOUHSC_01795	coaE	dephospho-CoA kinase	dephospho-CoA kinase	Cytoplasmic	0.0001	0.0022	0.9969	0.0007
SAOUHSC_01796	mutM	formamidopyrimidine-DNA glycosylase	formamidopyrimidine-DNA glycosylase	Cytoplasmic	0.0004	0.0047	0.9946	0.0004
SAOUHSC_01797	polA	DNA polymerase I	DNA polymerase I	Cytoplasmic	0.0018	0.0053	0.9769	0.016
SAOUHSC_01798	SAOUHSC_01798	hypothetical protein	hypothetical protein	Cytoplasmic Membrane	0.0001	0.0076	0.0001	0.9923
SAOUHSC_01799	phoR	histidine kinase	histidine kinase	Cytoplasmic Membrane	0.0001	0.0024	0.0001	0.9974
SAOUHSC_01800	phoP	alkaline phosphatase synthesis transcriptional regulatory protein	alkaline phosphatase synthesis transcriptional regulatory protein	Cytoplasmic	0.0001	0.005	0.9791	0.0158
SAOUHSC_A01723	SAOUHSC_A01723	hypothetical protein	hypothetical protein	Cytoplasmic	0.0001	0.2701	0.7151	0.0147
SAOUHSC_01801	citC	isocitrate dehydrogenase	isocitrate dehydrogenase	Cytoplasmic	0.0009	0.0398	0.957	0.0023
SAOUHSC_01802	citZ	hypothetical protein	hypothetical protein	Cytoplasmic	0.0002	0.1395	0.8469	0.0134
SAOUHSC_01803	aapA	hypothetical protein	hypothetical protein	Cytoplasmic Membrane	0	0.0008	0	0.9992
SAOUHSC_01806	pykA	pyruvate kinase	pyruvate kinase	Cytoplasmic	0.0015	0.0803	0.9063	0.0119
SAOUHSC_01807	pfkA	6-phosphofructokinase	6-phosphofructokinase	Cytoplasmic	0.0001	0.0265	0.9718	0.0016
SAOUHSC_01808	accA	acetyl-CoA carboxylase carboxyltransferase subunit alpha	acetyl-CoA carboxylase carboxyltransferase subunit alpha	Cytoplasmic	0.0003	0.1915	0.6937	0.1145
SAOUHSC_01809	accD	acetyl-CoA carboxylase carboxyltransferase subunit beta	acetyl-CoA carboxylase carboxyltransferase subunit beta	Cytoplasmic	0.0001	0.0249	0.7672	0.2079
SAOUHSC_01810	SAOUHSC_01810	NADP-dependent malic enzyme	NADP-dependent malic enzyme	Cytoplasmic	0.0005	0.1886	0.7959	0.0149
SAOUHSC_01811	dnaE	DNA polymerase III subunit alpha superfamily protein	DNA polymerase III subunit alpha superfamily protein	Cytoplasmic	0.0005	0.0033	0.9885	0.0078
SAOUHSC_01812	pde2	hypothetical protein	hypothetical protein	Cytoplasmic	0.0001	0.0062	0.9894	0.0042
SAOUHSC_01813	SAOUHSC_01813	hypothetical protein	hypothetical protein	Cytoplasmic	0.0003	0.0801	0.6559	0.2637
SAOUHSC_01814	uspA2	hypothetical protein	hypothetical protein	Cytoplasmic	0.0031	0.0085	0.9756	0.0128
SAOUHSC_01815	SAOUHSC_01815	metal-dependent hydrolase	metal-dependent hydrolase	Cytoplasmic	0.0001	0.0298	0.9638	0.0063
SAOUHSC_01816	pepQ	hypothetical protein	hypothetical protein	Cytoplasmic	0.0003	0.0035	0.9948	0.0014
SAOUHSC_01817	SAOUHSC_01817	hypothetical protein	hypothetical protein	Cytoplasmic Membrane	0	0.0049	0.0006	0.9945
SAOUHSC_01818	ald2	alanine dehydrogenase	alanine dehydrogenase	Cytoplasmic	0.0003	0.0524	0.9446	0.0027
SAOUHSC_01819	uspA1	hypothetical protein	hypothetical protein	Cytoplasmic	0.0002	0.003	0.9888	0.0079
SAOUHSC_01820	ackA	acetate kinase	acetate kinase	Cytoplasmic	0.0001	0.0376	0.9615	0.0008
SAOUHSC_01821	SAOUHSC_01821	hypothetical protein	hypothetical protein	Cytoplasmic	0.0031	0.002	0.9544	0.0405
SAOUHSC_01822	tpx	2-Cys peroxiredoxin	2-Cys peroxiredoxin	Cytoplasmic	0.0002	0.1521	0.8472	0.0006
SAOUHSC_01823	SAOUHSC_01823	hypothetical protein	hypothetical protein	Cytoplasmic Membrane	0	0.0004	0	0.9996
SAOUHSC_01824	thiI	thiamine biosynthesis protein ThiI	thiamine biosynthesis protein ThiI	Cytoplasmic	0.0001	0.0021	0.9889	0.0089
SAOUHSC_01825	nifZ	hypothetical protein	hypothetical protein	Cytoplasmic	0.0006	0.0667	0.9322	0.0004
SAOUHSC_01826	SAOUHSC_01826	hypothetical protein	hypothetical protein	Cytoplasmic	0.0001	0.1139	0.7494	0.1367
SAOUHSC_01827	ezrA	septation ring formation regulator EzrA	septation ring formation regulator EzrA	Cytoplasmic Membrane	0.0001	0.0109	0.0001	0.989
SAOUHSC_01828	SAOUHSC_01828	GAF domain-containing protein	GAF domain-containing protein	Cytoplasmic	0.0002	0.0052	0.9942	0.0004
SAOUHSC_01829	rpsD	30S ribosomal protein S4	30S ribosomal protein S4	Extracellular	0	0.7459	0.2528	0.0013
SAOUHSC_A01754	SAOUHSC_A01754	hypothetical protein	hypothetical protein	Cytoplasmic	0.0313	0.359	0.5702	0.0395
SAOUHSC_01830	SAOUHSC_01830	hypothetical protein	hypothetical protein	Cytoplasmic	0.0074	0.0219	0.9172	0.0536
SAOUHSC_01831	SAOUHSC_01831	hypothetical protein	hypothetical protein	Cytoplasmic	0.0003	0.023	0.9709	0.0058
SAOUHSC_01832	SAOUHSC_01832	hypothetical protein	hypothetical protein	Cytoplasmic	0.0004	0.0658	0.931	0.0028
SAOUHSC_01833	serA	D-3-phosphoglycerate dehydrogenase	D-3-phosphoglycerate dehydrogenase	Cytoplasmic	0.0022	0.0267	0.9617	0.0094
SAOUHSC_01834	SAOUHSC_01834	hypothetical protein	hypothetical protein	Cytoplasmic	0.0002	0.4568	0.5358	0.0072
SAOUHSC_01835	SAOUHSC_01835	hypothetical protein	hypothetical protein	Cytoplasmic	0.0019	0.0371	0.8743	0.0866
SAOUHSC_01836	ptaA	hypothetical protein	hypothetical protein	Cytoplasmic Membrane	0	0.0001	0	0.9999
SAOUHSC_01837	plsC	1-acyl-sn-glycerol-3-phosphate acyltransferase domain-containing protein	1-acyl-sn-glycerol-3-phosphate acyltransferase domain-containing protein	Cytoplasmic Membrane	0.0001	0.0104	0.0215	0.968
SAOUHSC_01838	htrA1	hypothetical protein	hypothetical protein	Cytoplasmic Membrane	0.0045	0.0252	0.0002	0.9702
SAOUHSC_01839	tyrS	tyrosyl-tRNA synthetase	tyrosyl-tRNA synthetase	Cytoplasmic	0	0.0021	0.9978	0.0001
SAOUHSC_01840	sgtA	transglycosylase domain-containing protein	transglycosylase domain-containing protein	Cytoplasmic Membrane	0.0002	0.1476	0	0.8522
SAOUHSC_01841	SAOUHSC_01841	hypothetical protein	hypothetical protein	Cytoplasmic Membrane	0.0001	0.0935	0.0287	0.8777
SAOUHSC_01843	isdH	hypothetical protein	hypothetical protein	Cell wall & surface	0.8925	0.0795	0.0013	0.0268
SAOUHSC_01844	SAOUHSC_01844	hypothetical protein	hypothetical protein	Cytoplasmic	0	0.1776	0.8169	0.0054
SAOUHSC_01845	fhs	formate--tetrahydrofolate ligase	formate--tetrahydrofolate ligase	Cytoplasmic	0.0001	0.0851	0.9127	0.0022
SAOUHSC_01846	acsA	acetate--CoA ligase	acetate--CoA ligase	Cytoplasmic	0.0001	0.0133	0.7293	0.2573
SAOUHSC_01847	acuA	hypothetical protein	hypothetical protein	Cytoplasmic	0.0002	0.0246	0.9741	0.0011
SAOUHSC_01849	acuC	acetoin utilization protein AcuC	acetoin utilization protein AcuC	Cytoplasmic	0.0005	0.0708	0.88	0.0486
SAOUHSC_01850	ccpA	catabolite control protein A	catabolite control protein A	Cytoplasmic	0.0001	0.005	0.9736	0.0213
SAOUHSC_01851	SAOUHSC_01851	hypothetical protein	hypothetical protein	Extracellular	0.0002	0.4651	0.3414	0.1933
SAOUHSC_01852	aroA2	bifunctional 3-deoxy-7-phosphoheptulonate synthase/chorismate mutase	bifunctional 3-deoxy-7-phosphoheptulonate synthase/chorismate mutase	Cytoplasmic	0.0003	0.1367	0.8473	0.0156
SAOUHSC_01853	SAOUHSC_01853	hypothetical protein	hypothetical protein	Cytoplasmic	0.0001	0.2384	0.7488	0.0127
SAOUHSC_01854	SAOUHSC_01854	hypothetical protein	hypothetical protein	Cytoplasmic Membrane	0.2407	0.0494	0.0477	0.6622
SAOUHSC_01855	facZ	hypothetical protein	hypothetical protein	Cytoplasmic Membrane	0.0002	0.0009	0.0103	0.9886
SAOUHSC_01856	murC	UDP-N-acetylmuramate--L-alanine ligase	UDP-N-acetylmuramate--L-alanine ligase	Cytoplasmic	0.0003	0.0036	0.9954	0.0006
SAOUHSC_01857	ftsK	hypothetical protein	hypothetical protein	Cytoplasmic	0.0276	0.0957	0.7901	0.0866
SAOUHSC_01858	SAOUHSC_01858	hypothetical protein	hypothetical protein	Cytoplasmic	0	0.0052	0.9946	0.0001
SAOUHSC_01859	SAOUHSC_01859	hypothetical protein	hypothetical protein	Cytoplasmic	0.0025	0.0353	0.9149	0.0474
SAOUHSC_01860	SAOUHSC_01860	hypothetical protein	hypothetical protein	Cytoplasmic	0.0006	0.0251	0.9735	0.0007
SAOUHSC_01861	SAOUHSC_01861	hypothetical protein	hypothetical protein	Cytoplasmic	0.0001	0.0056	0.9855	0.0088
SAOUHSC_01863	SAOUHSC_01863	hypothetical protein	hypothetical protein	Cytoplasmic Membrane	0.0056	0.2248	0.0053	0.7643
SAOUHSC_01864	SAOUHSC_01864	hypothetical protein	hypothetical protein	Cytoplasmic	0.0001	0.0086	0.9877	0.0036
SAOUHSC_01865	trmB	tRNA (guanine-N(7)-)-methyltransferase	tRNA (guanine-N(7)-)-methyltransferase	Cytoplasmic	0	0.0007	0.9992	0.0001
SAOUHSC_01866	SAOUHSC_01866	hypothetical protein	hypothetical protein	Cytoplasmic	0	0.0001	0.9556	0.0443
SAOUHSC_01867	dat	D-alanine aminotransferase	D-alanine aminotransferase	Cytoplasmic	0.0002	0.0654	0.928	0.0064
SAOUHSC_01868	SAOUHSC_01868	dipeptidase PepV	dipeptidase PepV	Cytoplasmic	0.0004	0.0009	0.9971	0.0015
SAOUHSC_01869	SAOUHSC_01869	hypothetical protein	hypothetical protein	Cytoplasmic Membrane	0.1254	0.1716	0.0028	0.7003
SAOUHSC_01870	SAOUHSC_01870	16S rRNA pseudouridine(516) synthase	16S rRNA pseudouridine(516) synthase	Cytoplasmic	0.0004	0.0004	0.997	0.0022
SAOUHSC_01871	SAOUHSC_01871	polysaccharide biosynthesis protein	polysaccharide biosynthesis protein	Cytoplasmic Membrane	0	0	0	0.9999
SAOUHSC_01872	SAOUHSC_01872	hypothetical protein	hypothetical protein	Cytoplasmic	0.0002	0.001	0.8731	0.1256
SAOUHSC_01873	sasC	hypothetical protein	hypothetical protein	Cell wall & surface	0.8475	0.1449	0.0041	0.0035
SAOUHSC_01874	SAOUHSC_01874	hypothetical protein	hypothetical protein	Cytoplasmic	0.0001	0.0064	0.993	0.0004
SAOUHSC_01875	leuS	leucyl-tRNA synthetase	leucyl-tRNA synthetase	Cytoplasmic	0	0.0025	0.9974	0
SAOUHSC_01876	SAOUHSC_01876	hypothetical protein	hypothetical protein	Cytoplasmic Membrane	0	0.0003	0	0.9997
SAOUHSC_01877	SAOUHSC_01877	hypothetical protein	hypothetical protein	Cytoplasmic	0	0.0082	0.9906	0.0012
SAOUHSC_01878	SAOUHSC_01878	hypothetical protein	hypothetical protein	Cytoplasmic	0.0004	0.0015	0.9977	0.0004
SAOUHSC_01879	rot	virulence factor regulator protein	virulence factor regulator protein	Cytoplasmic	0.001	0.0554	0.9206	0.0231
SAOUHSC_01882	SAOUHSC_01882	hypothetical protein	hypothetical protein	Cytoplasmic	0.0009	0.0032	0.8066	0.1894
SAOUHSC_01883	SAOUHSC_01883	hypothetical protein	hypothetical protein	Cytoplasmic	0	0.234	0.7658	0.0002
SAOUHSC_01884	putA	hypothetical protein	hypothetical protein	Cytoplasmic Membrane	0.0024	0.214	0.0363	0.7473
SAOUHSC_01886	ribH	6,7-dimethyl-8-ribityllumazine synthase	6,7-dimethyl-8-ribityllumazine synthase	Cytoplasmic	0.0011	0.1363	0.8604	0.0022
SAOUHSC_01887	ribA	riboflavin biosynthesis protein	riboflavin biosynthesis protein	Cytoplasmic	0.0001	0.0377	0.9619	0.0004
SAOUHSC_01888	ribB	riboflavin synthase subunit alpha	riboflavin synthase subunit alpha	Cytoplasmic	0.0003	0.0104	0.9886	0.0007
SAOUHSC_01889	ribD	riboflavin biosynthesis protein RibD	riboflavin biosynthesis protein RibD	Cytoplasmic	0.0012	0.0031	0.995	0.0007
SAOUHSC_01890	SAOUHSC_01890	hypothetical protein	hypothetical protein	Cytoplasmic	0.0004	0.0117	0.75	0.238
SAOUHSC_01891	arsR	arsenate operon regulator	arsenate operon regulator	Cytoplasmic	0.0008	0.0054	0.9936	0.0003
SAOUHSC_01893	arsB	Ars family arsenical pump	Ars family arsenical pump	Cytoplasmic Membrane	0	0	0	1
SAOUHSC_01894	arsC	arsenate reductase	arsenate reductase	Cytoplasmic	0.0001	0.0191	0.9807	0.0001
SAOUHSC_01895	SAOUHSC_01895	hypothetical protein	hypothetical protein	Extracellular	0.0024	0.5151	0.0031	0.4794
SAOUHSC_01896	SAOUHSC_01896	hypothetical protein	hypothetical protein	Cytoplasmic	0	0.271	0.7163	0.0126
SAOUHSC_01897	sigS	hypothetical protein	hypothetical protein	Cytoplasmic	0.0026	0.1116	0.6667	0.219
SAOUHSC_01898	comK2	hypothetical protein	hypothetical protein	Cytoplasmic	0.0025	0.1443	0.776	0.0772
SAOUHSC_01899	SAOUHSC_01899	hypothetical protein	hypothetical protein	Cytoplasmic Membrane	0	0.0046	0.0001	0.9954
SAOUHSC_01900	spdA	hypothetical protein	hypothetical protein	Cytoplasmic Membrane	0	0.003	0.0001	0.9969
SAOUHSC_01901	tal	putative translaldolase	putative translaldolase	Cytoplasmic	0.0001	0.0764	0.9213	0.0022
SAOUHSC_01902	SAOUHSC_01902	hypothetical protein	hypothetical protein	Cytoplasmic Membrane	0.0001	0.0184	0.0001	0.9814
SAOUHSC_01903	crcB1	camphor resistance protein CrcB	camphor resistance protein CrcB	Cytoplasmic Membrane	0	0.0004	0.0007	0.999
SAOUHSC_01904	crcB2	hypothetical protein	hypothetical protein	Cytoplasmic Membrane	0	0.0005	0	0.9995
SAOUHSC_01907	SAOUHSC_01907	hypothetical protein	hypothetical protein	Cytoplasmic	0.0003	0.0056	0.994	0.0001
SAOUHSC_01908	smdA	hypothetical protein	hypothetical protein	Cytoplasmic Membrane	0.0014	0.0345	0.0005	0.9635
SAOUHSC_01909	metK	S-adenosylmethionine synthetase	S-adenosylmethionine synthetase	Cytoplasmic	0.0007	0.0297	0.9646	0.005
SAOUHSC_01910	pckA	phosphoenolpyruvate carboxykinase	phosphoenolpyruvate carboxykinase	Cytoplasmic	0.0012	0.2465	0.6148	0.1374
SAOUHSC_01911	tnp2	IS200 family transposase	IS200 family transposase	Cytoplasmic	0.0002	0.024	0.9492	0.0266
SAOUHSC_01912	SAOUHSC_01912	hypothetical protein	hypothetical protein	Cytoplasmic	0.0005	0.0041	0.9928	0.0025
SAOUHSC_01913	rppH	hypothetical protein	hypothetical protein	Cytoplasmic	0.0007	0.0585	0.912	0.0288
SAOUHSC_01914	SAOUHSC_01914	hypothetical protein	hypothetical protein	Cytoplasmic Membrane	0.0035	0.0647	0.2807	0.6511
SAOUHSC_01915	menC	hypothetical protein	hypothetical protein	Cytoplasmic	0.0001	0.0022	0.994	0.0037
SAOUHSC_01916	menE	2-succinylbenzoate-CoA ligase	2-succinylbenzoate-CoA ligase	Cytoplasmic	0.0006	0.0038	0.9859	0.0098
SAOUHSC_01917	SAOUHSC_01917	hypothetical protein	hypothetical protein	Extracellular	0.0005	0.9203	0.0205	0.0588
SAOUHSC_01918	SAOUHSC_01918	hypothetical protein	hypothetical protein	Extracellular	0	0.6408	0	0.3591
SAOUHSC_01919	SAOUHSC_01919	hypothetical protein	hypothetical protein	Cytoplasmic Membrane	0.0002	0.4492	0	0.5506
SAOUHSC_01920	SAOUHSC_01920	hypothetical protein	hypothetical protein	Cytoplasmic Membrane	0.0773	0.4097	0.0035	0.5095
SAOUHSC_01921	SAOUHSC_01921	hypothetical protein	hypothetical protein	Cytoplasmic	0.0001	0.0693	0.8704	0.0602
SAOUHSC_01922	SAOUHSC_01922	hypothetical protein	hypothetical protein	Cytoplasmic	0.0011	0.2763	0.6875	0.0351
SAOUHSC_01923	SAOUHSC_01923	hypothetical protein	hypothetical protein	Cytoplasmic	0.0009	0.2887	0.6258	0.0847
SAOUHSC_01924	SAOUHSC_01924	hypothetical protein	hypothetical protein	Cytoplasmic	0.0001	0.1793	0.7488	0.0718
SAOUHSC_01925	SAOUHSC_01925	hypothetical protein	hypothetical protein	Cytoplasmic Membrane	0	0.0049	0	0.9951
SAOUHSC_01926	SAOUHSC_01926	hypothetical protein	hypothetical protein	Extracellular	0	0.9999	0	0.0001
SAOUHSC_01927	SAOUHSC_01927	IS3 family transposase	IS3 family transposase	Cytoplasmic	0.0361	0.028	0.9359	0.0001
SAOUHSC_01928	SAOUHSC_01928	transposase family protein	transposase family protein	Cytoplasmic	0.0005	0.1897	0.7296	0.0802
SAOUHSC_01929	SAOUHSC_01929	hypothetical protein	hypothetical protein	Cytoplasmic	0.0001	0.3789	0.6076	0.0134
SAOUHSC_01930	SAOUHSC_01930	hypothetical protein	hypothetical protein	Cytoplasmic Membrane	0.002	0.4581	0.0004	0.5395
SAOUHSC_01931	SAOUHSC_01931	hypothetical protein	hypothetical protein	Extracellular	0.0025	0.6004	0.1551	0.2421
SAOUHSC_01932	hsdS2	type I restriction-modification system subunit S	type I restriction-modification system subunit S	Cytoplasmic	0.0008	0.1627	0.832	0.0045
SAOUHSC_01933	hsdM2	type I restriction-modification system subunit M	type I restriction-modification system subunit M	Cytoplasmic	0.0013	0.0116	0.9844	0.0026
SAOUHSC_01934	SAOUHSC_01934	hypothetical protein	hypothetical protein	Cytoplasmic	0	0.3045	0.4434	0.2521
SAOUHSC_01935	splF	serine protease SplF	serine protease SplF	Extracellular	0.0014	0.9986	0	0
SAOUHSC_01936	splE	serine protease SplE	serine protease SplE	Extracellular	0.0012	0.9988	0	0
SAOUHSC_01937	SAOUHSC_01937	hypothetical protein	hypothetical protein	Cytoplasmic	0.0001	0.1819	0.8002	0.0178
SAOUHSC_01938	splD	serine protease SplD	serine protease SplD	Extracellular	0.0019	0.998	0	0.0001
SAOUHSC_01939	splC	serine protease SplC	serine protease SplC	Extracellular	0.0038	0.9961	0	0.0001
SAOUHSC_01941	splB	serine protease SplB	serine protease SplB	Extracellular	0.0032	0.9968	0	0
SAOUHSC_01942	splA	serine protease SplA	serine protease SplA	Extracellular	0.0016	0.9983	0	0.0001
SAOUHSC_01943	SAOUHSC_01943	hypothetical protein	hypothetical protein	Extracellular	0	0.6283	0.3715	0.0002
SAOUHSC_01944	SAOUHSC_01944	hypothetical protein	hypothetical protein	Extracellular	0.0024	0.9972	0	0.0005
SAOUHSC_01945	epiG	hypothetical protein	hypothetical protein	Cytoplasmic Membrane	0.0001	0.0045	0.0009	0.9946
SAOUHSC_01947	epiE	hypothetical protein	hypothetical protein	Cytoplasmic Membrane	0	0.0027	0.0001	0.9972
SAOUHSC_01948	epiF	ABC transporter	ABC transporter	Cytoplasmic Membrane	0.0009	0.053	0.3835	0.5626
SAOUHSC_01949	epiP	intracellular serine protease	intracellular serine protease	Extracellular	0.0045	0.9917	0	0.0037
SAOUHSC_01950	epiD	flavoprotein EpiD	flavoprotein EpiD	Cytoplasmic	0.0001	0.3066	0.6822	0.011
SAOUHSC_01951	epiC	epidermin biosynthesis protein EpiC	epidermin biosynthesis protein EpiC	Cytoplasmic	0.0028	0.1708	0.4861	0.3403
SAOUHSC_01952	epiB	lantibiotic epidermin biosynthesis protein EpiB	lantibiotic epidermin biosynthesis protein EpiB	Cytoplasmic Membrane	0.0017	0.0776	0.1261	0.7946
SAOUHSC_01953	epiA	gallidermin superfamily epiA protein	gallidermin superfamily epiA protein	Extracellular	0.0038	0.7139	0.0001	0.2822
SAOUHSC_01954	lukD	leukotoxin LukD	leukotoxin LukD	Extracellular	0.0001	0.9998	0	0.0001
SAOUHSC_01955	lukE	leukotoxin LukE	leukotoxin LukE	Extracellular	0.0003	0.9992	0.0001	0.0004
SAOUHSC_01956	SAOUHSC_01956	hypothetical protein	hypothetical protein	Cytoplasmic	0.0003	0.107	0.8284	0.0644
SAOUHSC_01957	SAOUHSC_01957	hypothetical protein	hypothetical protein	Cytoplasmic	0.0004	0.1539	0.8223	0.0235
SAOUHSC_01958	SAOUHSC_01958	hypothetical protein	hypothetical protein	Cytoplasmic	0.0003	0.0379	0.9595	0.0022
SAOUHSC_01959	SAOUHSC_01959	hypothetical protein	hypothetical protein	Cytoplasmic	0.0001	0.2142	0.7843	0.0014
SAOUHSC_01960	hemY	protoporphyrinogen oxidase	protoporphyrinogen oxidase	Cytoplasmic	0.0011	0.0081	0.6674	0.3235
SAOUHSC_01961	hemH	ferrochelatase	ferrochelatase	Cytoplasmic	0	0.0012	0.9986	0.0001
SAOUHSC_01962	hemE	uroporphyrinogen decarboxylase	uroporphyrinogen decarboxylase	Cytoplasmic	0.0003	0.0061	0.9928	0.0007
SAOUHSC_01963	SAOUHSC_01963	hypothetical protein	hypothetical protein	Cytoplasmic	0	0.2473	0.7524	0.0003
SAOUHSC_01964	traP	hypothetical protein	hypothetical protein	Cytoplasmic	0.0014	0.0585	0.6648	0.2753
SAOUHSC_01966	SAOUHSC_01966	hypothetical protein	hypothetical protein	Cytoplasmic Membrane	0	0.0004	0.0001	0.9995
SAOUHSC_01967	ecsA	ABC transporter ATP-binding protein	ABC transporter ATP-binding protein	Cytoplasmic Membrane	0.0001	0.0036	0.2865	0.7098
SAOUHSC_01968	hit	hypothetical protein	hypothetical protein	Cytoplasmic	0.0001	0.0043	0.9946	0.001
SAOUHSC_01969	SAOUHSC_01969	hypothetical protein	hypothetical protein	Cytoplasmic Membrane	0.0351	0.1684	0.0204	0.7761
SAOUHSC_01971	SAOUHSC_01971	hypothetical protein	hypothetical protein	Cytoplasmic Membrane	0	0.0002	0.0004	0.9994
SAOUHSC_01972	prsA	protein export protein PrsA	protein export protein PrsA	Cytoplasmic Membrane	0.024	0.2595	0.0001	0.7164
SAOUHSC_01973	cbf1	3'-5' exoribonuclease YhaM	3'-5' exoribonuclease YhaM	Cytoplasmic	0	0.0028	0.9963	0.0009
SAOUHSC_01974	SAOUHSC_01974	hypothetical protein	hypothetical protein	Cytoplasmic Membrane	0.0089	0.071	0.0189	0.9012
SAOUHSC_01975	SAOUHSC_01975	hypothetical protein	hypothetical protein	Cytoplasmic	0.001	0.0006	0.9847	0.0137
SAOUHSC_01976	SAOUHSC_01976	hypothetical protein	hypothetical protein	Cytoplasmic	0.0001	0.2593	0.6593	0.0813
SAOUHSC_01977	SAOUHSC_01977	hypothetical protein	hypothetical protein	Cytoplasmic	0	0.0035	0.9961	0.0003
SAOUHSC_01978	SAOUHSC_01978	hypothetical protein	hypothetical protein	Cytoplasmic Membrane	0.0002	0.0006	0.0078	0.9914
SAOUHSC_01979	SAOUHSC_01979	hypothetical protein	hypothetical protein	Cytoplasmic	0.0007	0.0571	0.9325	0.0096
SAOUHSC_01980	airR	DNA-binding response regulator	DNA-binding response regulator	Cytoplasmic	0	0.0008	0.9984	0.0008
SAOUHSC_01981	airS	sensor histidine kinase	sensor histidine kinase	Cytoplasmic	0.0005	0.0009	0.8567	0.1419
SAOUHSC_01982	SAOUHSC_01982	ribosomal large subunit pseudouridine synthase D	ribosomal large subunit pseudouridine synthase D	Cytoplasmic	0.0005	0.0035	0.9634	0.0327
SAOUHSC_01983	fumC	fumarate hydratase	fumarate hydratase	Cytoplasmic	0.0001	0.0622	0.9369	0.0008
SAOUHSC_01984	SAOUHSC_01984	hypothetical protein	hypothetical protein	Cytoplasmic Membrane	0.0001	0.0793	0.0012	0.9194
SAOUHSC_01985	SAOUHSC_01985	hypothetical protein	hypothetical protein	Cytoplasmic	0.0001	0.377	0.6222	0.0007
SAOUHSC_01986	SAOUHSC_01986	hypothetical protein	hypothetical protein	Cytoplasmic	0.0017	0.0024	0.9955	0.0005
SAOUHSC_01987	SAOUHSC_01987	hypothetical protein	hypothetical protein	Cytoplasmic	0.0037	0.0628	0.9169	0.0167
SAOUHSC_01988	cspR	hypothetical protein	hypothetical protein	Cytoplasmic	0	0.0258	0.9714	0.0028
SAOUHSC_01989	queG	hypothetical protein	hypothetical protein	Cytoplasmic	0.0001	0.0035	0.9793	0.0171
SAOUHSC_01990	glnQ	amino acid ABC transporter ATP-binding protein	amino acid ABC transporter ATP-binding protein	Cytoplasmic Membrane	0.0001	0.1104	0.1011	0.7884
SAOUHSC_01991	glnP	ABC transporter permease	ABC transporter permease	Cytoplasmic Membrane	0	0.0001	0	0.9999
SAOUHSC_01992	SAOUHSC_01992	PTS system transporter subunit IIC domain-containing protein	PTS system transporter subunit IIC domain-containing protein	Cytoplasmic Membrane	0.0001	0.008	0.0004	0.9916
SAOUHSC_A01909	SAOUHSC_A01909	hypothetical protein	hypothetical protein	Extracellular	0.0001	0.7714	0.1944	0.0341
SAOUHSC_A01912	SAOUHSC_A01912	hypothetical protein	hypothetical protein	Cytoplasmic	0.0001	0.3003	0.6529	0.0467
SAOUHSC_01997	perR	ferric uptake regulator-like protein	ferric uptake regulator-like protein	Cytoplasmic	0.0003	0.1025	0.8939	0.0034
SAOUHSC_01998	SAOUHSC_01998	hypothetical protein	hypothetical protein	Cytoplasmic	0.0001	0.0091	0.9893	0.0014
SAOUHSC_01999	bcp	hypothetical protein	hypothetical protein	Cytoplasmic	0.0001	0.058	0.9413	0.0006
SAOUHSC_02000	gsaB	glutamate-1-semialdehyde aminotransferase	glutamate-1-semialdehyde aminotransferase	Cytoplasmic	0.0001	0.0055	0.9936	0.0008
SAOUHSC_02001	SAOUHSC_02001	hypothetical protein	hypothetical protein	Cytoplasmic Membrane	0	0.0003	0.0002	0.9995
SAOUHSC_02002	SAOUHSC_02002	hypothetical protein	hypothetical protein	Cytoplasmic Membrane	0.0002	0.3351	0.0841	0.5805
SAOUHSC_02003	SAOUHSC_02003	ABC transporter ATP-binding/permease	ABC transporter ATP-binding/permease	Cytoplasmic Membrane	0	0.0006	0	0.9994
SAOUHSC_02004	SAOUHSC_02004	hypothetical protein	hypothetical protein	Cytoplasmic	0.0004	0.029	0.8001	0.1705
SAOUHSC_02005	mutY	A/G-specific adenine glycosylase	A/G-specific adenine glycosylase	Cytoplasmic	0.0005	0.0008	0.9899	0.0088
SAOUHSC_02006	SAOUHSC_02006	hypothetical protein	hypothetical protein	Cytoplasmic Membrane	0	0.0007	0.0002	0.9991
SAOUHSC_02007	SAOUHSC_02007	hypothetical protein	hypothetical protein	Cytoplasmic Membrane	0.0001	0.3567	0.2107	0.4325
SAOUHSC_02008	SAOUHSC_02008	hypothetical protein	hypothetical protein	Cytoplasmic Membrane	0	0.0006	0.0001	0.9993
SAOUHSC_02009	SAOUHSC_02009	hypothetical protein	hypothetical protein	Cytoplasmic Membrane	0.0003	0.0079	0.0005	0.9913
SAOUHSC_02010	SAOUHSC_02010	hypothetical protein	hypothetical protein	Cytoplasmic	0.0018	0.0795	0.8861	0.0326
SAOUHSC_02011	recX	recombination regulator RecX	recombination regulator RecX	Cytoplasmic	0.001	0.0003	0.9959	0.0028
SAOUHSC_02012	sgtB	glycosyltransferase	glycosyltransferase	Cytoplasmic Membrane	0.0001	0.1904	0	0.8095
SAOUHSC_02013	SAOUHSC_02013	hypothetical protein	hypothetical protein	Cytoplasmic	0.0009	0.0355	0.9632	0.0004
SAOUHSC_02014	SAOUHSC_02014	hypothetical protein	hypothetical protein	Cytoplasmic	0.001	0.156	0.8348	0.0082
SAOUHSC_02015	SAOUHSC_02015	hypothetical protein	hypothetical protein	Cytoplasmic	0.0001	0.39	0.5817	0.0282
SAOUHSC_02016	SAOUHSC_02016	hypothetical protein	hypothetical protein	Cytoplasmic	0.0007	0.0498	0.9486	0.0009
SAOUHSC_02017	SAOUHSC_02017	hypothetical protein	hypothetical protein	Cytoplasmic Membrane	0	0.0081	0.0003	0.9916
SAOUHSC_02018	SAOUHSC_02018	hypothetical protein	hypothetical protein	Cytoplasmic Membrane	0.0001	0.1271	0.075	0.7978
SAOUHSC_02019	SAOUHSC_02019	autolysin	autolysin	Extracellular	0	0.9988	0.001	0.0002
SAOUHSC_02020	SAOUHSC_02020	holin	holin	Cytoplasmic Membrane	0.0241	0.2097	0.0279	0.7383
SAOUHSC_02021	SAOUHSC_02021	phi ETA orf 63-like protein	phi ETA orf 63-like protein	Extracellular	0.0014	0.9572	0.0269	0.0144
SAOUHSC_02022	SAOUHSC_02022	phage tail fiber protein	phage tail fiber protein	Cell wall & surface	0.6701	0.1615	0.1667	0.0017
SAOUHSC_02023	SAOUHSC_02023	bifunctional autolysin	bifunctional autolysin	Extracellular	0.0001	0.9998	0.0001	0
SAOUHSC_02025	SAOUHSC_02025	phi SLT orf 99-like protein	phi SLT orf 99-like protein	Cytoplasmic Membrane	0.0017	0.1254	0.0212	0.8518
SAOUHSC_02026	SAOUHSC_02026	phi ETA orf 58-like protein	phi ETA orf 58-like protein	Cytoplasmic	0.0031	0.3159	0.463	0.218
SAOUHSC_02027	SAOUHSC_02027	SLT orf 129-like protein	SLT orf 129-like protein	Cytoplasmic	0.0696	0.1664	0.7565	0.0074
SAOUHSC_02028	SAOUHSC_02028	phiETA ORF57-like protein	phiETA ORF57-like protein	Extracellular	0.0483	0.937	0.0093	0.0055
SAOUHSC_02029	SAOUHSC_02029	phi ETA orf 56-like protein	phi ETA orf 56-like protein	Extracellular	0.0173	0.7763	0.1826	0.0238
SAOUHSC_02030	SAOUHSC_02030	phi ETA orf 55-like protein	phi ETA orf 55-like protein	Extracellular	0.0998	0.8073	0.0698	0.0231
SAOUHSC_02031	SAOUHSC_02031	hypothetical protein	hypothetical protein	Extracellular	0.0001	0.8687	0.051	0.0802
SAOUHSC_02033	SAOUHSC_02033	phage tape measure protein	phage tape measure protein	Extracellular	0.013	0.6202	0	0.3668
SAOUHSC_02034	SAOUHSC_02034	hypothetical protein	hypothetical protein	Cytoplasmic	0.0009	0.0443	0.9038	0.0511
SAOUHSC_02035	SAOUHSC_02035	hypothetical protein	hypothetical protein	Cytoplasmic	0.0005	0.1012	0.8915	0.0068
SAOUHSC_02036	SAOUHSC_02036	phage structural protein	phage structural protein	Extracellular	0.0007	0.5446	0.4267	0.0279
SAOUHSC_02037	SAOUHSC_02037	hypothetical protein	hypothetical protein	Cytoplasmic	0.0018	0.235	0.6979	0.0652
SAOUHSC_02038	SAOUHSC_02038	HK97 family phage protein	HK97 family phage protein	Extracellular	0.0169	0.6443	0.2876	0.0513
SAOUHSC_02040	SAOUHSC_02040	hypothetical protein	hypothetical protein	Cytoplasmic	0.0004	0.276	0.6988	0.0248
SAOUHSC_02041	SAOUHSC_02041	phi Mu50B-like protein	phi Mu50B-like protein	Cytoplasmic	0.0003	0.0712	0.9072	0.0213
SAOUHSC_02042	SAOUHSC_02042	phi Mu50B-like protein	phi Mu50B-like protein	Cytoplasmic	0.0003	0.0274	0.972	0.0003
SAOUHSC_02043	SAOUHSC_02043	phage head protein	phage head protein	Extracellular	0.0007	0.5023	0.4955	0.0014
SAOUHSC_02044	SAOUHSC_02044	hypothetical protein	hypothetical protein	Cytoplasmic	0.0153	0.008	0.9755	0.0012
SAOUHSC_02046	SAOUHSC_02046	hypothetical protein	hypothetical protein	Cytoplasmic	0.0094	0.2426	0.741	0.007
SAOUHSC_02047	SAOUHSC_02047	phage head morphogenesis protein	phage head morphogenesis protein	Extracellular	0.0269	0.5855	0.2523	0.1353
SAOUHSC_02048	SAOUHSC_02048	SPP1 family phage portal protein	SPP1 family phage portal protein	Extracellular	0.0008	0.4763	0.4096	0.1133
SAOUHSC_02049	SAOUHSC_02049	PBSX family phage terminase large subunit	PBSX family phage terminase large subunit	Cytoplasmic	0.0003	0.2634	0.7006	0.0357
SAOUHSC_02050	SAOUHSC_02050	terminase small subunit	terminase small subunit	Cytoplasmic	0.0002	0.0354	0.964	0.0004
SAOUHSC_02051	rinA	int gene activator RinA	int gene activator RinA	Cytoplasmic	0.0015	0.151	0.7818	0.0657
SAOUHSC_02052	SAOUHSC_02052	hypothetical protein	hypothetical protein	Cytoplasmic Membrane	0.0002	0.0431	0.0022	0.9546
SAOUHSC_02053	SAOUHSC_02053	transcriptional activator rinb-like protein	transcriptional activator rinb-like protein	Cytoplasmic Membrane	0	0.0478	0.0239	0.9283
SAOUHSC_02054	SAOUHSC_02054	hypothetical protein	hypothetical protein	Cytoplasmic	0.0007	0.2377	0.7607	0.0008
SAOUHSC_02055	SAOUHSC_02055	hypothetical protein	hypothetical protein	Cytoplasmic	0.0002	0.0126	0.9849	0.0024
SAOUHSC_02056	SAOUHSC_02056	hypothetical protein	hypothetical protein	Cytoplasmic Membrane	0	0.0086	0.0001	0.9913
SAOUHSC_02057	SAOUHSC_02057	dUTP pyrophosphatase	dUTP pyrophosphatase	Cytoplasmic	0.0002	0.0247	0.9657	0.0094
SAOUHSC_02058	SAOUHSC_02058	hypothetical protein	hypothetical protein	Cytoplasmic	0.0003	0.2354	0.7543	0.01
SAOUHSC_02059	SAOUHSC_02059	phi PVL orf 52-like protein	phi PVL orf 52-like protein	Cytoplasmic	0.0001	0.0636	0.9363	0
SAOUHSC_02060	SAOUHSC_02060	phi PVL orf 51-like protein	phi PVL orf 51-like protein	Cytoplasmic	0.0007	0.0205	0.9594	0.0193
SAOUHSC_02061	SAOUHSC_02061	phi PVL orf 50-like protein	phi PVL orf 50-like protein	Cytoplasmic	0.0003	0.019	0.9743	0.0064
SAOUHSC_02062	SAOUHSC_02062	helix-turn-helix DNA binding protein	helix-turn-helix DNA binding protein	Cytoplasmic	0.0004	0.0395	0.9596	0.0005
SAOUHSC_02063	SAOUHSC_02063	PV83 orf 23-like protein	PV83 orf 23-like protein	Cytoplasmic	0.0001	0.4951	0.5047	0.0001
SAOUHSC_02064	SAOUHSC_02064	phi ETA orf 25-like protein	phi ETA orf 25-like protein	Cytoplasmic	0.0008	0.0529	0.9426	0.0036
SAOUHSC_02065	SAOUHSC_02065	hypothetical protein	hypothetical protein	Cytoplasmic	0.0003	0.2481	0.7283	0.0233
SAOUHSC_02066	SAOUHSC_02066	hypothetical protein	hypothetical protein	Cytoplasmic	0.0001	0.3433	0.6536	0.0031
SAOUHSC_02067	SAOUHSC_02067	bacteriophage L54a DnaB-like helicase family protein	bacteriophage L54a DnaB-like helicase family protein	Cytoplasmic	0.0004	0.2057	0.6454	0.1485
SAOUHSC_02068	SAOUHSC_02068	hypothetical protein	hypothetical protein	Cytoplasmic	0.0001	0.0016	0.998	0.0003
SAOUHSC_02069	SAOUHSC_02069	phi PV83 orf 20-like protein	phi PV83 orf 20-like protein	Cytoplasmic	0.0015	0.0194	0.9756	0.0035
SAOUHSC_02070	SAOUHSC_02070	phi PV83 orf 19-like protein	phi PV83 orf 19-like protein	Cytoplasmic	0.0003	0.0506	0.8341	0.115
SAOUHSC_02071	SAOUHSC_02071	single-strand DNA-binding protein	single-strand DNA-binding protein	Cytoplasmic	0.0005	0.077	0.9198	0.0027
SAOUHSC_02072	SAOUHSC_02072	hypothetical protein	hypothetical protein	Cytoplasmic	0.0003	0.0871	0.8458	0.0669
SAOUHSC_02073	SAOUHSC_02073	hypothetical protein	hypothetical protein	Cytoplasmic	0.0039	0.0115	0.984	0.0006
SAOUHSC_02074	SAOUHSC_02074	phi PVL orf 39-like protein	phi PVL orf 39-like protein	Extracellular	0.0102	0.8219	0.1677	0.0002
SAOUHSC_02076	SAOUHSC_02076	phi PVL orf 38-like protein	phi PVL orf 38-like protein	Cytoplasmic Membrane	0.0001	0.0462	0.0001	0.9536
SAOUHSC_02077	SAOUHSC_02077	hypothetical protein	hypothetical protein	Cytoplasmic	0.0001	0.0039	0.9936	0.0024
SAOUHSC_02078	SAOUHSC_02078	phi PV83 orf 10-like protein	phi PV83 orf 10-like protein	Extracellular	0.0038	0.4508	0.1832	0.3622
SAOUHSC_02079	SAOUHSC_02079	hypothetical protein	hypothetical protein	Cytoplasmic	0.0005	0.2163	0.7811	0.0021
SAOUHSC_02080	SAOUHSC_02080	bacteriophage L54a antirepressor	bacteriophage L54a antirepressor	Cytoplasmic	0.0037	0.0292	0.9667	0.0004
SAOUHSC_02081	SAOUHSC_02081	hypothetical protein	hypothetical protein	Cytoplasmic	0.0006	0.0892	0.9065	0.0038
SAOUHSC_02083	SAOUHSC_02083	bacteriophage L54a Cro-like protein	bacteriophage L54a Cro-like protein	Cytoplasmic	0.0088	0.0448	0.94	0.0064
SAOUHSC_02084	SAOUHSC_02084	phage repressor protein	phage repressor protein	Cytoplasmic	0.0005	0.0468	0.9503	0.0025
SAOUHSC_02085	SAOUHSC_02085	hypothetical protein	hypothetical protein	Cytoplasmic	0.0004	0.1453	0.8469	0.0073
SAOUHSC_02086	SAOUHSC_02086	PV83 orf 4-like protein	PV83 orf 4-like protein	Cytoplasmic	0.0001	0.0134	0.9829	0.0036
SAOUHSC_02087	SAOUHSC_02087	hypothetical protein	hypothetical protein	Cytoplasmic	0.001	0.1946	0.5541	0.2503
SAOUHSC_02088	SAOUHSC_02088	excisionase-like protein	excisionase-like protein	Extracellular	0.0002	0.804	0.1957	0.0001
SAOUHSC_02089	int2	phage family integrase	phage family integrase	Cytoplasmic	0.0093	0.0777	0.9094	0.0036
SAOUHSC_02090	SAOUHSC_02090	hypothetical protein	hypothetical protein	Cytoplasmic	0.0001	0.0219	0.9157	0.0624
SAOUHSC_02091	SAOUHSC_02091	acyl-CoA thioesterase	acyl-CoA thioesterase	Cytoplasmic	0	0.0091	0.9844	0.0064
SAOUHSC_02092	ampS	aminopeptidase PepS	aminopeptidase PepS	Cytoplasmic	0.0003	0.0108	0.9856	0.0034
SAOUHSC_02093	SAOUHSC_02093	hypothetical protein	hypothetical protein	Cytoplasmic	0.0004	0.1103	0.8792	0.01
SAOUHSC_02095	ptpA	hypothetical protein	hypothetical protein	Cytoplasmic	0.0001	0.0097	0.9895	0.0007
SAOUHSC_02096	SAOUHSC_02096	hypothetical protein	hypothetical protein	Cytoplasmic Membrane	0.07	0.0472	0.0299	0.8529
SAOUHSC_02097	SAOUHSC_02097	hypothetical protein	hypothetical protein	Cytoplasmic Membrane	0	0.0001	0	0.9999
SAOUHSC_02098	vraR	DNA-binding response regulator VraR	DNA-binding response regulator VraR	Cytoplasmic	0.0001	0.0116	0.9867	0.0016
SAOUHSC_02099	vraS	histidine kinase	histidine kinase	Cytoplasmic Membrane	0	0.0005	0.0005	0.999
SAOUHSC_02100	vraT	hypothetical protein	hypothetical protein	Cytoplasmic Membrane	0	0.0013	0.0002	0.9984
SAOUHSC_02101	vraU	hypothetical protein	hypothetical protein	Extracellular	0.0005	0.6979	0.2738	0.0278
SAOUHSC_02102	map	methionine aminopeptidase	methionine aminopeptidase	Cytoplasmic	0.0007	0.0187	0.9739	0.0067
SAOUHSC_A02013	SAOUHSC_A02013	hypothetical protein	hypothetical protein	Cytoplasmic	0.0001	0.4256	0.5578	0.0165
SAOUHSC_02103	SAOUHSC_02103	hypothetical protein	hypothetical protein	Cytoplasmic Membrane	0	0.0003	0.0001	0.9996
SAOUHSC_02104	SAOUHSC_02104	hypothetical protein	hypothetical protein	Cytoplasmic	0.0002	0.4458	0.5359	0.018
SAOUHSC_02105	SAOUHSC_02105	hypothetical protein	hypothetical protein	Cytoplasmic	0	0.3163	0.6828	0.0008
SAOUHSC_02106	gatD	hypothetical protein	hypothetical protein	Cytoplasmic	0.0001	0.0598	0.9287	0.0113
SAOUHSC_02107	murT	UDP-N-acetylmuramyl tripeptide synthetase	UDP-N-acetylmuramyl tripeptide synthetase	Cytoplasmic	0.0027	0.0078	0.663	0.3264
SAOUHSC_02108	ftnA	ferritin	ferritin	Cytoplasmic	0.0002	0.0444	0.9553	0.0002
SAOUHSC_02109	SAOUHSC_02109	hypothetical protein	hypothetical protein	Cytoplasmic	0	0.3263	0.6725	0.0012
SAOUHSC_02110	SAOUHSC_02110	hypothetical protein	hypothetical protein	Cytoplasmic	0.0026	0.0093	0.9832	0.0049
SAOUHSC_02111	dinB	DNA polymerase IV	DNA polymerase IV	Cytoplasmic	0.0001	0.003	0.9957	0.0011
SAOUHSC_02112	SAOUHSC_02112	hypothetical protein	hypothetical protein	Cytoplasmic Membrane	0	0.0005	0.0001	0.9995
SAOUHSC_02113	rumA	RNA methyltransferase	RNA methyltransferase	Cytoplasmic	0.0005	0.0001	0.9991	0.0004
SAOUHSC_02114	dgkB	lipid kinase	lipid kinase	Cytoplasmic	0.0001	0.0036	0.9563	0.0401
SAOUHSC_02115	SAOUHSC_02115	hypothetical protein	hypothetical protein	Cytoplasmic Membrane	0.0001	0.3078	0.1929	0.4991
SAOUHSC_02116	gatB	aspartyl/glutamyl-tRNA amidotransferase subunit B	aspartyl/glutamyl-tRNA amidotransferase subunit B	Cytoplasmic	0.0001	0.0147	0.9849	0.0003
SAOUHSC_02117	gatA	aspartyl/glutamyl-tRNA amidotransferase subunit A	aspartyl/glutamyl-tRNA amidotransferase subunit A	Cytoplasmic	0.0033	0.0718	0.902	0.0229
SAOUHSC_02118	gatC	aspartyl/glutamyl-tRNA amidotransferase subunit C	aspartyl/glutamyl-tRNA amidotransferase subunit C	Cytoplasmic	0	0.0014	0.9984	0.0002
SAOUHSC_02119	putP	high affinity proline permease	high affinity proline permease	Cytoplasmic Membrane	0	0.0001	0	0.9999
SAOUHSC_02121	SAOUHSC_02121	hypothetical protein	hypothetical protein	Cytoplasmic Membrane	0.018	0.0872	0.0004	0.8944
SAOUHSC_02122	ligA	NAD-dependent DNA ligase	NAD-dependent DNA ligase	Cytoplasmic	0.0001	0.0006	0.9991	0.0003
SAOUHSC_02123	pcrA	ATP-dependent DNA helicase PcrA	ATP-dependent DNA helicase PcrA	Cytoplasmic	0.0009	0.0097	0.9803	0.0091
SAOUHSC_02124	pcrB	geranylgeranylglyceryl phosphate synthase-like protein	geranylgeranylglyceryl phosphate synthase-like protein	Cytoplasmic	0.0001	0.0127	0.9444	0.0428
SAOUHSC_02125	hisR	hypothetical protein	hypothetical protein	Cytoplasmic	0.0003	0.0157	0.9508	0.0332
SAOUHSC_02126	purB	adenylosuccinate lyase	adenylosuccinate lyase	Cytoplasmic	0.0003	0.0435	0.9512	0.005
SAOUHSC_02127	scpA	staphopain thiol proteinase	staphopain thiol proteinase	Extracellular	0.0003	0.9996	0	0
SAOUHSC_02129	scpB	hypothetical protein	hypothetical protein	Extracellular	0.0003	0.8715	0.1255	0.0027
SAOUHSC_02130	SAOUHSC_02130	hypothetical protein	hypothetical protein	Cytoplasmic	0.0004	0.0047	0.9849	0.01
SAOUHSC_02131	SAOUHSC_02131	hypothetical protein	hypothetical protein	Cytoplasmic Membrane	0	0.0026	0.0002	0.9971
SAOUHSC_02132	nadE	NAD synthetase	NAD synthetase	Cytoplasmic	0.0037	0.008	0.9871	0.0013
SAOUHSC_02133	pncB	nicotinate phosphoribosyltransferase	nicotinate phosphoribosyltransferase	Cytoplasmic	0.0002	0.0827	0.8617	0.0554
SAOUHSC_02134	nos	nitric oxide synthase oxygenase subunit	nitric oxide synthase oxygenase subunit	Cytoplasmic	0.0011	0.372	0.5918	0.0352
SAOUHSC_02135	pheA	hypothetical protein	hypothetical protein	Cytoplasmic	0.0001	0.0015	0.9982	0.0002
SAOUHSC_02136	SAOUHSC_02136	hypothetical protein	hypothetical protein	Cytoplasmic Membrane	0	0.2073	0.0331	0.7596
[truncated: 855 more rows]
