# Supplementary material for: Linking Virulence and Iron Limitation Response in : The sRNA IsrR Is Involved in SaeRS Activation
Source: J Proteome Res. 2025 Jun 2;24(7):3324–42. doi: 10.1021/acs.jproteome.5c00059 (PMC12235713; doi:10.1021/acs.jproteome.5c00059)
Supplement: Supplementary file 4 [file pr5c00059_si_004.xlsx]

## Sheet: Classification POIs
Table S9. Complete list of proteins of interest for the secretome analysis.
PG.ProteinGroups	protein_name	reliBAQ cellular exponential growth phase	reliBAQ cellular stationary growth phase	reliBAQ secretome exponential growth phase	reliBAQ secretome stationary growth phase	PSORTb	SignalP	DeepLocPro	classification if part of the proteins of interest
SAOUHSC_00001	DnaA	9.80489e-05	0.000105042	4.54206e-05	1.22619e-06	Cytoplasmic	no predicted signal peptide	Cytoplasmic	no
SAOUHSC_00002	DnaN	0.000891345	0.00103267	0.000957126	0.000636665	Cytoplasmic	no predicted signal peptide	Cytoplasmic	no
SAOUHSC_00003	SAOUHSC_00003	0	0	0.000416447	0.000622838	Cytoplasmic	no predicted signal peptide	Cytoplasmic	yes
SAOUHSC_00004	RecF	1.55257e-05	1.57884e-05	0	0	Cytoplasmic	no predicted signal peptide	Cytoplasmic	no
SAOUHSC_00005	GyrB	0.000184611	0.000243258	8.09051e-05	1.50326e-05	Cytoplasmic	no predicted signal peptide	Cytoplasmic	no
SAOUHSC_00006	GyrA	0.000365164	0.00045285	0.00016299	2.25158e-05	Cytoplasmic	no predicted signal peptide	Cytoplasmic	no
SAOUHSC_00007	NnrD	0	0	5.18812e-05	5.34419e-05	no significant prediction	no predicted signal peptide	Cytoplasmic	yes
SAOUHSC_00008	HutH	7.15713e-07	0.0001938	1.00408e-07	7.60372e-05	Cytoplasmic	no predicted signal peptide	Cytoplasmic	no
SAOUHSC_00009	SerS	0.000615501	0.000764807	0.00106336	0.00132514	Cytoplasmic	no predicted signal peptide	Cytoplasmic	no
SAOUHSC_00013	MetX	7.24178e-08	1.04675e-06	0	0	Cytoplasmic	no predicted signal peptide	Cytoplasmic	no
SAOUHSC_00014	SAOUHSC_00014	9.65424e-06	7.01967e-06	0	0	Cytoplasmic Membrane	no predicted signal peptide	Cytoplasmic Membrane	yes
SAOUHSC_00015	GdpP	5.50446e-05	6.10381e-05	7.67545e-07	1.05928e-06	Cytoplasmic	no predicted signal peptide	Cytoplasmic Membrane	yes
SAOUHSC_00017	RplI	0.000914329	0.000456623	0.00152618	0.000995133	Cytoplasmic	no predicted signal peptide	Cytoplasmic	yes
SAOUHSC_00018	DnaC	6.02774e-05	5.1143e-05	3.58275e-05	8.29598e-07	Cytoplasmic	no predicted signal peptide	Cytoplasmic	no
SAOUHSC_00019	PurA	0.00021219	0.000964243	0.000554011	0.000935344	Cytoplasmic	no predicted signal peptide	Cytoplasmic	yes
SAOUHSC_00020	WalR	0.000218012	0.000368789	0.000216032	0.000190071	Cytoplasmic	no predicted signal peptide	Cytoplasmic	no
SAOUHSC_00021	WalK	6.86066e-06	1.26143e-05	0	0	Cytoplasmic Membrane	no predicted signal peptide	Cytoplasmic Membrane	yes
SAOUHSC_00022	WalH	1.09183e-05	1.5533e-05	9.17005e-07	3.19663e-05	no significant prediction	no predicted signal peptide	Cytoplasmic Membrane	yes
SAOUHSC_00023	WalI	1.03476e-05	1.50432e-05	1.06685e-06	1.59302e-05	no significant prediction	no predicted signal peptide	Cytoplasmic Membrane	yes
SAOUHSC_00024	WalJ	8.92098e-06	6.49109e-06	0	0	Cytoplasmic	no predicted signal peptide	Cytoplasmic	no
SAOUHSC_00025	AdsA	2.5417e-07	2.23078e-07	0.000105265	0.000250952	Cellwall	signal peptide predicted	Cell wall & surface	yes
SAOUHSC_00027	OrfX	3.73279e-05	8.30709e-05	4.51398e-06	1.93076e-05	Cytoplasmic	no predicted signal peptide	Cytoplasmic	no
SAOUHSC_00030	SAOUHSC_00030	1.24908e-05	3.54828e-05	3.25835e-07	1.2985e-06	Cytoplasmic	no predicted signal peptide	Extracellular	yes
SAOUHSC_00035	CstA	1.80596e-06	3.04907e-07	0	0	no significant prediction	no predicted signal peptide	Cytoplasmic	no
SAOUHSC_00036	CstB	8.39129e-07	7.27801e-07	1.39896e-06	3.28147e-08	Cytoplasmic	no predicted signal peptide	Cytoplasmic	no
SAOUHSC_00037	Sqr	3.01512e-07	1.86545e-06	0	0	no significant prediction	no predicted signal peptide	Cytoplasmic Membrane	yes
SAOUHSC_00039	SAOUHSC_00039	1.33826e-05	7.2161e-06	4.19388e-05	2.9442e-05	Cytoplasmic	no predicted signal peptide	Cytoplasmic	yes
SAOUHSC_00041	SAOUHSC_00041	1.83971e-05	3.93821e-05	0	0	no significant prediction	no predicted signal peptide	Cytoplasmic	no
SAOUHSC_00044	SAOUHSC_00044	2.42029e-05	3.14248e-05	0	0	Cytoplasmic	no predicted signal peptide	Cytoplasmic	no
SAOUHSC_00046	SAOUHSC_00046	0	0	2.51414e-06	6.95489e-07	Cytoplasmic	no predicted signal peptide	Cytoplasmic	yes
SAOUHSC_00049	SAOUHSC_00049	2.6248e-06	9.72683e-06	0	0	no significant prediction	no predicted signal peptide	Cytoplasmic	no
SAOUHSC_00051	Plc	0	0	1.94072e-05	0.000123788	Extracellular	signal peptide predicted	Extracellular	yes
SAOUHSC_00054	SAOUHSC_00054	0	0	9.46289e-07	3.6117e-06	no significant prediction	signal peptide predicted	Cytoplasmic Membrane	yes
SAOUHSC_00056	SAOUHSC_00056	0	0	0	0	Cytoplasmic	no predicted signal peptide	Cytoplasmic	yes
SAOUHSC_00057	SAOUHSC_00057	2.05116e-06	5.94122e-06	2.54045e-06	1.07691e-05	Cytoplasmic	no predicted signal peptide	Cytoplasmic	no
SAOUHSC_00060	NptA	4.22832e-05	1.69258e-05	2.86175e-06	0	Cytoplasmic Membrane	no predicted signal peptide	Cytoplasmic Membrane	yes
SAOUHSC_00064	NorG	0	0	1.79427e-06	9.68606e-07	Cytoplasmic	no predicted signal peptide	Cytoplasmic	yes
SAOUHSC_00067	LctP1	2.68788e-05	4.38422e-05	0	7.12416e-07	Cytoplasmic Membrane	no predicted signal peptide	Cytoplasmic Membrane	yes
SAOUHSC_00069	Spa	0.000132143	6.46304e-05	0.0139227	0.016799	Cellwall	signal peptide predicted	Cell wall & surface	yes
SAOUHSC_00070	SarS	0.000832934	0.000468909	6.26931e-05	1.19259e-05	Cytoplasmic	no predicted signal peptide	Cytoplasmic	no
SAOUHSC_00074	SirA	0.00263879	0.00242639	0.000970345	0.0023855	Cytoplasmic Membrane	signal peptide predicted	Cytoplasmic Membrane	yes
SAOUHSC_00075	SbnA	0.000362578	0.000674614	8.94752e-05	2.76961e-05	Cytoplasmic	no predicted signal peptide	Cytoplasmic	no
SAOUHSC_00076	SbnB	0.000876818	0.00145904	0.000147221	2.18645e-05	Cytoplasmic	no predicted signal peptide	Cytoplasmic	no
SAOUHSC_00077	SbnC	0.000167073	0.000290509	3.49895e-05	2.16852e-06	Cytoplasmic Membrane	no predicted signal peptide	Cytoplasmic	yes
SAOUHSC_00079	SbnE	0.000162664	0.00026842	7.06245e-05	4.92883e-06	Cytoplasmic	no predicted signal peptide	Cytoplasmic	no
SAOUHSC_00080	SbnF	0.000204713	0.000383063	0.000144797	6.57495e-06	Cytoplasmic	no predicted signal peptide	Cytoplasmic	no
SAOUHSC_00081	SbnG	7.92085e-05	0.000147741	6.33591e-05	0.000101539	Cytoplasmic	no predicted signal peptide	Cytoplasmic	no
SAOUHSC_00082	SbnH	5.12114e-05	0.000110752	2.90767e-05	1.36021e-05	Cytoplasmic	no predicted signal peptide	Cytoplasmic	no
SAOUHSC_00083	SbnI	0.000153366	0.000315149	6.97582e-05	4.04103e-06	Cytoplasmic	no predicted signal peptide	Cytoplasmic	no
SAOUHSC_00085	SAOUHSC_00085	7.53768e-06	1.50058e-05	0	8.77498e-07	Cytoplasmic Membrane	no predicted signal peptide	Cytoplasmic Membrane	yes
SAOUHSC_00086	ButA	0.000292592	0.00264424	0.000114827	0.000762097	Cytoplasmic	no predicted signal peptide	Cytoplasmic	no
SAOUHSC_00093	SodM	0.000287103	0.000399931	0.000477776	0.000865211	Extracellular	no predicted signal peptide	Cytoplasmic	yes
SAOUHSC_00094	SasD	2.27384e-06	8.54872e-06	0.00383791	0.0121193	Cellwall	signal peptide predicted	Extracellular	yes
SAOUHSC_00096	SAOUHSC_00096	7.56869e-06	1.55749e-05	4.89294e-06	1.46674e-06	no significant prediction	no predicted signal peptide	Cytoplasmic	no
SAOUHSC_00097	DeoD1	0	0	1.89585e-06	1.19007e-05	Cytoplasmic	no predicted signal peptide	Cytoplasmic	yes
SAOUHSC_00100	DeoC1	0.00139528	0.00206937	0.00167055	0.00222625	Cytoplasmic	no predicted signal peptide	Cytoplasmic	no
SAOUHSC_00101	DeoB	0.00117696	0.00155933	0.00346189	0.00355097	Cytoplasmic	no predicted signal peptide	Cytoplasmic	yes
SAOUHSC_00105	PhnD	1.05832e-05	1.61872e-05	9.59427e-06	7.45292e-06	no significant prediction	signal peptide predicted	Cytoplasmic Membrane	yes
SAOUHSC_00106	SAOUHSC_00106	0	0	6.16042e-05	3.48619e-05	no significant prediction	signal peptide predicted	Extracellular	yes
SAOUHSC_00107	SAOUHSC_00107	1.19645e-06	2.19577e-06	2.85676e-06	3.55688e-06	Cellwall	no predicted signal peptide	Cytoplasmic	yes
SAOUHSC_00114	CapA	0	2.61601e-07	0	0	Cytoplasmic Membrane	no predicted signal peptide	Cytoplasmic Membrane	yes
SAOUHSC_00116	CapC	1.44906e-07	9.25602e-07	0	0	Cytoplasmic	no predicted signal peptide	Cytoplasmic	no
SAOUHSC_00117	CapD	1.19028e-08	4.0322e-07	0	0	Cytoplasmic Membrane	no predicted signal peptide	Cytoplasmic Membrane	yes
SAOUHSC_00119	CapF	1.89643e-08	2.77951e-06	0	0	Cytoplasmic	no predicted signal peptide	Cytoplasmic	no
SAOUHSC_00120	CapG	2.36925e-11	1.83338e-06	0	1.07272e-07	Cytoplasmic	no predicted signal peptide	Cytoplasmic	no
SAOUHSC_00122	CapI	0	0	5.15808e-07	2.43464e-07	Cytoplasmic	no predicted signal peptide	Cytoplasmic Membrane	yes
SAOUHSC_00126	CapM	7.36792e-07	2.30502e-06	0	0	Cytoplasmic Membrane	no predicted signal peptide	Cytoplasmic Membrane	yes
SAOUHSC_00128	CapO	1.26373e-07	1.79143e-06	0	0	Cytoplasmic	no predicted signal peptide	Cytoplasmic	no
SAOUHSC_00129	CapP	1.18451e-05	1.03077e-05	2.05685e-06	0	Cytoplasmic	no predicted signal peptide	Cytoplasmic	no
SAOUHSC_00130	IsdI	0.000211138	0.000416416	0.000262327	0.00054205	Cytoplasmic	no predicted signal peptide	Cytoplasmic	no
SAOUHSC_00132	AldA	4.71126e-06	0.000126772	2.69874e-07	9.45837e-05	Cytoplasmic	no predicted signal peptide	Cytoplasmic	no
SAOUHSC_00134	SAOUHSC_00134	5.40671e-05	0.000124027	0	9.72101e-06	Cytoplasmic	no predicted signal peptide	Cytoplasmic	no
SAOUHSC_00135	SAOUHSC_00135	8.57314e-05	0.000154993	4.71164e-05	0.000123656	Cytoplasmic	no predicted signal peptide	Cytoplasmic	no
SAOUHSC_00139	SAOUHSC_00139	3.68661e-06	8.23186e-06	0	0	Cytoplasmic	no predicted signal peptide	Cytoplasmic	no
SAOUHSC_00141	SAOUHSC_00141	3.7426e-06	7.83841e-05	0	0	no significant prediction	no predicted signal peptide	Cytoplasmic	no
SAOUHSC_00142	Fdh	2.36233e-05	9.53696e-05	1.28187e-06	2.72034e-05	Cytoplasmic	no predicted signal peptide	Cytoplasmic	no
SAOUHSC_00144	AusA	7.958e-06	2.79855e-05	0	0	Cytoplasmic	no predicted signal peptide	Cytoplasmic	no
SAOUHSC_00150	ArgD	0	0	7.34429e-08	0	Cytoplasmic	no predicted signal peptide	Cytoplasmic	yes
SAOUHSC_00151	BrnQ1	3.40075e-06	5.73443e-06	0	0	Cytoplasmic Membrane	no predicted signal peptide	Cytoplasmic Membrane	yes
SAOUHSC_00152	SAOUHSC_00152	0	0	0	1.71971e-07	Cytoplasmic	no predicted signal peptide	Cytoplasmic	yes
SAOUHSC_00153	SAOUHSC_00153	9.63445e-05	0.000383733	9.60439e-05	0.000419144	Cytoplasmic	no predicted signal peptide	Cytoplasmic	no
SAOUHSC_00155	GlcA	0.000137186	0.000178275	5.04817e-05	0.000122889	Cytoplasmic Membrane	no predicted signal peptide	Cytoplasmic Membrane	yes
SAOUHSC_00156	MupG	8.96875e-08	1.23466e-05	5.02545e-07	1.66163e-07	Cytoplasmic	no predicted signal peptide	Cytoplasmic	yes
SAOUHSC_00157	MurQ	0	6.0359e-06	0	0	Cytoplasmic	no predicted signal peptide	Cytoplasmic	yes
SAOUHSC_00158	MurP	1.10782e-08	6.59772e-05	0	8.84463e-06	Cytoplasmic Membrane	no predicted signal peptide	Cytoplasmic Membrane	yes
SAOUHSC_00160	MurR	0	2.53504e-06	0	0	Cytoplasmic	no predicted signal peptide	Cytoplasmic	yes
SAOUHSC_00162	HsdR	2.15998e-05	3.47867e-05	8.25022e-07	6.47808e-08	Cytoplasmic	no predicted signal peptide	Cytoplasmic	no
SAOUHSC_00164	SAOUHSC_00164	1.02023e-05	5.31164e-05	8.48687e-06	4.11692e-06	no significant prediction	no predicted signal peptide	Cytoplasmic	no
SAOUHSC_00167	SAOUHSC_00167	8.64673e-06	2.8017e-06	0	0	Cytoplasmic Membrane	no predicted signal peptide	Cytoplasmic Membrane	yes
SAOUHSC_00170	SAOUHSC_00170	2.28196e-07	5.60479e-06	6.39195e-08	7.62306e-06	no significant prediction	signal peptide predicted	Cytoplasmic Membrane	yes
SAOUHSC_00171	Ggt	4.36326e-08	3.07494e-07	5.82376e-08	2.15849e-07	Extracellular	no predicted signal peptide	Cytoplasmic	yes
SAOUHSC_00173	AzoR	0.00010607	0.000183609	0.000190605	0.000148692	Cytoplasmic	no predicted signal peptide	Cytoplasmic	no
SAOUHSC_00175	MalK	0	0	9.86182e-06	6.64034e-07	Cytoplasmic Membrane	no predicted signal peptide	Cytoplasmic Membrane	yes
SAOUHSC_00176	MalE	0	6.12353e-06	1.1561e-07	9.17e-08	no significant prediction	signal peptide predicted	Cytoplasmic Membrane	yes
SAOUHSC_00179	SAOUHSC_00179	1.43245e-06	1.34315e-05	6.21052e-08	1.15437e-05	Cytoplasmic	no predicted signal peptide	Cytoplasmic	no
SAOUHSC_00180	SAOUHSC_00180	5.09988e-07	2.52406e-06	2.47602e-08	4.48066e-06	Cytoplasmic	no predicted signal peptide	Cytoplasmic	no
SAOUHSC_00181	SAOUHSC_00181	7.36914e-07	4.37073e-06	0	3.83627e-06	Cytoplasmic	no predicted signal peptide	Cytoplasmic	no
SAOUHSC_00182	SAOUHSC_00182	4.64902e-05	1.81033e-05	0	0	Cytoplasmic Membrane	no predicted signal peptide	Cytoplasmic Membrane	yes
SAOUHSC_00183	UhpT	0	7.03335e-06	0	0	Cytoplasmic Membrane	no predicted signal peptide	Cytoplasmic Membrane	yes
SAOUHSC_00184	HptR	9.55474e-06	1.15176e-05	1.79457e-07	0	Cytoplasmic	no predicted signal peptide	Cytoplasmic	no
SAOUHSC_00186	HptA	8.42889e-07	1.2851e-06	0	0	Cytoplasmic Membrane	signal peptide predicted	Cytoplasmic Membrane	yes
SAOUHSC_00187	PflB	1.45764e-05	6.60771e-05	1.54291e-06	1.71802e-05	Cytoplasmic	no predicted signal peptide	Cytoplasmic	no
SAOUHSC_00190	SAOUHSC_00190	1.59348e-06	2.01695e-05	0	0	Cytoplasmic Membrane	no predicted signal peptide	Cytoplasmic Membrane	yes
SAOUHSC_00192	Coa	1.74438e-06	6.0423e-06	0.00168088	0.000282009	Extracellular	signal peptide predicted	Extracellular	yes
SAOUHSC_00195	FadA	3.12908e-06	0.00107822	5.23858e-07	9.35011e-05	Cytoplasmic	no predicted signal peptide	Cytoplasmic	no
SAOUHSC_00196	FadB	1.21852e-06	0.00153356	1.30327e-06	0.000336539	no significant prediction	no predicted signal peptide	Cytoplasmic	no
SAOUHSC_00197	FadD	0.00017529	0.00256544	0	0.000146596	Cytoplasmic	no predicted signal peptide	Cytoplasmic	no
SAOUHSC_00198	FadE	2.04761e-06	0.000520046	0	6.0733e-06	Cytoplasmic	no predicted signal peptide	Cytoplasmic	no
SAOUHSC_00199	FadX	9.4595e-07	8.87641e-05	0	4.11823e-06	no significant prediction	no predicted signal peptide	Cytoplasmic	no
SAOUHSC_00200	PrsS	3.62034e-05	2.23346e-05	2.88804e-07	1.38027e-06	Cytoplasmic Membrane	no predicted signal peptide	Cytoplasmic Membrane	yes
SAOUHSC_00201	Opp-5A	7.80868e-06	1.69844e-05	1.61787e-06	4.79319e-06	Cellwall	no predicted signal peptide	Extracellular	yes
SAOUHSC_00204	Hmp	4.3916e-05	0.000178688	6.39333e-05	8.35787e-05	Cytoplasmic	no predicted signal peptide	Cytoplasmic	no
SAOUHSC_00206	Ldh1	0.000175455	0.000188735	0.000553653	0.000268213	Cytoplasmic	no predicted signal peptide	Cytoplasmic	yes
SAOUHSC_00211	SAOUHSC_00211	4.25885e-05	6.43322e-05	3.83935e-05	6.17056e-05	Cytoplasmic	no predicted signal peptide	Cytoplasmic	no
SAOUHSC_00220	TarI'	0.00011997	0.000143017	0.000185152	0.00029219	Cytoplasmic	no predicted signal peptide	Cytoplasmic	yes
SAOUHSC_00221	TarJ'	1.68919e-05	3.00039e-05	1.31913e-06	1.0383e-06	Cytoplasmic	no predicted signal peptide	Cytoplasmic	no
SAOUHSC_00222	TarL'	0.000154464	0.000240792	1.76337e-05	5.17877e-06	Cytoplasmic Membrane	no predicted signal peptide	Cytoplasmic Membrane	yes
SAOUHSC_00223	TarF	6.20006e-05	6.22764e-05	5.23352e-06	4.76467e-05	Cytoplasmic Membrane	no predicted signal peptide	Cytoplasmic Membrane	yes
SAOUHSC_00225	TarI	0.000916155	0.000997713	0.00094982	0.0011375	no significant prediction	no predicted signal peptide	Cytoplasmic	no
SAOUHSC_00226	TarJ	0.000211998	0.000279032	4.18704e-05	2.91106e-05	Cytoplasmic	no predicted signal peptide	Cytoplasmic	no
SAOUHSC_00227	TarL	0.000125115	0.000108548	1.95898e-05	4.86283e-06	Cytoplasmic Membrane	no predicted signal peptide	Cytoplasmic Membrane	yes
SAOUHSC_00228	TarS	0.000295364	0.000377782	7.1925e-05	3.48065e-05	Cytoplasmic	no predicted signal peptide	Cytoplasmic	no
SAOUHSC_00229	ScdA	2.01892e-05	4.2676e-05	4.13612e-05	3.3408e-05	Cytoplasmic	no predicted signal peptide	Cytoplasmic	yes
SAOUHSC_00230	LytS	8.6155e-07	7.08462e-07	0	1.98637e-07	Cytoplasmic Membrane	no predicted signal peptide	Cytoplasmic Membrane	yes
SAOUHSC_00231	LytR	2.26308e-05	1.67572e-05	1.14938e-05	0	Cytoplasmic	no predicted signal peptide	Cytoplasmic	no
SAOUHSC_00233	LrgB	0	2.91592e-05	0	0	Cytoplasmic Membrane	no predicted signal peptide	Cytoplasmic Membrane	yes
SAOUHSC_00234	BglR	1.79863e-06	5.98663e-06	0	0	Cytoplasmic	no predicted signal peptide	Cytoplasmic	no
SAOUHSC_00235	SAOUHSC_00235	0	0	0	4.84752e-07	Cytoplasmic Membrane	no predicted signal peptide	Cytoplasmic	yes
SAOUHSC_00236	BglA	4.29654e-06	1.82992e-05	3.04368e-06	7.11981e-06	Cytoplasmic	no predicted signal peptide	Cytoplasmic	no
SAOUHSC_00237	SAOUHSC_00237	1.10512e-05	1.84776e-05	0	0	Cytoplasmic	no predicted signal peptide	Cytoplasmic Membrane	yes
SAOUHSC_00239	RbsK	5.7122e-06	2.35346e-05	4.25178e-06	3.02398e-06	Cytoplasmic	no predicted signal peptide	Cytoplasmic	no
SAOUHSC_00242	RbsR	3.6279e-07	8.38981e-07	0	1.20069e-06	Cytoplasmic	no predicted signal peptide	Cytoplasmic	no
SAOUHSC_00244	SAOUHSC_00244	2.8796e-05	4.54175e-05	0	0	Cytoplasmic	no predicted signal peptide	Cytoplasmic	no
SAOUHSC_00247	SAOUHSC_00247	5.00258e-05	6.9585e-05	4.25024e-05	0.000106037	Cytoplasmic	no predicted signal peptide	Cytoplasmic	no
SAOUHSC_00248	LytM	0.000183759	6.66541e-05	0.0291246	0.00767222	Extracellular	signal peptide predicted	Extracellular	yes
SAOUHSC_00253	SAOUHSC_00253	1.65928e-05	1.33312e-05	2.537e-06	9.85714e-06	no significant prediction	signal peptide predicted	Cytoplasmic Membrane	yes
SAOUHSC_00256	SAOUHSC_00256	0	0	0.000134066	0.000148195	Extracellular	signal peptide predicted	Extracellular	yes
SAOUHSC_00257	EsxA	1.11451e-05	5.66739e-05	3.779e-06	2.69888e-05	Extracellular	no predicted signal peptide	Extracellular	yes
SAOUHSC_00258	EsaA	5.34516e-06	7.49611e-06	7.10683e-06	3.08338e-05	Cytoplasmic Membrane	signal peptide predicted	Cytoplasmic Membrane	yes
SAOUHSC_00260	EsaB	0	0	0	3.28302e-07	no significant prediction	no predicted signal peptide	Cytoplasmic	yes
SAOUHSC_00261	EssB	1.76987e-06	3.28127e-06	0	2.51893e-07	no significant prediction	no predicted signal peptide	Cytoplasmic Membrane	yes
SAOUHSC_00262	EssC	3.60323e-07	8.421e-07	7.78914e-09	3.37514e-08	Cytoplasmic Membrane	no predicted signal peptide	Cytoplasmic Membrane	yes
SAOUHSC_00268	EsaD	0	0	0	1.95602e-08	Cytoplasmic	no predicted signal peptide	Extracellular	yes
SAOUHSC_00269	EsaG	0.000251242	0.000225481	0.000209394	0.000132178	no significant prediction	no predicted signal peptide	Cytoplasmic	no
SAOUHSC_00276	SAOUHSC_00276	0	0	1.40994e-06	2.48873e-06	no significant prediction	no predicted signal peptide	Cytoplasmic	yes
SAOUHSC_00277	SAOUHSC_00277	5.76488e-06	8.68147e-06	4.06503e-06	2.28126e-06	no significant prediction	no predicted signal peptide	Cytoplasmic	no
SAOUHSC_00278	SAOUHSC_00278	3.13158e-06	4.18751e-06	1.42948e-06	2.58497e-06	Cytoplasmic	no predicted signal peptide	Cytoplasmic	no
SAOUHSC_00279	SAOUHSC_00279	0	0	1.09469e-06	8.54179e-06	Cytoplasmic	signal peptide predicted	Cytoplasmic Membrane	yes
SAOUHSC_00282	BrnQ2	1.49743e-05	1.22345e-05	0	0	Cytoplasmic Membrane	no predicted signal peptide	Cytoplasmic Membrane	yes
SAOUHSC_00284	SAOUHSC_00284	3.14861e-05	0.00012566	0.000833383	3.59555e-05	no significant prediction	signal peptide predicted	Extracellular	yes
SAOUHSC_00285	SAOUHSC_00285	7.30343e-06	1.75361e-05	1.29545e-07	1.16579e-07	Cytoplasmic Membrane	no predicted signal peptide	Cytoplasmic Membrane	yes
SAOUHSC_00287	SAOUHSC_00287	1.21112e-05	2.54858e-05	0	0	Cytoplasmic Membrane	no predicted signal peptide	Cytoplasmic Membrane	yes
SAOUHSC_00290	SAOUHSC_00290	1.36407e-05	8.47954e-06	0	0	Cytoplasmic Membrane	no predicted signal peptide	Cytoplasmic Membrane	yes
SAOUHSC_00292	PsuG	3.87187e-08	7.3359e-07	0	0	Cytoplasmic	no predicted signal peptide	Cytoplasmic	no
SAOUHSC_00294	NanT	0	4.88978e-06	0	0	Cytoplasmic Membrane	no predicted signal peptide	Cytoplasmic Membrane	yes
SAOUHSC_00295	NanA	3.82954e-06	4.95632e-05	0	1.18794e-05	Cytoplasmic	no predicted signal peptide	Cytoplasmic	no
SAOUHSC_00296	NanK	1.51067e-06	8.67987e-06	6.28719e-07	4.81176e-07	Cytoplasmic	no predicted signal peptide	Cytoplasmic	no
SAOUHSC_00297	NanR	4.0924e-06	3.94296e-06	6.32087e-06	1.73527e-06	no significant prediction	no predicted signal peptide	Cytoplasmic	no
SAOUHSC_00298	NanE	9.51602e-06	3.07165e-05	4.57455e-06	1.04031e-05	Cytoplasmic	no predicted signal peptide	Cytoplasmic	no
SAOUHSC_00300	GehB	4.0766e-06	1.7862e-05	0.0011655	0.00589458	Extracellular	signal peptide predicted	Extracellular	yes
SAOUHSC_00301	SAOUHSC_00301	3.44476e-05	2.27282e-05	6.34643e-05	7.24732e-05	Cytoplasmic	no predicted signal peptide	Cytoplasmic	yes
SAOUHSC_00302	SAOUHSC_00302	1.74911e-06	1.05305e-06	0	0	Cytoplasmic	no predicted signal peptide	Cytoplasmic	no
SAOUHSC_00304	SAOUHSC_00304	5.8093e-06	1.26848e-05	0	0	Cytoplasmic	no predicted signal peptide	Cytoplasmic	no
SAOUHSC_00305	GcvH-L	5.72741e-05	0.000115315	0.000200483	0.000197763	no significant prediction	no predicted signal peptide	Cytoplasmic	yes
SAOUHSC_00306	SAOUHSC_00306	7.08286e-06	1.07288e-05	1.27602e-05	2.93425e-06	Cytoplasmic	no predicted signal peptide	Cytoplasmic	no
SAOUHSC_00307	SirTM	1.8615e-05	2.28976e-05	4.14264e-06	0	Cytoplasmic	no predicted signal peptide	Cytoplasmic	no
SAOUHSC_00308	LplA2	3.63418e-05	4.55354e-05	0.000148628	0.000139456	Cytoplasmic	no predicted signal peptide	Cytoplasmic	yes
SAOUHSC_00309	SAOUHSC_00309	6.34292e-05	0.00024018	2.1966e-05	5.88948e-05	Cytoplasmic	no predicted signal peptide	Cytoplasmic	no
SAOUHSC_00310	UlaA	0	3.60521e-06	0	0	Cytoplasmic Membrane	no predicted signal peptide	Cytoplasmic Membrane	yes
SAOUHSC_00311	SAOUHSC_00311	4.45354e-07	6.05413e-05	4.64568e-06	0.00019122	Cytoplasmic	no predicted signal peptide	Cytoplasmic	yes
SAOUHSC_00312	SAOUHSC_00312	3.63486e-05	0.000106615	0	3.81553e-05	Cytoplasmic	no predicted signal peptide	Cytoplasmic	no
SAOUHSC_00313	SAOUHSC_00313	3.75607e-07	4.90107e-06	0	0	Cytoplasmic	no predicted signal peptide	Cytoplasmic	no
SAOUHSC_00314	MepR	3.33e-06	5.21851e-06	0	0	no significant prediction	no predicted signal peptide	Cytoplasmic	no
SAOUHSC_00317	GlpT	5.07208e-07	1.25239e-06	0	0	Cytoplasmic Membrane	no predicted signal peptide	Cytoplasmic Membrane	yes
SAOUHSC_00318	SAOUHSC_00318	0	0	0	7.96963e-08	no significant prediction	no predicted signal peptide	Cytoplasmic	yes
SAOUHSC_00319	SAOUHSC_00319	7.36973e-06	2.54544e-05	4.0327e-06	1.87543e-05	Cytoplasmic	no predicted signal peptide	Cytoplasmic	no
SAOUHSC_00320	SAOUHSC_00320	6.1854e-06	2.61918e-05	1.56068e-06	1.21509e-05	Cytoplasmic	no predicted signal peptide	Cytoplasmic	no
SAOUHSC_00322	SAOUHSC_00322	5.88168e-07	1.22035e-06	0	0	Cytoplasmic Membrane	no predicted signal peptide	Cytoplasmic Membrane	yes
SAOUHSC_00324	SAOUHSC_00324	2.84433e-05	2.62553e-05	3.13051e-06	4.25044e-05	Cytoplasmic	no predicted signal peptide	Cytoplasmic	no
SAOUHSC_00325	FepA	3.23844e-07	2.02315e-07	6.20253e-07	1.15952e-06	Cytoplasmic Membrane	signal peptide predicted	Cytoplasmic Membrane	yes
SAOUHSC_00330	SAOUHSC_00330	3.77431e-06	2.29569e-06	0.000621141	0.000386004	no significant prediction	no predicted signal peptide	Cytoplasmic	yes
SAOUHSC_00331	SAOUHSC_00331	6.81516e-06	7.20626e-06	0	0	Cytoplasmic	no predicted signal peptide	Cytoplasmic	no
SAOUHSC_00333	SAOUHSC_00333	4.67872e-05	5.20176e-05	1.75887e-05	1.52789e-05	Cytoplasmic Membrane	no predicted signal peptide	Cytoplasmic Membrane	yes
SAOUHSC_00336	SAOUHSC_00336	0.000510785	0.000593584	0.000604642	0.000436444	Cytoplasmic	no predicted signal peptide	Cytoplasmic	no
SAOUHSC_00337	Mdh	2.18617e-05	2.83963e-05	6.76598e-05	7.24864e-05	Cytoplasmic	no predicted signal peptide	Cytoplasmic	yes
SAOUHSC_00338	MetE	6.18208e-05	6.58866e-05	2.21669e-06	1.07792e-05	Cytoplasmic	no predicted signal peptide	Cytoplasmic	no
SAOUHSC_00342	ParB	1.43136e-05	1.34773e-05	9.51181e-07	0	Cytoplasmic	no predicted signal peptide	Cytoplasmic	no
SAOUHSC_00344	SAOUHSC_00344	1.78185e-05	1.22358e-05	1.09075e-05	1.81318e-06	Cytoplasmic Membrane	no predicted signal peptide	Cytoplasmic Membrane	yes
SAOUHSC_00345	SAOUHSC_00345	3.03292e-05	1.96028e-05	4.16667e-05	3.16439e-05	Cytoplasmic	no predicted signal peptide	Cytoplasmic	no
SAOUHSC_00346	YchF	0.00044126	0.000329823	0.000194159	2.59155e-05	Cytoplasmic	no predicted signal peptide	Cytoplasmic	no
SAOUHSC_00348	RpsF	0.0061055	0.00383136	0.000972341	0.000705051	Cytoplasmic	no predicted signal peptide	Cytoplasmic	no
SAOUHSC_00349	Ssb	0.000350684	0.000277128	0.000174965	0.000258537	Cytoplasmic	no predicted signal peptide	Cytoplasmic	no
SAOUHSC_00350	RpsR	0.00264203	0.00127337	0.00018119	9.61944e-05	Cytoplasmic	no predicted signal peptide	Cytoplasmic	no
SAOUHSC_00354	SelX	0	0	0.000208729	0.000127658	no significant prediction	signal peptide predicted	Extracellular	yes
SAOUHSC_00356	SAOUHSC_00356	0.00106623	0.00164463	0.00171621	0.00311977	no significant prediction	signal peptide predicted	Cytoplasmic Membrane	yes
SAOUHSC_00357	SAOUHSC_00357	0.000178019	0.000171977	5.29742e-07	8.311e-07	Cytoplasmic	no predicted signal peptide	Cytoplasmic	no
SAOUHSC_00359	SAOUHSC_00359	2.97275e-05	2.29004e-05	4.77565e-05	2.67907e-05	Cytoplasmic	no predicted signal peptide	Cytoplasmic	no
SAOUHSC_00362	SAOUHSC_00362	0.0004423	0.000322108	9.9831e-05	0.000109064	no significant prediction	signal peptide predicted	Cytoplasmic Membrane	yes
SAOUHSC_00364	AhpF	0.000537011	0.00104398	0.000946495	0.00102252	Cytoplasmic Membrane	no predicted signal peptide	Cytoplasmic	yes
SAOUHSC_00365	AhpC	0.00622093	0.0149969	0.0117641	0.0174869	Cytoplasmic	no predicted signal peptide	Cytoplasmic	no
SAOUHSC_00366	NfrA	2.98546e-05	6.15777e-05	3.8018e-05	3.02473e-05	Cytoplasmic	no predicted signal peptide	Cytoplasmic	no
SAOUHSC_00367	TcyP	2.92882e-05	0.000101734	0	1.33747e-07	Cytoplasmic Membrane	no predicted signal peptide	Cytoplasmic Membrane	yes
SAOUHSC_00369	SAOUHSC_00369	0.000228016	0.000231378	0.000261042	0.000759577	Cytoplasmic	no predicted signal peptide	Cytoplasmic	yes
SAOUHSC_00370	SAOUHSC_00370	1.78448e-05	3.80194e-05	0	0	Cytoplasmic	no predicted signal peptide	Cytoplasmic	no
SAOUHSC_00371	SAOUHSC_00371	0.000178808	0.00382536	0.000298901	0.00179782	Cytoplasmic	no predicted signal peptide	Cytoplasmic	no
SAOUHSC_00372	Xpt	0.00100963	0.000648018	0.000419996	9.43444e-05	Cytoplasmic	no predicted signal peptide	Cytoplasmic	no
SAOUHSC_00374	GuaB	0.00345911	0.00222848	0.0022494	0.00341622	Cytoplasmic	no predicted signal peptide	Cytoplasmic	no
SAOUHSC_00375	GuaA	0.00230641	0.00149147	0.00202029	0.00248335	Cytoplasmic	no predicted signal peptide	Cytoplasmic	no
SAOUHSC_00382	SAOUHSC_00382	8.57927e-06	3.32333e-05	5.89945e-07	6.29883e-06	Cytoplasmic	no predicted signal peptide	Cytoplasmic	no
SAOUHSC_00383	Ssl1	0	0	0.00119737	0.000289725	Extracellular	signal peptide predicted	Extracellular	yes
SAOUHSC_00384	Ssl2	0	0	5.77147e-06	3.03384e-06	Extracellular	signal peptide predicted	Extracellular	yes
SAOUHSC_00386	Ssl3	0	0	2.52847e-06	5.39911e-06	Extracellular	signal peptide predicted	Extracellular	yes
SAOUHSC_00389	Ssl4	0	0	2.89119e-08	1.42199e-07	Extracellular	signal peptide predicted	Extracellular	yes
SAOUHSC_00390	Ssl5	0	0	3.58674e-05	3.69551e-05	Extracellular	signal peptide predicted	Extracellular	yes
SAOUHSC_00391	Ssl6	0	0	0.000125526	2.29244e-05	Extracellular	signal peptide predicted	Extracellular	yes
SAOUHSC_00392	Ssl7	0	0	0.000744816	0.000215648	Extracellular	signal peptide predicted	Extracellular	yes
SAOUHSC_00393	Ssl8	0	0	1.70314e-05	1.03058e-05	Extracellular	signal peptide predicted	Extracellular	yes
SAOUHSC_00394	Ssl9	0	0	6.23586e-05	1.93308e-05	Extracellular	signal peptide predicted	Extracellular	yes
SAOUHSC_00395	Ssl10	0	0	7.23045e-05	2.37041e-05	Extracellular	signal peptide predicted	Extracellular	yes
SAOUHSC_00397	HsdM1	9.10395e-05	5.65171e-05	2.77836e-05	5.95575e-06	Cytoplasmic	no predicted signal peptide	Cytoplasmic	no
SAOUHSC_00398	HsdS1	2.65174e-05	2.09757e-05	1.41564e-05	2.31225e-06	Cytoplasmic	no predicted signal peptide	Cytoplasmic	no
SAOUHSC_00399	Ssl11	0	0	0.00332413	0.000559075	Extracellular	signal peptide predicted	Extracellular	yes
SAOUHSC_00400	SAOUHSC_00400	3.05704e-06	1.89038e-06	0.00615533	0.00107366	no significant prediction	signal peptide predicted	Extracellular	yes
SAOUHSC_00405	Lpl9	5.10433e-05	0.000213097	6.06253e-05	0.000130752	no significant prediction	no predicted signal peptide	Extracellular	yes
SAOUHSC_00406	SAOUHSC_00406	2.70296e-06	1.43217e-05	6.37642e-07	2.96235e-06	no significant prediction	no predicted signal peptide	Extracellular	yes
SAOUHSC_00407	SAOUHSC_00407	2.96658e-06	6.5624e-06	0	0	Cytoplasmic	no predicted signal peptide	Extracellular	yes
SAOUHSC_00408	SAOUHSC_00408	0	0	3.75981e-07	1.06201e-06	Cytoplasmic	no predicted signal peptide	Cytoplasmic	yes
SAOUHSC_00410	ZagA	2.75481e-05	1.59161e-05	2.71926e-05	1.06362e-06	Cytoplasmic	no predicted signal peptide	Cytoplasmic	no
SAOUHSC_00411.1	Psmα4	1.22217e-08	2.69103e-05	5.62348e-07	0.00281637	no significant prediction	no predicted signal peptide	Extracellular	yes
SAOUHSC_00411.4	Psmα1	6.94706e-07	0.000987593	1.17235e-05	0.00747164	no significant prediction	no predicted signal peptide	Extracellular	yes
SAOUHSC_00413	MpsB	1.28774e-05	3.36896e-05	1.13185e-07	8.69567e-08	Cytoplasmic	no predicted signal peptide	Cytoplasmic	no
SAOUHSC_00414	MpsC	4.1401e-05	4.38674e-05	2.08916e-05	9.46825e-06	Cytoplasmic	no predicted signal peptide	Cytoplasmic	no
SAOUHSC_00417	SAOUHSC_00417	6.53109e-05	5.48246e-05	3.64383e-05	2.24979e-05	Cytoplasmic	no predicted signal peptide	Cytoplasmic	no
SAOUHSC_00421	MccA	1.92556e-06	5.54278e-06	6.34115e-07	1.29112e-06	Cytoplasmic	no predicted signal peptide	Cytoplasmic	no
SAOUHSC_00422	MccB	6.19949e-05	9.00184e-05	4.05525e-05	3.42799e-05	Cytoplasmic	no predicted signal peptide	Cytoplasmic	no
SAOUHSC_00423	GmpA	2.4268e-07	2.89503e-06	0	0	Cytoplasmic Membrane	no predicted signal peptide	Cytoplasmic Membrane	yes
SAOUHSC_00426	GmpC	4.61322e-05	0.000116966	0.000263716	0.000159031	Cytoplasmic Membrane	signal peptide predicted	Cytoplasmic Membrane	yes
SAOUHSC_00427	Sle1	0.000151957	0.000108302	0.000173686	0.00122133	Cellwall	signal peptide predicted	Extracellular	yes
SAOUHSC_00428	SAOUHSC_00428	1.68605e-05	2.22389e-05	2.77598e-06	0	Cytoplasmic Membrane	no predicted signal peptide	Cytoplasmic Membrane	yes
SAOUHSC_00429	SAOUHSC_00429	9.27673e-05	0.000113124	6.82719e-05	8.0554e-05	Cytoplasmic	no predicted signal peptide	Cytoplasmic	no
SAOUHSC_00430	SAOUHSC_00430	1.24619e-05	1.7489e-05	2.26438e-06	1.7787e-06	no significant prediction	no predicted signal peptide	Cytoplasmic	no
SAOUHSC_00433	SAOUHSC_00433	1.64186e-06	1.60531e-06	0	0	Cytoplasmic Membrane	no predicted signal peptide	Cytoplasmic Membrane	yes
SAOUHSC_00434	GltC	4.28437e-07	6.90478e-07	0	0	Cytoplasmic	no predicted signal peptide	Cytoplasmic	no
SAOUHSC_00435	GltB	4.61302e-06	2.27558e-06	3.3748e-07	4.06544e-07	Cytoplasmic Membrane	no predicted signal peptide	Cytoplasmic	yes
SAOUHSC_00436	GltD	3.71201e-06	1.68655e-06	6.40602e-08	5.39291e-06	Cytoplasmic	no predicted signal peptide	Cytoplasmic	yes
SAOUHSC_00437	TreP	4.18896e-08	3.63481e-05	0	0	Cytoplasmic Membrane	no predicted signal peptide	Cytoplasmic Membrane	yes
SAOUHSC_00438	TreC	1.8183e-06	5.89263e-06	1.96529e-06	4.49751e-07	Cytoplasmic	no predicted signal peptide	Cytoplasmic	no
SAOUHSC_00441	SAOUHSC_00441	2.19515e-05	2.78434e-05	2.97708e-05	4.47612e-06	Cytoplasmic	no predicted signal peptide	Cytoplasmic	no
SAOUHSC_00442	DnaX	6.72373e-05	6.08185e-05	1.88753e-05	3.1315e-06	Cytoplasmic	no predicted signal peptide	Cytoplasmic	no
SAOUHSC_00444	SAOUHSC_00444	0.000724114	0.000643711	0.00118834	0.00163781	no significant prediction	no predicted signal peptide	Cytoplasmic	yes
SAOUHSC_00445	RecR	0	0	3.63059e-05	2.63266e-05	Cytoplasmic	no predicted signal peptide	Cytoplasmic	yes
SAOUHSC_00450	SAOUHSC_00450	7.84228e-07	9.48378e-07	2.37268e-07	7.11914e-07	Cytoplasmic	no predicted signal peptide	Cytoplasmic	no
SAOUHSC_00451	Tmk	0.000225994	0.000170536	4.66698e-05	1.49772e-05	Cytoplasmic	no predicted signal peptide	Cytoplasmic	no
SAOUHSC_00452	DarA	5.70254e-05	6.91262e-05	2.30266e-05	7.38004e-05	no significant prediction	no predicted signal peptide	Cytoplasmic	no
SAOUHSC_00454	HolB	1.42844e-05	1.16058e-05	5.16175e-06	1.62634e-06	Cytoplasmic	no predicted signal peptide	Cytoplasmic	no
SAOUHSC_00455	SAOUHSC_00455	1.3428e-05	1.14912e-05	1.81029e-06	3.30838e-06	Cytoplasmic	no predicted signal peptide	Cytoplasmic	no
SAOUHSC_00456	SAOUHSC_00456	2.65736e-06	1.2172e-06	1.30636e-05	1.60865e-05	Cytoplasmic	no predicted signal peptide	Cytoplasmic	yes
SAOUHSC_00457	SAOUHSC_00457	1.07481e-06	9.71734e-07	0	0	Cytoplasmic	no predicted signal peptide	Cytoplasmic	no
SAOUHSC_00461	MetS	0.000711519	0.000611662	0.00118779	0.00160205	Cytoplasmic	no predicted signal peptide	Cytoplasmic	yes
SAOUHSC_00462	SAOUHSC_00462	2.53544e-05	3.28793e-05	0.000114893	0.000139805	Cytoplasmic	no predicted signal peptide	Cytoplasmic	yes
SAOUHSC_00463	RnmV	3.46702e-05	1.5589e-05	0	0	Cytoplasmic	no predicted signal peptide	Cytoplasmic	no
SAOUHSC_00464	KsgA	7.93934e-05	7.15319e-05	1.56e-05	5.73735e-06	Cytoplasmic	no predicted signal peptide	Cytoplasmic	no
SAOUHSC_00465	Veg	1.02464e-06	5.41514e-06	0	0	Cytoplasmic	no predicted signal peptide	Cytoplasmic	no
SAOUHSC_00466	Ipk	6.01997e-06	6.66765e-06	1.23233e-07	1.4154e-08	no significant prediction	no predicted signal peptide	Cytoplasmic	no
SAOUHSC_00467	PurR	0.000153804	0.000178022	4.57837e-05	2.18859e-06	Cytoplasmic	no predicted signal peptide	Cytoplasmic	no
SAOUHSC_00468	YabJ	0.000115412	0.000139839	2.99885e-05	6.13665e-05	Cytoplasmic	no predicted signal peptide	Cytoplasmic	no
SAOUHSC_00469	SpoVG	0.000855278	0.00230229	0.00036217	0.000892478	Cytoplasmic	no predicted signal peptide	Cytoplasmic	no
SAOUHSC_00471	GlmU	0.000105668	0.00011025	5.06657e-05	5.87792e-05	Cytoplasmic	no predicted signal peptide	Cytoplasmic	no
SAOUHSC_00472	Prs	0.000665972	0.000692044	6.45823e-05	2.2255e-05	Cytoplasmic	no predicted signal peptide	Cytoplasmic	no
SAOUHSC_00474	RplY	0.0115606	0.00723109	0.0210116	0.0133092	Cytoplasmic	no predicted signal peptide	Cytoplasmic	no
SAOUHSC_00475	Pth	0.00014988	0.000100734	0.000168747	6.4387e-05	Cytoplasmic	no predicted signal peptide	Cytoplasmic	no
SAOUHSC_00477	Mfd	4.76387e-05	3.40703e-05	9.70054e-06	6.00861e-08	Cytoplasmic	no predicted signal peptide	Cytoplasmic	no
SAOUHSC_00479	SAOUHSC_00479	8.99215e-07	5.53813e-07	0	0	Cytoplasmic Membrane	no predicted signal peptide	Cytoplasmic Membrane	yes
SAOUHSC_00480	SAOUHSC_00480	8.22432e-05	8.35605e-05	4.30874e-05	7.75016e-06	Cytoplasmic	no predicted signal peptide	Cytoplasmic	no
SAOUHSC_00481	SAOUHSC_00481	0.000292507	0.000216773	0.000478633	0.000481216	Cytoplasmic	no predicted signal peptide	Cytoplasmic	yes
SAOUHSC_00482	DivIC	5.76831e-05	4.59938e-05	3.14081e-06	3.13742e-06	Cellwall	no predicted signal peptide	Cytoplasmic Membrane	yes
SAOUHSC_00483	SAOUHSC_00483	0.00141973	0.000967895	0.00184618	0.00161928	Cytoplasmic	no predicted signal peptide	Cytoplasmic	no
SAOUHSC_00484	TilS	1.53512e-06	9.89569e-07	8.08263e-07	3.26992e-07	Cytoplasmic	no predicted signal peptide	Cytoplasmic	no
SAOUHSC_00485	HprT	0.00117677	0.000763134	0.000403206	0.000107189	Cytoplasmic	no predicted signal peptide	Cytoplasmic	no
SAOUHSC_00486	FtsH	0.00150757	0.00114378	0.000470555	0.000352577	Cytoplasmic Membrane	no predicted signal peptide	Cytoplasmic Membrane	yes
SAOUHSC_00487	HslO	0.00027321	0.000157152	0.000502784	0.000552201	Cytoplasmic	no predicted signal peptide	Cytoplasmic	yes
SAOUHSC_00488	CysK	0.00677648	0.00985104	0.00306717	0.00252018	Cytoplasmic	no predicted signal peptide	Cytoplasmic	no
SAOUHSC_00489	FolP	7.96786e-05	0.000119216	1.40443e-05	2.97047e-06	Cytoplasmic	no predicted signal peptide	Cytoplasmic	no
SAOUHSC_00490	FolB	0.000163985	0.000140273	0.000124724	0.000136183	Cytoplasmic	no predicted signal peptide	Cytoplasmic	no
SAOUHSC_00491	FolK	1.03604e-05	9.19702e-06	6.55714e-06	0	Cytoplasmic	no predicted signal peptide	Cytoplasmic	no
SAOUHSC_00493	LysS	0.00207939	0.00160479	0.00112241	7.7747e-05	Cytoplasmic	no predicted signal peptide	Cytoplasmic	no
SAOUHSC_00497	PdxR	4.70059e-06	2.82397e-06	2.54888e-06	0	Cytoplasmic	no predicted signal peptide	Cytoplasmic	no
SAOUHSC_00499	PdxS	0.00402217	0.00345098	0.00103478	0.000750519	Cytoplasmic	no predicted signal peptide	Cytoplasmic	no
SAOUHSC_00500	PdxT	0.000252863	0.000213752	0.000221977	0.000133168	Cytoplasmic	no predicted signal peptide	Cytoplasmic	no
SAOUHSC_00501	NupC	2.845e-05	4.35487e-05	0	0	Cytoplasmic Membrane	no predicted signal peptide	Cytoplasmic Membrane	yes
SAOUHSC_00502	CtsR	3.15981e-05	4.50178e-05	5.17144e-06	1.06285e-07	Cytoplasmic	no predicted signal peptide	Cytoplasmic	no
SAOUHSC_00503	McsA	3.65592e-06	3.3827e-06	4.13649e-06	2.37641e-06	Cytoplasmic	no predicted signal peptide	Cytoplasmic	no
SAOUHSC_00504	McsB	5.32589e-05	5.67188e-05	9.78708e-06	2.55649e-07	Cytoplasmic	no predicted signal peptide	Cytoplasmic	no
SAOUHSC_00505	ClpC	0.00105035	0.000994793	0.000719593	0.000503573	Cytoplasmic	no predicted signal peptide	Cytoplasmic	no
SAOUHSC_00507	RadA	4.58517e-05	4.63367e-05	1.51891e-06	4.06106e-07	Cytoplasmic	no predicted signal peptide	Cytoplasmic	no
SAOUHSC_00508	SAOUHSC_00508	2.37365e-05	2.78821e-05	4.08519e-06	2.7583e-07	Cytoplasmic Membrane	no predicted signal peptide	Cytoplasmic Membrane	yes
SAOUHSC_00509	GltX	0.000575837	0.000426514	0.000842273	0.000865052	Cytoplasmic	no predicted signal peptide	Cytoplasmic	yes
SAOUHSC_00510	CysE	3.19705e-05	6.41647e-05	5.75997e-06	8.10761e-07	Cytoplasmic	no predicted signal peptide	Cytoplasmic	no
SAOUHSC_00511	CysS	0.000401172	0.000466133	0.000502322	0.000635917	Cytoplasmic	no predicted signal peptide	Cytoplasmic	no
SAOUHSC_00513	SAOUHSC_00513	0.000134322	0.000171868	8.16701e-05	4.74452e-05	Cytoplasmic	no predicted signal peptide	Cytoplasmic	no
SAOUHSC_00514	SAOUHSC_00514	5.31514e-05	5.04366e-05	1.75686e-05	6.22054e-07	Cytoplasmic	no predicted signal peptide	Cytoplasmic	no
SAOUHSC_00517	NusG	0.00116278	0.0011554	0.00083042	0.000601114	Cytoplasmic	no predicted signal peptide	Cytoplasmic	no
SAOUHSC_00518	RplK	0.00983858	0.00522731	0.00789232	0.0110959	Cytoplasmic	no predicted signal peptide	Cytoplasmic	yes
SAOUHSC_00519	RplA	0.00445751	0.00269609	0.00482194	0.000630962	Cytoplasmic	no predicted signal peptide	Extracellular	yes
SAOUHSC_00520	RplJ	0.00634532	0.00326468	0.00076048	0.000670547	Cytoplasmic	no predicted signal peptide	Cytoplasmic	no
SAOUHSC_00521	RplL	0.0125606	0.00799094	0.00941373	0.00978441	Cytoplasmic	no predicted signal peptide	Cytoplasmic	no
SAOUHSC_00523	RsmC	9.36146e-05	8.85983e-05	0.000124457	4.91912e-05	Cytoplasmic	no predicted signal peptide	Cytoplasmic	no
SAOUHSC_00524	RpoB	0.00169582	0.00132855	0.00209116	0.00138548	Cytoplasmic	no predicted signal peptide	Cytoplasmic	no
SAOUHSC_00525	RpoC	0.00147628	0.00128022	0.00162581	0.0012771	Cytoplasmic	no predicted signal peptide	Cytoplasmic	no
SAOUHSC_00527	RpsL	0.00816376	0.00481784	0.00280434	0.000720079	Cytoplasmic	no predicted signal peptide	Cytoplasmic	no
SAOUHSC_00528	RpsG	0.0178208	0.0109777	0.00312407	0.00156444	Cytoplasmic	no predicted signal peptide	Extracellular	yes
SAOUHSC_00529	FusA	0.00680424	0.00534584	0.00814747	0.00224837	Cytoplasmic	no predicted signal peptide	Cytoplasmic	no
SAOUHSC_00530	Tuf	0.0409774	0.03755	0.0181537	0.00741379	Cytoplasmic	no predicted signal peptide	Cytoplasmic	no
SAOUHSC_00531	SAOUHSC_00531	8.07276e-05	5.59452e-05	6.38727e-05	5.28298e-05	Cytoplasmic	no predicted signal peptide	Cytoplasmic	no
SAOUHSC_00532	Kbl	0.000178863	0.00047749	0.000264183	0.000372435	Cytoplasmic	no predicted signal peptide	Cytoplasmic	no
SAOUHSC_00533	HchA	0.00108454	0.00157432	0.000427804	0.000432355	Cytoplasmic	no predicted signal peptide	Cytoplasmic	no
SAOUHSC_00534	AraB	7.52991e-06	1.66836e-05	6.57401e-06	2.34608e-06	Cytoplasmic	no predicted signal peptide	Cytoplasmic	no
SAOUHSC_00535	SAOUHSC_00535	5.66709e-05	0.000326062	6.79153e-06	2.2445e-06	no significant prediction	no predicted signal peptide	Cytoplasmic	no
SAOUHSC_00536	IlvE	0.00123716	0.00155347	0.00193575	0.00149391	Cytoplasmic	no predicted signal peptide	Cytoplasmic	no
SAOUHSC_00538	SAOUHSC_00538	0.000141646	0.000246604	0.000124135	5.48561e-05	Cytoplasmic	no predicted signal peptide	Cytoplasmic	no
SAOUHSC_00539	Dck	0.000223395	0.000135842	0.000281258	0.000168929	Cytoplasmic	no predicted signal peptide	Cytoplasmic	no
SAOUHSC_00540	Dgk	4.16976e-05	2.82727e-05	3.73575e-05	4.30859e-07	Cytoplasmic	no predicted signal peptide	Cytoplasmic	no
SAOUHSC_00541	TadA	1.10471e-06	2.05008e-06	1.09113e-06	2.84841e-06	Cytoplasmic	no predicted signal peptide	Cytoplasmic	no
SAOUHSC_00542	SAOUHSC_00542	0.000481818	0.000739161	0.00020261	0.00010186	Cytoplasmic	no predicted signal peptide	Cytoplasmic	no
SAOUHSC_00543	Azo1	0.000306294	0.00041995	0.000315446	0.000243505	no significant prediction	no predicted signal peptide	Cytoplasmic	no
SAOUHSC_00544	SdrC	1.47593e-05	5.19051e-05	0.000380735	0.00102394	Cellwall	signal peptide predicted	Cell wall & surface	yes
SAOUHSC_00545	SdrD	6.11289e-05	7.04834e-05	0.00251831	0.00315226	Cellwall	signal peptide predicted	Cell wall & surface	yes
SAOUHSC_00547	SAOUHSC_00547	8.1108e-06	1.31013e-05	1.85329e-06	4.77797e-06	Cytoplasmic	no predicted signal peptide	Cytoplasmic	no
SAOUHSC_00548	SAOUHSC_00548	3.13728e-05	6.41305e-05	1.73911e-05	2.49195e-05	Cytoplasmic	no predicted signal peptide	Cytoplasmic	no
SAOUHSC_00549	FolE2	0.000182587	0.000131167	0.000353892	0.000188799	Cytoplasmic	no predicted signal peptide	Cytoplasmic	no
SAOUHSC_00550	BshB2	2.66917e-05	2.41247e-05	4.91283e-05	4.39245e-05	Cytoplasmic	no predicted signal peptide	Cytoplasmic	no
SAOUHSC_00551	SAOUHSC_00551	4.05075e-06	3.68988e-06	1.04564e-05	1.85851e-05	no significant prediction	no predicted signal peptide	Cytoplasmic	yes
SAOUHSC_00552	NagB	8.64956e-05	0.000141634	7.6718e-05	8.98974e-05	Cytoplasmic	no predicted signal peptide	Cytoplasmic	no
SAOUHSC_00553	HxlA	0.00122856	0.00128709	0.0012952	0.00106646	Cytoplasmic	no predicted signal peptide	Cytoplasmic	no
SAOUHSC_00554	HxlB	0.000276228	0.000318444	0.00016461	0.000246902	no significant prediction	no predicted signal peptide	Cytoplasmic	no
SAOUHSC_00555	SAOUHSC_00555	5.27547e-05	5.54209e-05	2.38627e-05	1.4707e-05	Cytoplasmic	no predicted signal peptide	Cytoplasmic	no
SAOUHSC_00556	ProP	9.96703e-07	1.98316e-06	0	0	Cytoplasmic Membrane	no predicted signal peptide	Cytoplasmic Membrane	yes
SAOUHSC_00557	VraA	0	0	0	2.99033e-08	no significant prediction	no predicted signal peptide	Cytoplasmic	yes
SAOUHSC_00558	VraB	1.26929e-06	1.02514e-06	0	1.71804e-07	Cytoplasmic	no predicted signal peptide	Cytoplasmic	no
SAOUHSC_00562	PdxK	0.000789014	0.000717919	0.000597994	0.000116803	no significant prediction	no predicted signal peptide	Cytoplasmic	no
SAOUHSC_00564	Ung	2.46131e-05	3.39049e-05	1.11061e-05	1.48326e-05	Cytoplasmic	no predicted signal peptide	Cytoplasmic	no
SAOUHSC_00569	SAOUHSC_00569	1.08194e-05	1.09808e-05	0	0	Cytoplasmic Membrane	no predicted signal peptide	Cytoplasmic Membrane	yes
SAOUHSC_00573	HemQ	0.00069236	0.000975395	0.000388547	0.00071637	no significant prediction	no predicted signal peptide	Cytoplasmic	no
SAOUHSC_00574	Pta	0.00101138	0.00137937	0.00109967	0.0015971	Cytoplasmic	no predicted signal peptide	Cytoplasmic	no
SAOUHSC_00575	LipL	8.83265e-06	1.04989e-05	3.51451e-05	2.0264e-05	no significant prediction	no predicted signal peptide	Cytoplasmic	yes
SAOUHSC_00577	MvaK1	4.0367e-05	4.95484e-05	3.72023e-05	2.04813e-05	Cytoplasmic	no predicted signal peptide	Cytoplasmic	no
SAOUHSC_00578	MvaD	5.44234e-05	6.18626e-05	0.000121407	5.33358e-05	Cytoplasmic	no predicted signal peptide	Cytoplasmic	yes
SAOUHSC_00579	MvaK2	2.43021e-05	3.05254e-05	4.40275e-06	9.86342e-07	Cytoplasmic	no predicted signal peptide	Cytoplasmic	no
SAOUHSC_00580	SAOUHSC_00580	0	0	5.30215e-07	6.16378e-07	no significant prediction	no predicted signal peptide	Cytoplasmic	yes
SAOUHSC_00581	MerA	1.76865e-05	2.24106e-05	1.13647e-05	4.72063e-05	Cytoplasmic	no predicted signal peptide	Cytoplasmic	yes
SAOUHSC_00584	TspA	2.78676e-07	2.62208e-06	0	0	no significant prediction	no predicted signal peptide	Extracellular	yes
SAOUHSC_00603	IolS	6.03892e-05	0.000116545	0.000127374	0.000123547	Cytoplasmic	no predicted signal peptide	Cytoplasmic	yes
SAOUHSC_00604	SAOUHSC_00604	3.453e-06	9.06067e-06	0	0	no significant prediction	no predicted signal peptide	Cytoplasmic	no
SAOUHSC_00605	SAOUHSC_00605	0.000247376	0.000160176	0.000168213	8.25457e-06	no significant prediction	no predicted signal peptide	Cytoplasmic	no
SAOUHSC_00606	SAOUHSC_00606	7.64315e-05	5.99697e-05	5.8139e-05	7.8526e-06	Cytoplasmic	no predicted signal peptide	Cytoplasmic	no
SAOUHSC_00607	SAOUHSC_00607	0.000132198	8.97284e-05	0.00017687	0.000140657	Cytoplasmic	no predicted signal peptide	Cytoplasmic	no
SAOUHSC_00608	Adh1	2.86145e-05	3.29993e-05	9.17517e-05	0.000113794	Cytoplasmic	no predicted signal peptide	Cytoplasmic	yes
SAOUHSC_00610	SAOUHSC_00610	2.86508e-05	1.5605e-05	1.49342e-05	1.9582e-06	Cytoplasmic	no predicted signal peptide	Cytoplasmic	no
SAOUHSC_00611	ArgS	0.000910541	0.000676509	0.000720527	0.000757812	Cytoplasmic	no predicted signal peptide	Cytoplasmic	no
SAOUHSC_00613	SAOUHSC_00613	6.01884e-05	4.7936e-05	1.6347e-05	1.55031e-05	Cytoplasmic	no predicted signal peptide	Extracellular	yes
SAOUHSC_00615	SAOUHSC_00615	6.50469e-06	9.26137e-06	1.70229e-06	3.15593e-06	Cytoplasmic	no predicted signal peptide	Cytoplasmic	no
SAOUHSC_00616	SAOUHSC_00616	8.04291e-05	8.98668e-05	4.79528e-05	2.32946e-05	Cytoplasmic	no predicted signal peptide	Cytoplasmic	no
SAOUHSC_00617	SAOUHSC_00617	4.89228e-05	0.000156206	0.00802216	0.0216792	no significant prediction	signal peptide predicted	Extracellular	yes
SAOUHSC_00618	SAOUHSC_00618	2.93202e-06	6.26114e-07	0	0	Cytoplasmic Membrane	no predicted signal peptide	Cytoplasmic Membrane	yes
SAOUHSC_00619	SAOUHSC_00619	6.48921e-06	2.65959e-05	0	0	Cytoplasmic	no predicted signal peptide	Cytoplasmic	no
SAOUHSC_00620	SarA	0.0035145	0.0040072	0.000725112	0.000185965	Cytoplasmic	no predicted signal peptide	Cytoplasmic	no
SAOUHSC_00629	MnhE2	5.39041e-06	9.72169e-06	0	0	Cytoplasmic Membrane	no predicted signal peptide	Cytoplasmic Membrane	yes
SAOUHSC_00633	SAOUHSC_00633	4.71281e-06	5.97265e-06	0	0	Cytoplasmic Membrane	no predicted signal peptide	Cytoplasmic Membrane	yes
SAOUHSC_00634	MntC	0.00054779	0.00425914	0.000644685	0.0050627	Cytoplasmic Membrane	signal peptide predicted	Cytoplasmic Membrane	yes
SAOUHSC_00637	MntA	6.82732e-05	0.000311071	3.58528e-06	6.33737e-06	Cytoplasmic Membrane	no predicted signal peptide	Cytoplasmic Membrane	yes
SAOUHSC_00638	MntR	9.32925e-05	0.000117633	6.83781e-05	4.71317e-05	Cytoplasmic	no predicted signal peptide	Cytoplasmic	no
SAOUHSC_00640	TagA	0	0	2.67679e-06	3.44789e-07	Cytoplasmic	no predicted signal peptide	Cytoplasmic Membrane	yes
SAOUHSC_00641	TagH	0.000137866	8.46282e-05	3.85032e-05	1.68433e-06	Cytoplasmic Membrane	no predicted signal peptide	Cytoplasmic Membrane	yes
SAOUHSC_00642	TagG	3.26192e-05	2.86386e-05	0	0	Cytoplasmic Membrane	no predicted signal peptide	Cytoplasmic Membrane	yes
SAOUHSC_00643	TagB	5.1433e-06	1.30791e-05	0	0	no significant prediction	no predicted signal peptide	Cytoplasmic	no
SAOUHSC_00644	TagX	1.56774e-05	2.4162e-05	0	0	Cytoplasmic Membrane	no predicted signal peptide	Cytoplasmic Membrane	yes
SAOUHSC_00645	TagD	5.34044e-05	5.93028e-05	2.5936e-05	1.58154e-06	Cytoplasmic	no predicted signal peptide	Cytoplasmic	no
SAOUHSC_00646	Pbp4	0.000233314	9.87623e-05	7.40663e-05	2.36191e-05	Cytoplasmic Membrane	signal peptide predicted	Cytoplasmic Membrane	yes
SAOUHSC_00647	AbcA	5.88605e-05	0.000302609	3.92196e-07	3.40177e-06	Cytoplasmic Membrane	no predicted signal peptide	Cytoplasmic Membrane	yes
SAOUHSC_00648	NupG	9.9556e-06	1.32547e-05	0	0	Cytoplasmic Membrane	no predicted signal peptide	Cytoplasmic Membrane	yes
SAOUHSC_00651	SAOUHSC_00651	5.30951e-05	6.17954e-05	0	0	Cytoplasmic Membrane	no predicted signal peptide	Cytoplasmic Membrane	yes
SAOUHSC_00652	FhuC	0.000674314	0.000283762	0.000259915	4.2265e-05	Cytoplasmic Membrane	no predicted signal peptide	Cytoplasmic Membrane	yes
SAOUHSC_00653	FhuB	5.97406e-06	3.58621e-06	0	0	Cytoplasmic Membrane	no predicted signal peptide	Cytoplasmic Membrane	yes
SAOUHSC_00654	FhuG	7.53486e-06	1.17209e-05	0	0	Cytoplasmic Membrane	signal peptide predicted	Cytoplasmic Membrane	yes
SAOUHSC_00655	DhaK	1.32882e-05	0.000432268	2.79402e-05	0.000433962	Cytoplasmic	no predicted signal peptide	Cytoplasmic	yes
SAOUHSC_00656	DhaL	2.05762e-05	0.000333155	2.82055e-05	1.63273e-05	no significant prediction	no predicted signal peptide	Cytoplasmic	no
SAOUHSC_00658	DhaM	2.02052e-06	0.000103365	3.99526e-07	2.9238e-05	Cytoplasmic	no predicted signal peptide	Cytoplasmic	no
SAOUHSC_00659	SAOUHSC_00659	7.33817e-06	1.59421e-05	0	0	Cytoplasmic	no predicted signal peptide	Cytoplasmic	no
SAOUHSC_00660	SAOUHSC_00660	8.44912e-06	7.53607e-06	0	0	Cytoplasmic Membrane	no predicted signal peptide	Cytoplasmic Membrane	yes
SAOUHSC_00661	GehE	1.73435e-05	1.0466e-05	0	0	Extracellular	no predicted signal peptide	Cytoplasmic Membrane	yes
SAOUHSC_00663	SAOUHSC_00663	6.99085e-05	0.000169113	7.36862e-05	0.000135739	Cytoplasmic	no predicted signal peptide	Cytoplasmic	no
SAOUHSC_00664	GraX	3.65251e-06	4.84826e-06	0	0	no significant prediction	no predicted signal peptide	Cytoplasmic Membrane	yes
SAOUHSC_00665	GraR	2.67666e-05	3.34284e-05	1.37047e-05	6.30597e-06	Cytoplasmic	no predicted signal peptide	Cytoplasmic	no
SAOUHSC_00666	GraS	1.21003e-05	1.33773e-05	0	0	Cytoplasmic Membrane	no predicted signal peptide	Cytoplasmic Membrane	yes
SAOUHSC_00667	VraF	2.293e-05	1.87643e-05	0	0	Cytoplasmic Membrane	no predicted signal peptide	Cytoplasmic Membrane	yes
SAOUHSC_00668	VraG	5.79921e-07	5.16043e-07	0	0	Cytoplasmic Membrane	no predicted signal peptide	Cytoplasmic Membrane	yes
SAOUHSC_00669	PitR	0.000151131	0.000135761	2.52543e-05	4.16954e-06	Cytoplasmic	no predicted signal peptide	Cytoplasmic	no
SAOUHSC_00671	SAOUHSC_00671	1.73222e-05	8.48704e-06	0.00391813	0.00490331	Cellwall	signal peptide predicted	Extracellular	yes
SAOUHSC_00674	SarX	0.000154179	0.000233644	3.52541e-06	2.76272e-06	no significant prediction	no predicted signal peptide	Cytoplasmic	no
SAOUHSC_00675	SAOUHSC_00675	0.00142369	0.00198654	0.000518039	0.000221538	Cytoplasmic	no predicted signal peptide	Cytoplasmic	no
SAOUHSC_00676	SAOUHSC_00676	4.00935e-05	5.20552e-05	9.89401e-05	9.23953e-05	no significant prediction	no predicted signal peptide	Cytoplasmic	yes
SAOUHSC_00678	SAOUHSC_00678	5.47335e-06	1.04131e-05	0	0	Cytoplasmic	no predicted signal peptide	Cytoplasmic	no
SAOUHSC_00679	CcpE	3.02957e-05	3.24074e-05	4.00963e-07	4.61152e-07	Cytoplasmic	no predicted signal peptide	Cytoplasmic	no
SAOUHSC_00686	SAOUHSC_00686	0.000477269	0.00117216	0.000173344	0.000331406	Cytoplasmic	no predicted signal peptide	Cytoplasmic	no
SAOUHSC_00687	SAOUHSC_00687	7.82293e-06	1.35357e-05	0	0	Cytoplasmic	no predicted signal peptide	Cytoplasmic	no
SAOUHSC_00688	SAOUHSC_00688	9.73421e-05	0.000153874	0.000104028	8.03119e-05	Cytoplasmic	no predicted signal peptide	Cytoplasmic	no
SAOUHSC_00689	SAOUHSC_00689	4.88123e-06	3.88049e-06	0	0	no significant prediction	no predicted signal peptide	Cytoplasmic	no
SAOUHSC_00690	SAOUHSC_00690	0.000650021	0.00100523	4.03197e-05	2.56236e-05	no significant prediction	no predicted signal peptide	Cytoplasmic Membrane	yes
SAOUHSC_00691	UppP	3.48962e-06	4.93781e-06	0	0	Cytoplasmic Membrane	no predicted signal peptide	Cytoplasmic Membrane	yes
SAOUHSC_00693	CydC	2.08954e-06	1.67605e-06	0	0	Cytoplasmic Membrane	no predicted signal peptide	Cytoplasmic Membrane	yes
SAOUHSC_00694	MgrA	0.00087319	0.000634608	0.000121545	8.90379e-05	Cytoplasmic	no predicted signal peptide	Cytoplasmic	no
SAOUHSC_00695	SAOUHSC_00695	1.27286e-05	2.87212e-05	1.44735e-06	0	Cytoplasmic	no predicted signal peptide	Cytoplasmic	no
SAOUHSC_00696	SAOUHSC_00696	3.14025e-05	4.48826e-05	1.26157e-05	2.36467e-05	no significant prediction	no predicted signal peptide	Cytoplasmic	no
SAOUHSC_00699	SAOUHSC_00699	2.10949e-06	7.55731e-06	0	0	Cytoplasmic	no predicted signal peptide	Cytoplasmic	no
SAOUHSC_00702	SAOUHSC_00702	0	0	3.93104e-05	6.52386e-05	Cytoplasmic	no predicted signal peptide	Cytoplasmic	yes
SAOUHSC_00704	SAOUHSC_00704	0	0	0.00227471	0.00113829	no significant prediction	signal peptide predicted	Cytoplasmic Membrane	yes
SAOUHSC_00705	SAOUHSC_00705	1.77861e-05	1.81731e-05	3.2422e-05	3.1747e-05	no significant prediction	no predicted signal peptide	Cytoplasmic	no
SAOUHSC_00706	FruR	3.72792e-05	6.09241e-05	1.62551e-07	7.33325e-07	Cytoplasmic	no predicted signal peptide	Cytoplasmic	no
SAOUHSC_00707	FruB	1.19416e-05	2.73221e-05	1.83531e-05	3.27191e-05	no significant prediction	no predicted signal peptide	Cytoplasmic	no
SAOUHSC_00708	FruA	0.000107079	0.000237908	3.07671e-05	7.68174e-05	Cytoplasmic Membrane	no predicted signal peptide	Cytoplasmic Membrane	yes
SAOUHSC_00710	NagA	8.13527e-05	0.000120235	0.00026805	0.000409125	Cytoplasmic	no predicted signal peptide	Cytoplasmic	yes
SAOUHSC_00711	MpfA	1.94215e-05	2.60598e-05	1.39065e-06	0	Cytoplasmic Membrane	no predicted signal peptide	Cytoplasmic Membrane	yes
SAOUHSC_00712	SAOUHSC_00712	0.000221079	0.000420343	0.000132435	3.30166e-05	Cytoplasmic	no predicted signal peptide	Cytoplasmic	no
SAOUHSC_00714	SaeS	4.3345e-05	2.76235e-05	0	0	Cytoplasmic Membrane	no predicted signal peptide	Cytoplasmic Membrane	yes
SAOUHSC_00715	SaeR	0.000106838	0.000100928	1.65269e-05	1.04589e-05	Cytoplasmic	no predicted signal peptide	Cytoplasmic	no
SAOUHSC_00717	SaeP	0.000274645	0.00028187	0.000258907	0.000854156	no significant prediction	signal peptide predicted	Cytoplasmic Membrane	yes
SAOUHSC_00719	QueE	6.59803e-06	6.70979e-06	5.03255e-06	4.17633e-07	Cytoplasmic	no predicted signal peptide	Cytoplasmic	no
SAOUHSC_00720	QueD	3.16025e-05	4.98747e-05	3.08274e-05	4.48483e-05	Cytoplasmic	no predicted signal peptide	Cytoplasmic	no
SAOUHSC_00721	QueC	0.000114594	0.000135754	5.89336e-05	2.97866e-06	Cytoplasmic	no predicted signal peptide	Cytoplasmic	no
SAOUHSC_00722	PabA	1.30663e-06	1.07266e-06	0	0	Cytoplasmic	no predicted signal peptide	Cytoplasmic	no
SAOUHSC_00723	PabB	1.31405e-06	9.50587e-07	1.36046e-06	4.05036e-06	Cytoplasmic	no predicted signal peptide	Cytoplasmic	yes
SAOUHSC_00724	PabC	3.86036e-06	4.86134e-06	8.80807e-06	8.41465e-07	Cytoplasmic	no predicted signal peptide	Cytoplasmic	yes
SAOUHSC_00726	SAOUHSC_00726	6.50102e-05	5.89451e-05	3.85548e-05	4.05617e-05	no significant prediction	no predicted signal peptide	Cytoplasmic	no
SAOUHSC_00727	SAOUHSC_00727	6.61757e-05	5.90167e-05	1.28485e-05	1.40529e-06	Cytoplasmic	no predicted signal peptide	Cytoplasmic	no
SAOUHSC_00728	LtaS	0.000177861	8.84141e-05	0.0130606	0.0122748	Cytoplasmic Membrane	no predicted signal peptide	Cytoplasmic Membrane	yes
SAOUHSC_00729	SAOUHSC_00729	2.6905e-05	1.82366e-05	2.47033e-06	4.07795e-07	Cytoplasmic	no predicted signal peptide	Cytoplasmic	no
SAOUHSC_00730	RecQ1	1.81331e-05	1.13919e-05	8.43001e-07	7.34828e-08	Cytoplasmic	no predicted signal peptide	Cytoplasmic	no
SAOUHSC_00731	OpuBA	6.88044e-05	5.94292e-05	1.24325e-05	1.46762e-06	Cytoplasmic Membrane	no predicted signal peptide	Cytoplasmic Membrane	yes
SAOUHSC_00732	OpuBB	5.62867e-05	5.23462e-05	2.66692e-06	7.95708e-07	Cytoplasmic Membrane	no predicted signal peptide	Cytoplasmic Membrane	yes
SAOUHSC_00733	HisC	1.67567e-05	2.01902e-05	1.20883e-05	2.18304e-06	no significant prediction	no predicted signal peptide	Cytoplasmic	no
SAOUHSC_00736	BmrU	6.30205e-06	2.80665e-05	4.66825e-06	1.01586e-05	no significant prediction	no predicted signal peptide	Cytoplasmic	no
SAOUHSC_00738	DtpT	1.3449e-05	1.64759e-05	1.46329e-06	2.61729e-07	Cytoplasmic Membrane	no predicted signal peptide	Cytoplasmic Membrane	yes
SAOUHSC_00739	QueF	7.87455e-05	6.25438e-05	9.22376e-05	5.72166e-05	Cytoplasmic	no predicted signal peptide	Cytoplasmic	no
SAOUHSC_00742	NrdE	0.000515101	0.000312794	0.000160185	1.84897e-05	Cytoplasmic	no predicted signal peptide	Extracellular	yes
SAOUHSC_00743	NrdF	0.00120651	0.000644184	0.00147118	0.000995094	Cytoplasmic	no predicted signal peptide	Cytoplasmic	no
SAOUHSC_00746	SstA	1.41336e-06	4.37068e-07	0	0	Cytoplasmic Membrane	no predicted signal peptide	Cytoplasmic Membrane	yes
SAOUHSC_00748	SstC	1.38919e-05	6.58096e-06	2.13196e-06	0	Cytoplasmic Membrane	no predicted signal peptide	Cytoplasmic Membrane	yes
SAOUHSC_00749	SstD	0.00235941	0.00104474	0.00179578	0.00166951	Cytoplasmic Membrane	signal peptide predicted	Cytoplasmic Membrane	yes
SAOUHSC_00751	SAOUHSC_00751	1.33413e-05	1.81633e-05	4.86489e-05	1.20213e-05	Cytoplasmic	no predicted signal peptide	Cytoplasmic	yes
SAOUHSC_00752	MurB	0.000267673	0.000270448	0.000192447	4.40584e-05	Cytoplasmic	no predicted signal peptide	Cytoplasmic	no
SAOUHSC_00754	SAOUHSC_00754	2.69992e-05	1.91684e-05	8.27878e-06	1.38548e-05	Cytoplasmic Membrane	signal peptide predicted	Cytoplasmic Membrane	yes
SAOUHSC_00755	SAOUHSC_00755	7.87681e-05	5.73971e-05	8.25012e-05	5.92531e-05	no significant prediction	no predicted signal peptide	Cytoplasmic	no
SAOUHSC_00756	SAOUHSC_00756	8.31809e-05	0.000116905	0.000163494	8.93023e-05	Cytoplasmic	no predicted signal peptide	Cytoplasmic	no
SAOUHSC_00757	PepT	0.00021826	0.000266794	0.000389365	0.000561799	Cytoplasmic	no predicted signal peptide	Cytoplasmic	yes
SAOUHSC_00759	SAOUHSC_00759	3.8869e-06	4.34149e-06	0	0	Cytoplasmic Membrane	no predicted signal peptide	Cytoplasmic Membrane	yes
SAOUHSC_00760	GdpS	2.67531e-06	3.13501e-06	0	8.33435e-07	Cytoplasmic Membrane	no predicted signal peptide	Cytoplasmic Membrane	yes
SAOUHSC_00763	SAOUHSC_00763	2.42231e-05	1.78588e-05	8.70791e-05	3.42999e-05	Cytoplasmic	no predicted signal peptide	Cytoplasmic	yes
SAOUHSC_00767	SaHPF	0.00033267	0.00614393	0.000677485	0.00348478	Cytoplasmic	no predicted signal peptide	Cytoplasmic	yes
SAOUHSC_00769	SecA	0.000450468	0.00046453	6.6196e-05	9.33987e-06	Cytoplasmic	no predicted signal peptide	Cytoplasmic	no
SAOUHSC_00771	PrfB	6.66513e-05	5.57134e-05	0.000157511	5.2163e-05	Cytoplasmic	no predicted signal peptide	Cytoplasmic	yes
SAOUHSC_00773	SAOUHSC_00773	0	0	1.40386e-05	1.00804e-06	Extracellular	signal peptide predicted	Extracellular	yes
SAOUHSC_00774	SAOUHSC_00774	5.7491e-05	7.03251e-05	4.15083e-06	1.64303e-06	Cytoplasmic	no predicted signal peptide	Cytoplasmic	no
SAOUHSC_00776	UvrB	4.42065e-05	0.000124573	1.0811e-05	4.76894e-06	Cytoplasmic	no predicted signal peptide	Cytoplasmic	no
SAOUHSC_00779	UvrB2	1.76866e-05	4.42132e-05	3.68668e-06	3.31587e-07	Cytoplasmic	no predicted signal peptide	Cytoplasmic	no
SAOUHSC_00780	UvrA	4.7324e-05	7.69718e-05	5.16835e-05	1.7515e-06	Cytoplasmic	no predicted signal peptide	Cytoplasmic	no
SAOUHSC_00781	HprK	0.000157408	0.000186079	7.88735e-05	0.000176929	Cytoplasmic	no predicted signal peptide	Cytoplasmic	no
SAOUHSC_00782	Lgt	2.96744e-05	3.81504e-05	0	0	Cytoplasmic Membrane	no predicted signal peptide	Cytoplasmic Membrane	yes
SAOUHSC_00784	SAOUHSC_00784	5.83875e-06	5.80202e-06	0	0	Cytoplasmic Membrane	no predicted signal peptide	Cytoplasmic	yes
SAOUHSC_00785	TrxB	0.000787032	0.00070114	0.00149363	0.00172537	Cytoplasmic	no predicted signal peptide	Cytoplasmic	yes
SAOUHSC_00787	SAOUHSC_00787	2.59679e-05	3.57108e-05	1.40945e-05	5.06955e-06	Cytoplasmic	no predicted signal peptide	Cytoplasmic	no
SAOUHSC_00788	SAOUHSC_00788	2.80838e-05	6.54077e-05	1.36859e-06	7.13639e-07	no significant prediction	no predicted signal peptide	Cytoplasmic	no
SAOUHSC_00789	WhiA	4.0004e-05	3.80404e-05	1.63715e-06	1.23753e-07	Cytoplasmic	no predicted signal peptide	Cytoplasmic	no
SAOUHSC_00790	ClpP	0.00207947	0.00169669	0.00277172	0.00357797	Cytoplasmic	no predicted signal peptide	Cytoplasmic	yes
SAOUHSC_00792	SAOUHSC_00792	6.77855e-05	0.00020375	1.2686e-06	7.10621e-07	no significant prediction	no predicted signal peptide	Cytoplasmic	no
SAOUHSC_00793	SAOUHSC_00793	0	0	1.63363e-07	1.2116e-06	Cytoplasmic Membrane	no predicted signal peptide	Cytoplasmic Membrane	yes
SAOUHSC_00794	GapR	3.79734e-05	2.48237e-05	1.32958e-05	6.54608e-07	Cytoplasmic	no predicted signal peptide	Cytoplasmic	no
SAOUHSC_00795	GapA	0.0210655	0.0158712	0.0164044	0.00699357	Cytoplasmic	no predicted signal peptide	Cytoplasmic	no
SAOUHSC_00796	Pgk	0.00244297	0.00210608	0.00727481	0.00469966	Cytoplasmic	no predicted signal peptide	Cytoplasmic	yes
SAOUHSC_00797	TpiA	0.00358637	0.00312889	0.00741948	0.00615376	Cytoplasmic	no predicted signal peptide	Cytoplasmic	yes
SAOUHSC_00798	Pgm	0.000576367	0.000591898	0.0008819	0.000576235	Cytoplasmic	no predicted signal peptide	Cytoplasmic	no
SAOUHSC_00799	Eno	0.0108638	0.00995301	0.0150602	0.019117	Cytoplasmic	no predicted signal peptide	Cytoplasmic	no
SAOUHSC_00800	SAOUHSC_00800	8.26225e-05	0.000116997	0	0	Cytoplasmic Membrane	no predicted signal peptide	Cytoplasmic Membrane	yes
SAOUHSC_00801	SecG	0	0	4.31429e-06	1.32078e-05	Cytoplasmic Membrane	no predicted signal peptide	Cytoplasmic Membrane	yes
SAOUHSC_00802	Est	0.000125312	0.000103209	5.99042e-05	1.35393e-06	Cytoplasmic	no predicted signal peptide	Cytoplasmic	no
SAOUHSC_00803	Rnr	7.65359e-05	7.41581e-05	9.16135e-05	0.00014171	Cytoplasmic	no predicted signal peptide	Cytoplasmic	no
SAOUHSC_00804	SmpB	7.02766e-05	6.09169e-05	1.1021e-05	4.61452e-06	Cytoplasmic	no predicted signal peptide	Cytoplasmic	no
SAOUHSC_00806	SAOUHSC_00806	1.40499e-05	4.87402e-05	0	0	no significant prediction	no predicted signal peptide	Cytoplasmic	no
SAOUHSC_00808	SAOUHSC_00808	1.00759e-05	3.76737e-05	3.30688e-06	5.42807e-05	Cytoplasmic Membrane	signal peptide predicted	Extracellular	yes
SAOUHSC_00811	SAOUHSC_00811	2.81081e-05	1.9031e-05	2.67186e-05	0	no significant prediction	no predicted signal peptide	Cytoplasmic	no
SAOUHSC_00812	ClfA	1.44694e-05	0.000141811	0.000703258	0.000776748	Cellwall	signal peptide predicted	Cell wall & surface	yes
SAOUHSC_00816	Emp	7.16998e-06	1.47377e-05	8.92444e-05	4.23711e-05	Cellwall	signal peptide predicted	Cell wall & surface	yes
SAOUHSC_00817	SAOUHSC_00817	0	0	0.000315733	0.000125793	Cytoplasmic Membrane	signal peptide predicted	Extracellular	yes
SAOUHSC_00818	Nuc	0	0	6.94966e-05	0.000126109	Extracellular	signal peptide predicted	Extracellular	yes
SAOUHSC_00819	CspC	3.15289e-05	1.82766e-05	0.0025499	0.00142405	Cytoplasmic	no predicted signal peptide	Cytoplasmic	yes
SAOUHSC_00820	SAOUHSC_00820	0	0	0	7.83357e-07	no significant prediction	no predicted signal peptide	Cytoplasmic	yes
SAOUHSC_00821	SAOUHSC_00821	7.24622e-06	1.44838e-05	7.40939e-06	3.55772e-06	no significant prediction	no predicted signal peptide	Cytoplasmic	no
SAOUHSC_00822	LnsA	1.16299e-06	8.6994e-07	3.83588e-05	2.30899e-05	Cytoplasmic Membrane	signal peptide predicted	Extracellular	yes
SAOUHSC_00827	SAOUHSC_00827	1.54087e-06	6.64652e-06	8.80444e-08	6.31554e-07	Cytoplasmic	no predicted signal peptide	Cytoplasmic	no
SAOUHSC_00830	SAOUHSC_00830	2.06383e-05	2.3843e-05	1.95865e-05	2.1194e-05	Cytoplasmic	no predicted signal peptide	Cytoplasmic	no
SAOUHSC_00831	Ohr	2.18682e-05	0.000295626	4.84846e-05	0.000202626	no significant prediction	no predicted signal peptide	Cytoplasmic	yes
SAOUHSC_00832	AroD	2.44588e-05	2.97323e-05	2.17505e-05	2.05218e-05	Cytoplasmic	no predicted signal peptide	Cytoplasmic	no
SAOUHSC_00833	NtrA	0.000211918	0.000307587	5.38922e-05	8.09281e-06	Cytoplasmic	no predicted signal peptide	Cytoplasmic	no
SAOUHSC_00834	SAOUHSC_00834	0.000353576	0.000498852	0.0019321	0.00180458	Cytoplasmic	no predicted signal peptide	Cytoplasmic	yes
SAOUHSC_00835	SAOUHSC_00835	0.000714263	0.00115248	0.00134403	0.00149277	Cytoplasmic	no predicted signal peptide	Cytoplasmic	no
SAOUHSC_00836	GcvH	0.00179611	0.00316604	0.00269791	0.00350629	Cytoplasmic	no predicted signal peptide	Cytoplasmic	no
SAOUHSC_00838	SAOUHSC_00838	2.41314e-05	7.56569e-05	1.8016e-05	1.46219e-05	Cytoplasmic	no predicted signal peptide	Cytoplasmic	no
SAOUHSC_00841	SAOUHSC_00841	0	0	4.80204e-06	1.08686e-05	Cytoplasmic	no predicted signal peptide	Cytoplasmic	yes
SAOUHSC_00842	MetN	1.37263e-05	1.59791e-05	8.37363e-08	1.66236e-08	Cytoplasmic Membrane	no predicted signal peptide	Cytoplasmic Membrane	yes
SAOUHSC_00844	MetQ	0.000155891	0.000142565	4.14068e-05	0.000265522	Cytoplasmic Membrane	signal peptide predicted	Cytoplasmic Membrane	yes
SAOUHSC_00845	SAOUHSC_00845	0.00213688	0.00775641	0.000175176	0.000520761	no significant prediction	no predicted signal peptide	Cytoplasmic	no
SAOUHSC_00847	SufC	0.000854451	0.000710033	0.00102316	0.000118504	Cytoplasmic	no predicted signal peptide	Cytoplasmic	no
SAOUHSC_00848	SufD	0.00103389	0.000825102	0.000616731	0.00044328	Cytoplasmic	no predicted signal peptide	Cytoplasmic	no
SAOUHSC_00849	SufS	0.000159189	0.000188526	8.53999e-05	2.26548e-05	Cytoplasmic	no predicted signal peptide	Cytoplasmic	no
SAOUHSC_00850	SufU	0.000105382	9.88428e-05	0.000160767	0.000173788	Cytoplasmic	no predicted signal peptide	Cytoplasmic	no
SAOUHSC_00851	SufB	0.001208	0.000928312	0.000750964	0.000596158	Cytoplasmic	no predicted signal peptide	Cytoplasmic	no
SAOUHSC_00854	MpfB	6.22891e-06	5.65599e-06	0	0	Cytoplasmic Membrane	signal peptide predicted	Cytoplasmic Membrane	yes
SAOUHSC_00855	SAOUHSC_00855	6.80958e-06	1.03216e-05	3.15089e-07	4.903e-07	Cytoplasmic	no predicted signal peptide	Cytoplasmic	no
SAOUHSC_00858	SAOUHSC_00858	1.01884e-05	1.18681e-05	3.16395e-06	4.08215e-06	no significant prediction	no predicted signal peptide	Cytoplasmic	no
SAOUHSC_00860	SAOUHSC_00860	4.75207e-06	1.08201e-05	1.70087e-06	1.46805e-06	Cellwall	no predicted signal peptide	Cytoplasmic	yes
SAOUHSC_00861	LipA	0.000317791	0.000131608	0.000182199	7.09418e-05	Cytoplasmic	no predicted signal peptide	Cytoplasmic	no
SAOUHSC_00862	SAOUHSC_00862	7.6666e-05	6.87336e-05	4.92736e-05	4.1779e-05	Cytoplasmic	no predicted signal peptide	Cytoplasmic	no
SAOUHSC_00863	SAOUHSC_00863	2.30519e-05	1.24723e-05	0.000462201	0.000451305	Cytoplasmic	no predicted signal peptide	Cytoplasmic	yes
SAOUHSC_00864	SAOUHSC_00864	0.000163656	0.000187997	2.4452e-05	8.09384e-06	Cytoplasmic	no predicted signal peptide	Cytoplasmic	no
SAOUHSC_00865	NagD	0.000273411	0.000362134	0.0010848	0.000985187	no significant prediction	no predicted signal peptide	Cytoplasmic	yes
SAOUHSC_00866	SAOUHSC_00866	6.19535e-05	0.000106003	4.56174e-05	0.000152697	Cytoplasmic	no predicted signal peptide	Cytoplasmic	no
SAOUHSC_00869	DltA	0.0012374	0.000940951	0.00269932	0.00247335	Cytoplasmic	no predicted signal peptide	Cytoplasmic	yes
SAOUHSC_00870	DltB	1.26113e-06	8.16146e-07	1.13197e-05	0	Cytoplasmic Membrane	no predicted signal peptide	Cytoplasmic Membrane	yes
SAOUHSC_00871	DltC	0.00249193	0.00236534	0.000911069	0.000680108	Cytoplasmic	no predicted signal peptide	Cytoplasmic	no
SAOUHSC_00872	DltD	0.000234501	0.00017734	5.11477e-05	9.15475e-06	Cytoplasmic	signal peptide predicted	Cytoplasmic Membrane	yes
SAOUHSC_00873	Nfu	0.000208974	9.40276e-05	5.70137e-05	0.000140959	Cytoplasmic	no predicted signal peptide	Cytoplasmic	no
SAOUHSC_00874	SAOUHSC_00874	2.40884e-05	3.35302e-05	0.000375464	0.000317914	Cytoplasmic	no predicted signal peptide	Cytoplasmic	yes
SAOUHSC_00875	SAOUHSC_00875	0.000160912	0.000365986	2.85995e-05	5.79585e-05	Cytoplasmic Membrane	no predicted signal peptide	Cytoplasmic Membrane	yes
SAOUHSC_00877	SufA	3.37057e-05	3.00873e-05	0.000549074	0.000350274	Cytoplasmic	no predicted signal peptide	Cytoplasmic	yes
SAOUHSC_00878	Ndh2	0.00161331	0.00152589	0.000377946	0.000143885	Cytoplasmic Membrane	no predicted signal peptide	Cytoplasmic Membrane	yes
SAOUHSC_00879	PepZ	0.000203192	0.000380412	0.000125953	0.000332711	Cytoplasmic	no predicted signal peptide	Cytoplasmic	no
SAOUHSC_00881	SAOUHSC_00881	0	0	4.18417e-05	5.34067e-05	no significant prediction	no predicted signal peptide	Cytoplasmic	yes
SAOUHSC_00883	MnhG	8.81531e-05	5.23297e-05	0	0	Cytoplasmic Membrane	no predicted signal peptide	Cytoplasmic Membrane	yes
SAOUHSC_00885	MnhE	5.12812e-06	3.85019e-06	1.10881e-06	0	Cytoplasmic Membrane	no predicted signal peptide	Cytoplasmic Membrane	yes
SAOUHSC_00886	MnhD	5.2727e-05	3.80541e-05	1.32797e-06	6.48152e-08	Cytoplasmic Membrane	no predicted signal peptide	Cytoplasmic Membrane	yes
SAOUHSC_00887	MnhC	2.06194e-05	1.69378e-05	0	0	Cytoplasmic Membrane	no predicted signal peptide	Cytoplasmic Membrane	yes
SAOUHSC_00889	MnhA	1.57323e-05	1.02864e-05	0	0	Cytoplasmic Membrane	no predicted signal peptide	Cytoplasmic Membrane	yes
SAOUHSC_00890	KapB	0.000256535	0.000333381	0.000395677	0.000156387	Cellwall	no predicted signal peptide	Cytoplasmic	yes
SAOUHSC_00891	PpiB	0.00063501	0.000752699	0.00253656	0.00202287	Cytoplasmic	no predicted signal peptide	Cytoplasmic	yes
SAOUHSC_00892	SAOUHSC_00892	4.43032e-06	6.90082e-06	2.29734e-06	2.5157e-05	Cytoplasmic	no predicted signal peptide	Cytoplasmic	yes
SAOUHSC_00893	SAOUHSC_00893	1.239e-05	1.006e-05	2.46304e-05	3.43857e-05	Cytoplasmic	no predicted signal peptide	Cytoplasmic	yes
SAOUHSC_00894	RocD	6.76896e-05	0.00162185	7.27967e-05	0.000793024	Cytoplasmic	no predicted signal peptide	Cytoplasmic	no
SAOUHSC_00895	GudB	6.42714e-05	0.00122493	4.12521e-05	0.000510286	Cytoplasmic	no predicted signal peptide	Cytoplasmic	no
SAOUHSC_00897	GlpQ	2.0763e-07	4.51231e-06	0.000118004	0.000659796	Extracellular	signal peptide predicted	Extracellular	yes
SAOUHSC_00898	ArgH	9.32621e-07	3.46628e-07	0	0	Cytoplasmic	no predicted signal peptide	Cytoplasmic	no
SAOUHSC_00899	ArgG	1.90217e-05	1.28802e-05	4.62344e-06	6.13002e-07	Cytoplasmic	no predicted signal peptide	Cytoplasmic	no
SAOUHSC_00900	Pgi	0.0018369	0.00168365	0.00354829	0.0046135	Cytoplasmic	no predicted signal peptide	Cytoplasmic	yes
SAOUHSC_00902	SpsA	8.36816e-06	6.90397e-06	8.62999e-07	1.57087e-06	Cellwall	no predicted signal peptide	Cytoplasmic Membrane	yes
SAOUHSC_00903	SpsB	0.000671817	0.000537438	0.000297701	0.000318479	Cellwall	no predicted signal peptide	Cytoplasmic Membrane	yes
SAOUHSC_00904	AddB	1.60768e-05	1.51775e-05	7.3355e-06	1.73945e-05	Cytoplasmic	no predicted signal peptide	Cytoplasmic	no
SAOUHSC_00905	AddA	2.46594e-05	2.46322e-05	7.60991e-06	2.04465e-05	Cytoplasmic	no predicted signal peptide	Cytoplasmic	no
SAOUHSC_00906	SAOUHSC_00906	0.00127858	0.00167453	0.00249726	0.00190713	Cytoplasmic	no predicted signal peptide	Cytoplasmic	no
SAOUHSC_00908	Cdr	0.000414546	0.000362984	0.000708013	0.00145215	Cytoplasmic	signal peptide predicted	Cytoplasmic	yes
SAOUHSC_00909	SAOUHSC_00909	0.000241843	0.00022173	0.000134383	7.83836e-06	Cytoplasmic	no predicted signal peptide	Cytoplasmic	no
SAOUHSC_00910	SufT	0	0	0.000332409	0.000436175	Cytoplasmic	no predicted signal peptide	Cytoplasmic	yes
SAOUHSC_00912	ClpB	0.000348634	0.000252856	0.00018195	6.46453e-05	Cytoplasmic	no predicted signal peptide	Cytoplasmic	no
SAOUHSC_00913	SAOUHSC_00913	0	0	0	1.41105e-07	Cytoplasmic	no predicted signal peptide	Cytoplasmic	yes
SAOUHSC_00917	SAOUHSC_00917	8.26181e-05	8.50956e-05	0.000434648	0.000421104	no significant prediction	no predicted signal peptide	Cytoplasmic	yes
SAOUHSC_00918	SAOUHSC_00918	2.16832e-08	7.4851e-06	0.00173083	0.00384164	Cytoplasmic Membrane	signal peptide predicted	Extracellular	yes
SAOUHSC_00920	FabH	0.00257599	0.00181289	0.00109816	0.00107225	Cytoplasmic	no predicted signal peptide	Cytoplasmic	no
SAOUHSC_00921	FabF	0.00339482	0.00248889	0.00355109	0.00286588	Cytoplasmic Membrane	no predicted signal peptide	Cytoplasmic	yes
SAOUHSC_00923	Opp-3B	2.32738e-07	3.23072e-06	0	0	Cytoplasmic Membrane	no predicted signal peptide	Cytoplasmic Membrane	yes
SAOUHSC_00924	Opp-3C	1.16205e-05	5.50721e-05	0	0	Cytoplasmic Membrane	no predicted signal peptide	Cytoplasmic Membrane	yes
SAOUHSC_00925	Opp-3D	1.08793e-05	4.62599e-05	1.20353e-05	2.62959e-06	Cytoplasmic Membrane	no predicted signal peptide	Cytoplasmic Membrane	yes
SAOUHSC_00926	Opp-3F	1.8551e-05	8.59203e-05	0	1.01678e-07	Cytoplasmic Membrane	no predicted signal peptide	Cytoplasmic Membrane	yes
SAOUHSC_00927	Opp-3A	1.48185e-05	7.66922e-05	3.28589e-06	1.7518e-05	Cellwall	signal peptide predicted	Cytoplasmic Membrane	yes
SAOUHSC_00933	TrpS	0.000521943	0.000476034	0.000721826	0.000670856	Cytoplasmic	no predicted signal peptide	Cytoplasmic	no
SAOUHSC_00934	SpxA	0.000374984	0.000507485	0.000263602	0.000318326	no significant prediction	no predicted signal peptide	Cytoplasmic	no
SAOUHSC_00935	TrfA	0.000121795	2.67466e-05	0.000278581	0.000133611	Cytoplasmic	no predicted signal peptide	Cytoplasmic	yes
SAOUHSC_00937	PepF	0.000846915	0.000790806	0.000770391	0.00112919	Cytoplasmic	no predicted signal peptide	Cytoplasmic	no
SAOUHSC_00938	YjbH	5.3187e-06	6.98464e-06	0	0	Cytoplasmic	no predicted signal peptide	Cytoplasmic	no
SAOUHSC_00940	SAOUHSC_00940	3.30558e-05	4.1047e-05	1.29383e-05	1.04068e-05	no significant prediction	no predicted signal peptide	Cytoplasmic	no
SAOUHSC_00941	SAOUHSC_00941	0.000207147	0.000193482	4.73513e-06	2.35916e-06	Cytoplasmic Membrane	no predicted signal peptide	Cytoplasmic	yes
SAOUHSC_00942	RelQ	0.000108012	0.000147677	4.90847e-05	6.44898e-05	Cytoplasmic	no predicted signal peptide	Cytoplasmic	no
SAOUHSC_00943	PpnK	7.17571e-05	7.16949e-05	2.68088e-05	3.15143e-05	Cytoplasmic	no predicted signal peptide	Cytoplasmic	no
SAOUHSC_00944	SAOUHSC_00944	5.25425e-07	3.59404e-07	0	0	Cytoplasmic	no predicted signal peptide	Cytoplasmic	no
SAOUHSC_00945	MgtE	2.7803e-05	2.68191e-05	9.8527e-07	5.9015e-07	Cytoplasmic Membrane	no predicted signal peptide	Cytoplasmic Membrane	yes
SAOUHSC_00946	CpaA	1.63996e-05	1.36349e-05	4.72486e-07	0	Cytoplasmic Membrane	no predicted signal peptide	Cytoplasmic Membrane	yes
SAOUHSC_00947	FabI	0.00225492	0.00159045	0.00062932	0.000177843	Cytoplasmic Membrane	no predicted signal peptide	Cytoplasmic	yes
SAOUHSC_00948	CozEa	4.62695e-05	5.83233e-05	0	0	Cytoplasmic Membrane	no predicted signal peptide	Cytoplasmic Membrane	yes
SAOUHSC_00949	SAOUHSC_00949	6.45122e-07	1.83597e-06	0	0	Cytoplasmic Membrane	no predicted signal peptide	Cytoplasmic Membrane	yes
SAOUHSC_00951	SAOUHSC_00951	0.000272223	0.00249911	0.000498486	0.00084281	Cytoplasmic	no predicted signal peptide	Cytoplasmic	no
SAOUHSC_00953	UgtP	1.15676e-05	2.88385e-06	5.04719e-07	0	no significant prediction	no predicted signal peptide	Cytoplasmic Membrane	yes
SAOUHSC_00954	MurE	0.000198511	0.000157631	9.67246e-05	4.53948e-05	Cytoplasmic	no predicted signal peptide	Cytoplasmic	no
SAOUHSC_00956	PrfC	0.000237512	0.000191997	3.70804e-05	6.18804e-07	Cytoplasmic	no predicted signal peptide	Cytoplasmic	no
SAOUHSC_00957	SAOUHSC_00957	0	0	7.48119e-07	5.53312e-08	Cytoplasmic Membrane	no predicted signal peptide	Cytoplasmic Membrane	yes
SAOUHSC_00958	HtrA2	3.64159e-05	3.81143e-05	1.22296e-05	4.104e-05	no significant prediction	no predicted signal peptide	Cytoplasmic Membrane	yes
SAOUHSC_00959	KtrD	1.04313e-06	1.46783e-06	0	0	Cytoplasmic Membrane	no predicted signal peptide	Cytoplasmic Membrane	yes
SAOUHSC_00960	SAOUHSC_00960	1.08966e-05	1.3717e-05	8.75029e-06	4.96758e-06	Cytoplasmic	no predicted signal peptide	Cytoplasmic	no
SAOUHSC_00961	ComK1	4.46815e-08	9.0607e-07	0	0	Cytoplasmic	no predicted signal peptide	Cytoplasmic	no
SAOUHSC_00963	LplA1	3.20104e-05	3.98536e-05	0.000101774	6.95444e-06	Cytoplasmic	no predicted signal peptide	Cytoplasmic	yes
SAOUHSC_00964	SAOUHSC_00964	9.01285e-05	6.80394e-05	7.84744e-05	0.000192049	Cytoplasmic	no predicted signal peptide	Cytoplasmic	yes
SAOUHSC_00972	SAOUHSC_00972	0.000254284	0.000343029	0.000158658	0.000104603	Cytoplasmic	no predicted signal peptide	Cytoplasmic	no
SAOUHSC_00973	TarM	8.68306e-05	0.000105702	6.61858e-05	8.36417e-07	Cytoplasmic	no predicted signal peptide	Cytoplasmic	no
SAOUHSC_00979	SAOUHSC_00979	3.11381e-06	3.20714e-06	5.43796e-07	2.33609e-06	Cytoplasmic	no predicted signal peptide	Cytoplasmic	no
SAOUHSC_00980	MenA	6.56918e-05	6.19926e-05	1.28478e-06	0	Cytoplasmic Membrane	no predicted signal peptide	Cytoplasmic Membrane	yes
SAOUHSC_00982	MenF	9.6536e-06	7.00133e-06	6.37641e-06	9.27777e-07	Cytoplasmic	no predicted signal peptide	Cytoplasmic	no
SAOUHSC_00983	MenD	1.5441e-05	1.32053e-05	3.3472e-05	3.53272e-05	no significant prediction	no predicted signal peptide	Cytoplasmic	yes
SAOUHSC_00984	MenH	4.23795e-06	3.10605e-06	1.20835e-06	2.03721e-07	Cytoplasmic	no predicted signal peptide	Cytoplasmic	no
SAOUHSC_00985	MenB	0.0022234	0.00222287	0.00113555	0.000560788	Cytoplasmic	no predicted signal peptide	Cytoplasmic	no
SAOUHSC_00987	SspB	0	0	0.000665848	0.00100384	Extracellular	signal peptide predicted	Extracellular	yes
SAOUHSC_00988	SspA	0	0	0.00114543	0.00146172	Extracellular	signal peptide predicted	Extracellular	yes
SAOUHSC_00989	PatA	7.52574e-06	3.42056e-06	5.51083e-07	0	Cytoplasmic	no predicted signal peptide	Cytoplasmic	no
SAOUHSC_00991	SAOUHSC_00991	7.25491e-07	6.70914e-07	0	0	Cytoplasmic Membrane	no predicted signal peptide	Cytoplasmic Membrane	yes
SAOUHSC_00992	SAOUHSC_00992	3.54637e-06	4.28198e-07	0	0	Cytoplasmic	no predicted signal peptide	Cytoplasmic	no
SAOUHSC_00994	Atl	0.000606788	0.000549808	0.00481629	0.00419897	Extracellular	signal peptide predicted	Extracellular	yes
SAOUHSC_00995	SAOUHSC_00995	4.17708e-06	2.19447e-06	3.80437e-06	4.70467e-07	Cytoplasmic	no predicted signal peptide	Cytoplasmic	no
SAOUHSC_00996	SAOUHSC_00996	1.35194e-05	1.34424e-05	1.20372e-07	9.93531e-07	no significant prediction	no predicted signal peptide	Cytoplasmic	no
SAOUHSC_00997	SAOUHSC_00997	5.6608e-05	3.24106e-05	0.000197918	0.000161306	Cytoplasmic Membrane	no predicted signal peptide	Cytoplasmic Membrane	yes
SAOUHSC_00998	FmtA	2.54868e-05	3.86536e-05	5.47233e-06	7.65202e-06	Cytoplasmic Membrane	no predicted signal peptide	Cytoplasmic Membrane	yes
SAOUHSC_01001	QoxB	0.000284142	0.000412323	2.52719e-05	6.81932e-06	Cytoplasmic Membrane	no predicted signal peptide	Cytoplasmic Membrane	yes
SAOUHSC_01002	QoxA	0.000628778	0.000911272	0.000303749	0.000213992	Cytoplasmic Membrane	signal peptide predicted	Cytoplasmic Membrane	yes
SAOUHSC_01005	SAOUHSC_01005	0	0	0.00220729	0.0020871	no significant prediction	signal peptide predicted	Extracellular	yes
SAOUHSC_01007	FolD	0.000474297	0.00220527	0.000384192	0.00207239	Cytoplasmic	no predicted signal peptide	Cytoplasmic	no
SAOUHSC_01008	PurE	0.000143392	0.000744185	3.36539e-05	0.000483298	Cytoplasmic Membrane	no predicted signal peptide	Cytoplasmic	yes
SAOUHSC_01009	PurK	4.09417e-05	0.000207318	3.5911e-07	5.91416e-06	Cytoplasmic Membrane	no predicted signal peptide	Cytoplasmic	yes
SAOUHSC_01010	PurC	0.000132105	0.000694582	2.83922e-05	0.000160713	Cytoplasmic	no predicted signal peptide	Cytoplasmic	no
SAOUHSC_01011	PurS	0.000540378	0.00221416	4.61092e-05	0.000697393	Cytoplasmic	no predicted signal peptide	Cytoplasmic	no
SAOUHSC_01012	PurQ	0.000137094	0.000645431	8.15171e-05	0.000543289	Cytoplasmic	no predicted signal peptide	Cytoplasmic	no
SAOUHSC_01013	PurL	0.000137668	0.000669561	1.50821e-05	3.26498e-05	Cytoplasmic	no predicted signal peptide	Cytoplasmic	no
SAOUHSC_01014	PurF	7.8193e-05	0.000407607	2.11594e-05	0.000303819	Cytoplasmic	no predicted signal peptide	Cytoplasmic	no
SAOUHSC_01015	PurM	9.57253e-05	0.000528046	3.1478e-05	0.000476989	Cytoplasmic	no predicted signal peptide	Cytoplasmic	no
SAOUHSC_01016	PurN	2.07721e-05	0.000120433	1.0304e-05	2.98323e-05	Cytoplasmic	no predicted signal peptide	Cytoplasmic	no
SAOUHSC_01017	PurH	0.000313776	0.00156675	4.88896e-05	8.92762e-05	Cytoplasmic	no predicted signal peptide	Cytoplasmic	no
SAOUHSC_01018	PurD	0.000133258	0.000609155	4.24791e-05	8.07924e-05	Cytoplasmic	no predicted signal peptide	Cytoplasmic	no
SAOUHSC_01021	ThiW	3.45125e-06	1.44259e-06	0	0	Cytoplasmic Membrane	no predicted signal peptide	Cytoplasmic Membrane	yes
SAOUHSC_01024	GraF	9.2825e-05	0.000233065	0	0	no significant prediction	no predicted signal peptide	Cytoplasmic	no
SAOUHSC_01025	SAOUHSC_01025	3.1087e-05	2.67563e-05	0	0	Cytoplasmic Membrane	no predicted signal peptide	Cytoplasmic Membrane	yes
SAOUHSC_01026	SAOUHSC_01026	8.12964e-05	8.73073e-05	7.63689e-06	1.89032e-07	Cytoplasmic	no predicted signal peptide	Cytoplasmic	no
SAOUHSC_01027	SAOUHSC_01027	0.000245258	0.000609905	2.1668e-05	2.44298e-05	no significant prediction	no predicted signal peptide	Cytoplasmic Membrane	yes
SAOUHSC_01028	PtsH	0.00587186	0.00858229	0.0116581	0.0113583	Cytoplasmic	no predicted signal peptide	Cytoplasmic	no
SAOUHSC_01029	PtsI	0.00183351	0.00157095	0.00460241	0.00494528	Cytoplasmic	no predicted signal peptide	Cytoplasmic	yes
SAOUHSC_01031	CydA	2.82255e-05	1.16042e-05	0	0	Cytoplasmic Membrane	no predicted signal peptide	Cytoplasmic Membrane	yes
SAOUHSC_01032	CydB	2.99746e-05	1.26393e-05	0	0	Cytoplasmic Membrane	no predicted signal peptide	Cytoplasmic Membrane	yes
SAOUHSC_01034	KtrA	6.44757e-05	4.63346e-05	9.79236e-05	5.46655e-06	Cytoplasmic	no predicted signal peptide	Cytoplasmic	no
SAOUHSC_01035	RnjA	0.000509063	0.000592906	0.000501396	0.000272219	Cytoplasmic	no predicted signal peptide	Cytoplasmic	no
SAOUHSC_01036	RpoY	0.000251587	0.000304054	0.00104347	0.00124502	Cytoplasmic	no predicted signal peptide	Cytoplasmic	yes
SAOUHSC_01038	Def	0.00070942	0.000541235	0.00196004	0.00151505	Cytoplasmic	no predicted signal peptide	Cytoplasmic	yes
SAOUHSC_01039	SAOUHSC_01039	0.00183859	0.000981912	0.000605859	0.000537733	no significant prediction	signal peptide predicted	Cytoplasmic Membrane	yes
SAOUHSC_01040	PdhA	0.00638687	0.00667015	0.00391181	0.00516641	Cytoplasmic	no predicted signal peptide	Cytoplasmic	no
SAOUHSC_01041	PdhB	0.00771545	0.00832688	0.00445382	0.00653622	Cytoplasmic	no predicted signal peptide	Cytoplasmic	no
SAOUHSC_01042	PdhC	0.00555744	0.00599977	0.00406561	0.00657956	Cytoplasmic	no predicted signal peptide	Cytoplasmic	no
SAOUHSC_01043	PdhD	0.00634637	0.00768155	0.00531567	0.00784427	Cytoplasmic	no predicted signal peptide	Cytoplasmic	no
SAOUHSC_01044	SAOUHSC_01044	5.71096e-05	5.74279e-05	3.15464e-05	2.91455e-05	no significant prediction	no predicted signal peptide	Cytoplasmic	no
SAOUHSC_01045	SAOUHSC_01045	7.16592e-06	5.85091e-06	0	0	Cytoplasmic	no predicted signal peptide	Cytoplasmic	no
SAOUHSC_01046	PotA	3.65712e-05	2.29291e-05	1.9513e-06	3.22012e-06	Cytoplasmic Membrane	no predicted signal peptide	Cytoplasmic Membrane	yes
SAOUHSC_01049	PotD	2.38327e-05	1.62247e-05	8.60683e-07	5.58716e-08	no significant prediction	signal peptide predicted	Cytoplasmic Membrane	yes
SAOUHSC_01050	SAOUHSC_01050	0.000250414	0.000150568	5.87749e-05	0.000122316	Cytoplasmic Membrane	no predicted signal peptide	Cytoplasmic Membrane	yes
SAOUHSC_01051	SAOUHSC_01051	9.11029e-06	5.29113e-06	0	0	Cytoplasmic Membrane	no predicted signal peptide	Cytoplasmic Membrane	yes
SAOUHSC_01054	SAOUHSC_01054	0.000660885	0.000819332	0.000185989	4.56046e-05	Cytoplasmic	no predicted signal peptide	Cytoplasmic	no
SAOUHSC_01055	Imp	8.68734e-05	0.00013852	1.2328e-05	5.68364e-06	Cytoplasmic	no predicted signal peptide	Cytoplasmic	no
SAOUHSC_01058	TypA	0.000908679	0.000606043	0.000465595	3.8505e-05	Cytoplasmic Membrane	no predicted signal peptide	Cytoplasmic	yes
SAOUHSC_01061	SAOUHSC_01061	0.000321607	0.000486282	0.000394729	0.0003897	no significant prediction	no predicted signal peptide	Cytoplasmic	no
SAOUHSC_01062	YlaN	7.43992e-05	8.74173e-05	2.28363e-06	7.42607e-07	Cytoplasmic	no predicted signal peptide	Cytoplasmic	no
SAOUHSC_01063	FtsW	3.79988e-06	3.12258e-06	0	0	Cytoplasmic Membrane	no predicted signal peptide	Cytoplasmic Membrane	yes
SAOUHSC_01064	PycA	0.000354644	0.000717968	0.000223394	0.000678609	Cytoplasmic	no predicted signal peptide	Cytoplasmic	no
SAOUHSC_01066	CtaB	0	0	1.07984e-05	2.53986e-08	Cytoplasmic Membrane	no predicted signal peptide	Cytoplasmic Membrane	yes
SAOUHSC_01069	SAOUHSC_01069	5.67707e-05	6.19426e-05	3.08132e-05	2.79188e-05	no significant prediction	no predicted signal peptide	Cytoplasmic Membrane	yes
SAOUHSC_01070	SAOUHSC_01070	1.1926e-06	1.02536e-06	7.41435e-07	1.71184e-06	Cytoplasmic	no predicted signal peptide	Cytoplasmic	no
SAOUHSC_01071	SAOUHSC_01071	9.30222e-05	7.83914e-05	2.02551e-06	2.92467e-07	Cytoplasmic	no predicted signal peptide	Cytoplasmic Membrane	yes
SAOUHSC_01073	SAOUHSC_01073	4.25076e-06	5.83276e-06	0	0	Cytoplasmic	no predicted signal peptide	Cytoplasmic	no
SAOUHSC_01074	RsmD	7.397e-05	7.03944e-05	2.40756e-05	4.31122e-06	no significant prediction	no predicted signal peptide	Cytoplasmic	no
SAOUHSC_01075	CoaD	0.000163751	0.000131529	9.68808e-05	0.000143195	Cytoplasmic	no predicted signal peptide	Cytoplasmic	no
SAOUHSC_01076	SAOUHSC_01076	5.57826e-06	4.9072e-06	0	0	no significant prediction	no predicted signal peptide	Cytoplasmic	no
SAOUHSC_01077	SAOUHSC_01077	3.7802e-05	2.62221e-05	9.60915e-05	4.86502e-05	Cytoplasmic	no predicted signal peptide	Cytoplasmic	yes
SAOUHSC_01078	RpmF	0	0	6.48708e-05	0.000254489	Cytoplasmic	no predicted signal peptide	Cytoplasmic	yes
SAOUHSC_01079	IsdB	1.33038e-05	2.46104e-05	0.000674429	0.00156348	Cellwall	signal peptide predicted	Cell wall & surface	yes
SAOUHSC_01081	IsdA	6.49645e-05	0.000102466	0.0162794	0.0305278	Cellwall	signal peptide predicted	Cell wall & surface	yes
SAOUHSC_01082	IsdC	3.63454e-05	2.01855e-05	0.000947006	0.0065395	no significant prediction	signal peptide predicted	Cytoplasmic Membrane	yes
SAOUHSC_01084	IsdD	3.37235e-06	1.76625e-06	0.000852817	0.00105155	no significant prediction	signal peptide predicted	Cytoplasmic Membrane	yes
SAOUHSC_01085	IsdE	3.03349e-05	6.1434e-05	4.6718e-06	9.79097e-05	Cytoplasmic	no predicted signal peptide	Cytoplasmic Membrane	yes
SAOUHSC_01088	SrtB	6.11032e-07	1.47171e-06	5.42503e-08	7.47226e-07	no significant prediction	no predicted signal peptide	Cytoplasmic Membrane	yes
SAOUHSC_01089	IsdG	4.73423e-05	6.09521e-06	0.000148863	2.93172e-05	Cytoplasmic	no predicted signal peptide	Cytoplasmic	yes
SAOUHSC_01091	SAOUHSC_01091	0.000132396	0.000139631	6.54484e-05	2.47108e-05	no significant prediction	no predicted signal peptide	Cytoplasmic	no
SAOUHSC_01092	PheS	0.000292415	0.000221369	0.000379881	0.000574968	Cytoplasmic	no predicted signal peptide	Cytoplasmic	yes
SAOUHSC_01093	PheT	0.000386163	0.000300858	0.000550289	0.000834735	Cytoplasmic	no predicted signal peptide	Cytoplasmic	yes
SAOUHSC_01095	RnhC	1.43466e-05	9.86993e-06	1.83116e-05	1.55096e-05	no significant prediction	no predicted signal peptide	Cytoplasmic	no
SAOUHSC_01098	PolX	3.94404e-05	4.00531e-05	8.87182e-05	9.24135e-05	Cytoplasmic	no predicted signal peptide	Cytoplasmic	yes
SAOUHSC_01099	MutS2	3.34094e-05	3.53518e-05	3.37788e-06	2.84983e-06	Cytoplasmic	no predicted signal peptide	Cytoplasmic	no
SAOUHSC_01100	TrxA	0.000262006	0.000507543	0.00221329	0.00350002	Cytoplasmic	no predicted signal peptide	Cytoplasmic	yes
SAOUHSC_01102	UvrC	1.10241e-06	2.22063e-06	0	0	Cytoplasmic	no predicted signal peptide	Cytoplasmic	no
SAOUHSC_01104	SdhA	1.8641e-05	0.000265642	5.34283e-05	8.32633e-05	Cytoplasmic	signal peptide predicted	Cytoplasmic Membrane	yes
SAOUHSC_01105	SdhB	1.14573e-05	0.000167822	1.22694e-06	2.21626e-05	Cytoplasmic	no predicted signal peptide	Cytoplasmic Membrane	yes
SAOUHSC_01106	MurI	0.00012422	0.000131424	2.59633e-05	3.39555e-06	no significant prediction	no predicted signal peptide	Cytoplasmic	no
SAOUHSC_01107	SAOUHSC_01107	0.000107783	9.42671e-05	0.00031263	0.000238717	Cytoplasmic	no predicted signal peptide	Cytoplasmic	yes
SAOUHSC_01108	SAOUHSC_01108	0	0	3.6632e-05	1.07036e-05	Cytoplasmic	no predicted signal peptide	Cytoplasmic	yes
SAOUHSC_01110	Ecb	0.000178085	0.000141529	0.00239469	0.000291056	Extracellular	signal peptide predicted	Extracellular	yes
SAOUHSC_01112	Flr	0	0	6.35654e-05	9.23421e-05	no significant prediction	signal peptide predicted	Extracellular	yes
SAOUHSC_01114	Efb	3.26093e-06	3.08109e-06	0.00122264	0.000460654	Extracellular	signal peptide predicted	Extracellular	yes
SAOUHSC_01120	SAOUHSC_01120	0	0	7.52675e-05	6.73885e-05	no significant prediction	no predicted signal peptide	Cytoplasmic	yes
SAOUHSC_01121	Hla	2.69992e-06	7.70019e-05	0.000147298	0.0222947	Extracellular	signal peptide predicted	Extracellular	yes
SAOUHSC_01123	SAOUHSC_01123	4.51998e-06	4.03308e-06	0	0	no significant prediction	no predicted signal peptide	Cytoplasmic	no
SAOUHSC_01124	Ssl12	0	0	5.33207e-07	7.29739e-07	Extracellular	signal peptide predicted	Extracellular	yes
SAOUHSC_01125	Ssl13	0	0	3.40415e-05	1.87583e-05	Extracellular	signal peptide predicted	Extracellular	yes
SAOUHSC_01127	Ssl14	0	0	2.71397e-06	4.04507e-06	Extracellular	signal peptide predicted	Extracellular	yes
SAOUHSC_01128	ArgF	2.23766e-07	2.02888e-05	0	3.70483e-06	Cytoplasmic	no predicted signal peptide	Cytoplasmic	no
SAOUHSC_01129	ArcC1	5.21362e-07	4.61807e-06	6.33257e-07	6.55149e-07	Cytoplasmic	no predicted signal peptide	Cytoplasmic	no
SAOUHSC_01130	SAOUHSC_01130	3.20963e-07	1.5474e-06	0	0	Cytoplasmic Membrane	signal peptide predicted	Cytoplasmic Membrane	yes
SAOUHSC_01134	SAOUHSC_01134	6.99756e-05	5.43642e-05	1.61101e-06	4.43278e-06	no significant prediction	no predicted signal peptide	Cytoplasmic	no
SAOUHSC_01135	Psmβ1	3.5936e-07	0.000591276	2.4829e-05	0.0106044	no significant prediction	no predicted signal peptide	Extracellular	yes
SAOUHSC_01136	Psmβ2	0	2.54589e-06	3.73599e-06	0.00214756	no significant prediction	no predicted signal peptide	Extracellular	yes
SAOUHSC_01137	SAOUHSC_01137	5.90268e-05	6.50552e-05	3.10422e-06	0	Cytoplasmic	no predicted signal peptide	Cytoplasmic	no
SAOUHSC_01138	SAOUHSC_01138	0.000183679	0.00162646	0.000522211	0.000947352	no significant prediction	no predicted signal peptide	Cytoplasmic	yes
SAOUHSC_01143	MraW	0.000164005	0.000179994	5.6292e-05	1.37859e-05	Cytoplasmic	no predicted signal peptide	Cytoplasmic	no
SAOUHSC_01144	FtsL	2.59843e-05	1.21577e-05	0.00357525	0.00504591	Cytoplasmic	no predicted signal peptide	Cytoplasmic Membrane	yes
SAOUHSC_01145	Pbp1	6.98036e-05	6.62306e-05	5.57529e-05	6.34214e-05	Cytoplasmic Membrane	no predicted signal peptide	Cytoplasmic Membrane	yes
SAOUHSC_01147	MurD	7.18992e-05	8.82413e-05	0.000133392	1.66397e-05	Cytoplasmic	no predicted signal peptide	Cytoplasmic	no
SAOUHSC_01148	DivIB	3.10056e-05	4.27135e-05	2.2731e-06	8.30539e-06	Cellwall	no predicted signal peptide	Cytoplasmic Membrane	yes
SAOUHSC_01149	FtsA	0.000869166	0.000979549	0.000779156	0.000235712	Cytoplasmic	no predicted signal peptide	Cytoplasmic	no
SAOUHSC_01150	FtsZ	0.00542121	0.00508009	0.00303479	0.00138536	Cytoplasmic	no predicted signal peptide	Cytoplasmic	no
SAOUHSC_01152	SAOUHSC_01152	8.31149e-06	7.95273e-06	2.57571e-05	1.18735e-05	no significant prediction	no predicted signal peptide	Cytoplasmic	yes
SAOUHSC_01153	SAOUHSC_01153	6.24159e-05	5.56049e-05	6.69894e-05	2.87956e-05	Cytoplasmic	no predicted signal peptide	Cytoplasmic	no
SAOUHSC_01154	SepF	0.000286925	0.000127414	2.87221e-05	0.000115186	no significant prediction	no predicted signal peptide	Cytoplasmic	no
SAOUHSC_01156	SAOUHSC_01156	7.05481e-06	2.93134e-06	1.87301e-06	0	Cytoplasmic	no predicted signal peptide	Cytoplasmic	no
SAOUHSC_01158	SAOUHSC_01158	0.000672066	0.000730774	8.79389e-05	9.89442e-05	Cytoplasmic	no predicted signal peptide	Cytoplasmic	no
SAOUHSC_01159	IleS	0.000710019	0.000614546	0.00103818	0.00138512	Cytoplasmic	no predicted signal peptide	Cytoplasmic	yes
SAOUHSC_01160	SAOUHSC_01160	1.07445e-05	1.1089e-05	0	0	Cytoplasmic	no predicted signal peptide	Cytoplasmic	no
SAOUHSC_01163	SAOUHSC_01163	0.000206883	0.000164342	0.000350776	8.12199e-06	Cytoplasmic	no predicted signal peptide	Cytoplasmic	no
SAOUHSC_01164	PyrR	0.000217157	0.000297712	9.21313e-05	3.20534e-05	Cytoplasmic	no predicted signal peptide	Cytoplasmic	no
SAOUHSC_01165	PyrP	1.48474e-05	1.41968e-05	0	0	Cytoplasmic Membrane	no predicted signal peptide	Cytoplasmic Membrane	yes
SAOUHSC_01166	PyrB	0.00021084	0.000256125	6.61331e-05	3.75665e-05	Cytoplasmic	no predicted signal peptide	Cytoplasmic	no
SAOUHSC_01168	PyrC	0.000322703	0.000309302	0.000393406	0.000489817	Cytoplasmic	no predicted signal peptide	Cytoplasmic	no
SAOUHSC_01169	CarA	0.000490034	0.000422771	0.00011179	4.67561e-05	Cytoplasmic	no predicted signal peptide	Cytoplasmic	no
SAOUHSC_01170	CarB	0.000499784	0.000455927	7.25149e-05	5.60007e-05	Cytoplasmic	no predicted signal peptide	Cytoplasmic	no
SAOUHSC_01171	PyrF	0.000105864	0.000112896	2.20075e-05	2.34608e-05	Cytoplasmic	no predicted signal peptide	Cytoplasmic	no
SAOUHSC_01172	PyrE	0.00017826	0.000168847	0.000263971	0.0002779	Cytoplasmic	no predicted signal peptide	Cytoplasmic	no
SAOUHSC_01174	SAOUHSC_01174	1.61036e-05	3.90475e-05	9.99986e-05	0.000118489	no significant prediction	no predicted signal peptide	Cytoplasmic	yes
SAOUHSC_01175	RqcH	5.50911e-05	4.01328e-05	1.03477e-05	3.58736e-05	Cytoplasmic	no predicted signal peptide	Cytoplasmic	no
SAOUHSC_01176	Gmk	0.000251978	0.000184886	0.000459605	0.000369004	Cytoplasmic	no predicted signal peptide	Cytoplasmic	no
SAOUHSC_01177	RpoZ	0.0010509	0.000897772	6.07366e-06	1.29793e-05	no significant prediction	no predicted signal peptide	Cytoplasmic	no
SAOUHSC_01178	CoaBC	0.000205416	0.000209346	3.9437e-05	1.1346e-06	Cytoplasmic	no predicted signal peptide	Cytoplasmic	no
SAOUHSC_01179	PriA	1.36911e-05	1.76915e-05	3.36564e-06	1.59522e-05	Cytoplasmic	no predicted signal peptide	Cytoplasmic	no
SAOUHSC_01180	SAOUHSC_01180	5.22674e-07	4.76899e-06	4.03454e-08	1.97073e-06	Cytoplasmic Membrane	signal peptide predicted	Cytoplasmic Membrane	yes
SAOUHSC_01182	Def2	1.48277e-05	8.42682e-06	7.98916e-05	8.67015e-06	Cytoplasmic	no predicted signal peptide	Cytoplasmic	yes
SAOUHSC_01183	Fmt	0.000302454	0.000256798	0.000213804	2.64478e-05	Cytoplasmic	no predicted signal peptide	Cytoplasmic	no
SAOUHSC_01184	Sun	7.26675e-05	6.02198e-05	2.36639e-05	4.52673e-05	Cytoplasmic	no predicted signal peptide	Cytoplasmic	no
SAOUHSC_01185	RlmN	8.32801e-05	2.70898e-05	1.52902e-05	0	Cytoplasmic	no predicted signal peptide	Cytoplasmic	no
SAOUHSC_01186	Stp1	4.65946e-05	4.22465e-05	5.32617e-05	8.74907e-06	Cytoplasmic	no predicted signal peptide	Cytoplasmic	no
SAOUHSC_01187	PknB	6.08729e-05	5.30378e-05	3.48314e-05	4.8806e-05	Cytoplasmic Membrane	no predicted signal peptide	Cytoplasmic Membrane	yes
SAOUHSC_01188	RsgA	2.40352e-05	2.64085e-05	5.93623e-06	2.17987e-06	Cytoplasmic	no predicted signal peptide	Cytoplasmic	no
SAOUHSC_01189	CfxE	3.80137e-05	5.89481e-05	2.12014e-05	6.51341e-05	Cytoplasmic	no predicted signal peptide	Cytoplasmic	no
SAOUHSC_01190	ThiN	1.47867e-05	2.83076e-05	6.40456e-06	7.25854e-06	Cytoplasmic	no predicted signal peptide	Cytoplasmic	no
SAOUHSC_01191	RpmB	0.00186518	0.000927125	6.78367e-05	1.81596e-05	Cytoplasmic	no predicted signal peptide	Extracellular	yes
SAOUHSC_01192	SAOUHSC_01192	0.000975144	0.00110082	0.000595466	0.00075542	no significant prediction	no predicted signal peptide	Cytoplasmic	no
SAOUHSC_01193	FakA	0.000504153	0.00041812	0.000283744	0.000107742	no significant prediction	no predicted signal peptide	Cytoplasmic	no
SAOUHSC_01194	RecG	9.44761e-06	1.47879e-05	0	0	Cytoplasmic	no predicted signal peptide	Cytoplasmic	no
SAOUHSC_01196	FapR	4.56223e-06	4.10082e-06	1.7627e-06	2.3891e-08	Cytoplasmic	no predicted signal peptide	Cytoplasmic	no
SAOUHSC_01197	PlsX	0.000379304	0.000296761	0.000135953	8.12615e-05	Cytoplasmic	no predicted signal peptide	Cytoplasmic	no
SAOUHSC_01198	FabD	0.000326137	0.000257853	0.000592359	0.000214122	Cytoplasmic	no predicted signal peptide	Cytoplasmic	no
SAOUHSC_01199	FabG	0.00176369	0.00119284	0.00103116	0.00090464	Cytoplasmic	no predicted signal peptide	Cytoplasmic	no
SAOUHSC_01201	AcpP	0.00209443	0.00247619	0.0038636	0.00441482	Cytoplasmic	no predicted signal peptide	Cytoplasmic	no
SAOUHSC_01203	Rnc	6.79343e-06	9.56675e-06	1.13073e-06	1.20381e-07	Cytoplasmic	no predicted signal peptide	Cytoplasmic	no
SAOUHSC_01204	Smc	4.37492e-05	4.34004e-05	1.49706e-05	1.66549e-07	Cytoplasmic	no predicted signal peptide	Cytoplasmic	no
SAOUHSC_01205	FtsY	0.000106338	0.000111072	0.000323698	0.000341857	Cytoplasmic Membrane	no predicted signal peptide	Cytoplasmic	yes
SAOUHSC_01206	SAOUHSC_01206	1.97475e-05	2.16248e-05	0	0	no significant prediction	no predicted signal peptide	Cytoplasmic	no
SAOUHSC_01207	Ffh	0.000371724	0.000281204	6.16123e-05	7.14643e-06	Cytoplasmic Membrane	no predicted signal peptide	Cytoplasmic	yes
SAOUHSC_01208	RpsP	0.00745664	0.00487696	0.00371138	0.00342355	Cytoplasmic	no predicted signal peptide	Cytoplasmic	no
SAOUHSC_01209	RimM	3.00952e-05	2.61664e-05	4.56159e-05	4.03755e-05	Cytoplasmic	no predicted signal peptide	Cytoplasmic	no
SAOUHSC_01210	TrmD	2.01285e-05	1.48754e-05	6.13525e-07	0	Cytoplasmic	no predicted signal peptide	Cytoplasmic	no
SAOUHSC_01211	RplS	0.00897239	0.00470293	0.00278023	0.000320371	Cytoplasmic	no predicted signal peptide	Extracellular	yes
SAOUHSC_01214	RbgA	5.4345e-05	5.87016e-05	1.51537e-05	4.84267e-06	Cytoplasmic	no predicted signal peptide	Cytoplasmic	no
SAOUHSC_01215	RnhB	1.53062e-06	1.07773e-06	1.5478e-07	8.752e-08	Cytoplasmic	no predicted signal peptide	Cytoplasmic	no
SAOUHSC_01216	SucC	0.00052888	0.00571374	0.000434858	0.00218184	Cytoplasmic	no predicted signal peptide	Cytoplasmic	no
SAOUHSC_01218	SucD	0.00043805	0.00445771	0.000803959	0.00315506	Cytoplasmic	no predicted signal peptide	Cytoplasmic	no
SAOUHSC_01219	LytN	8.41911e-07	1.80273e-06	3.88297e-05	0.000136178	Cytoplasmic Membrane	signal peptide predicted	Extracellular	yes
SAOUHSC_01222	TopA	9.42317e-05	4.75902e-05	0.000132672	0.000101236	Cytoplasmic	no predicted signal peptide	Cytoplasmic	yes
SAOUHSC_01223	Gid	0.000319635	0.000214243	0.000262647	0.000106685	Cytoplasmic	no predicted signal peptide	Cytoplasmic	no
SAOUHSC_01224	XerC	2.86758e-07	4.92153e-07	0	0	Cytoplasmic	no predicted signal peptide	Cytoplasmic	no
SAOUHSC_01225	HslV	7.61272e-05	0.000131933	0.000133265	0.000147276	Cytoplasmic	no predicted signal peptide	Cytoplasmic	no
SAOUHSC_01226	HslU	0.000144181	0.000236455	3.64502e-05	1.2807e-05	Cytoplasmic	no predicted signal peptide	Cytoplasmic	no
SAOUHSC_01228	CodY	0.000964337	0.00175762	0.0012286	0.00101154	Cytoplasmic	no predicted signal peptide	Cytoplasmic	no
SAOUHSC_01232	RpsB	0.0034216	0.00212277	0.00194789	0.00133407	Cytoplasmic	no predicted signal peptide	Cytoplasmic	no
SAOUHSC_01234	Tsf	0.00812006	0.00580685	0.00780645	0.00598483	Cytoplasmic	no predicted signal peptide	Cytoplasmic	no
SAOUHSC_01235	PyrH	0.00154526	0.00106802	0.000419254	5.78613e-05	Cytoplasmic	no predicted signal peptide	Cytoplasmic	no
SAOUHSC_01236	Frr	0.0013731	0.00104085	0.00130809	0.000735931	Cytoplasmic	no predicted signal peptide	Cytoplasmic	no
SAOUHSC_01237	UppS	6.05008e-05	6.51008e-05	4.4519e-06	6.70034e-07	Cytoplasmic	no predicted signal peptide	Cytoplasmic	no
SAOUHSC_01238	CdsA	3.77204e-06	3.55754e-06	0	0	Cytoplasmic Membrane	no predicted signal peptide	Cytoplasmic Membrane	yes
SAOUHSC_01239	RasP	9.62502e-05	6.32067e-05	9.44618e-05	5.57236e-05	Cytoplasmic Membrane	no predicted signal peptide	Cytoplasmic Membrane	yes
SAOUHSC_01240	ProS	0.000869624	0.000639811	0.000258409	4.54628e-05	Cytoplasmic	no predicted signal peptide	Cytoplasmic	no
SAOUHSC_01241	PolC	3.22595e-05	2.40209e-05	1.89455e-05	4.37662e-06	Cytoplasmic	no predicted signal peptide	Cytoplasmic	no
SAOUHSC_01242	RimP	6.00374e-05	7.9769e-05	2.66117e-07	3.59171e-05	Cytoplasmic	no predicted signal peptide	Cytoplasmic	no
SAOUHSC_01243	NusA	0.000992185	0.00109589	0.001928	0.000808643	Cytoplasmic	no predicted signal peptide	Cytoplasmic	no
SAOUHSC_01244	RnpM	0.000107597	0.000130097	3.72044e-05	5.17268e-05	Cytoplasmic	no predicted signal peptide	Cytoplasmic	no
SAOUHSC_01245	RplGA	8.18913e-05	7.91641e-05	1.78904e-05	5.02266e-05	no significant prediction	no predicted signal peptide	Cytoplasmic	no
SAOUHSC_01246	InfB	0.00102903	0.00130433	0.000302037	4.56817e-05	Cytoplasmic	no predicted signal peptide	Cytoplasmic	no
SAOUHSC_01247	RbfA	0.000693194	0.000670203	6.41086e-05	5.00027e-05	Cytoplasmic	no predicted signal peptide	Cytoplasmic	no
SAOUHSC_01248	TruB	8.33611e-05	7.11273e-05	0.00032552	0.000121695	Cytoplasmic	no predicted signal peptide	Cytoplasmic	yes
SAOUHSC_01249	RibC	0.000247153	0.000305539	6.0835e-05	3.43879e-06	Cytoplasmic	no predicted signal peptide	Cytoplasmic	no
SAOUHSC_01250	RpsO	0.00170863	0.00128811	1.11503e-05	1.72631e-05	Cytoplasmic	no predicted signal peptide	Cytoplasmic	no
SAOUHSC_01251	PnpA	0.000887145	0.000698771	0.00131469	0.00168722	Cytoplasmic	no predicted signal peptide	Cytoplasmic	yes
SAOUHSC_01252	RnjB	0.000565458	0.00073135	0.000320394	0.000205422	Cytoplasmic	no predicted signal peptide	Cytoplasmic	no
SAOUHSC_01253	SpoIIIE	5.52023e-05	4.57612e-05	5.82437e-06	2.61567e-06	Cytoplasmic Membrane	no predicted signal peptide	Cytoplasmic Membrane	yes
SAOUHSC_01254	SAOUHSC_01254	6.24465e-05	6.01761e-05	3.37882e-05	6.19696e-06	no significant prediction	no predicted signal peptide	Cytoplasmic	no
SAOUHSC_01255	SAOUHSC_01255	0.000174941	0.000115605	0.000308175	0.000241881	Cytoplasmic	no predicted signal peptide	Cytoplasmic	yes
SAOUHSC_01256	SAOUHSC_01256	0.000173339	0.000111384	0.000290075	0.000326835	no significant prediction	no predicted signal peptide	Cytoplasmic	yes
SAOUHSC_01257	SAOUHSC_01257	5.09735e-06	4.7506e-06	0	0	Cytoplasmic	no predicted signal peptide	Cytoplasmic	no
SAOUHSC_01258	SAOUHSC_01258	7.01343e-06	1.38835e-05	0	0	Cytoplasmic	no predicted signal peptide	Cytoplasmic	no
SAOUHSC_01259	SAOUHSC_01259	7.85851e-05	7.67194e-05	0	7.03312e-06	no significant prediction	no predicted signal peptide	Cytoplasmic Membrane	yes
SAOUHSC_01260	PgsA	2.74804e-05	2.73181e-05	2.1339e-07	1.05757e-06	Cytoplasmic Membrane	no predicted signal peptide	Cytoplasmic Membrane	yes
SAOUHSC_01261	CinA	8.87544e-05	0.000125586	1.76304e-05	9.19321e-07	Cytoplasmic	no predicted signal peptide	Cytoplasmic	no
SAOUHSC_01262	RecA	0.00119506	0.00118622	0.00027899	7.41861e-05	Cytoplasmic	no predicted signal peptide	Cytoplasmic	no
SAOUHSC_01263	Rny	0.000230875	0.000231045	2.98949e-05	7.75349e-06	Cytoplasmic	no predicted signal peptide	Cytoplasmic Membrane	yes
SAOUHSC_01264	SAOUHSC_01264	6.57205e-05	0.000131925	9.17788e-06	5.16334e-05	Cytoplasmic	no predicted signal peptide	Cytoplasmic	no
SAOUHSC_01265	SAOUHSC_01265	9.70351e-05	9.55643e-05	5.75794e-05	2.29722e-05	Cytoplasmic	no predicted signal peptide	Cytoplasmic	no
SAOUHSC_01266	SAOUHSC_01266	5.67154e-05	4.98809e-05	0.00010247	5.36383e-05	Cytoplasmic	no predicted signal peptide	Cytoplasmic	no
SAOUHSC_01267	SAOUHSC_01267	4.86857e-05	3.58715e-05	7.98903e-05	4.6387e-05	Cytoplasmic	no predicted signal peptide	Cytoplasmic	no
SAOUHSC_01268	SAOUHSC_01268	1.39657e-05	2.68929e-05	0.000131229	0.000240515	Cytoplasmic	no predicted signal peptide	Cytoplasmic	yes
SAOUHSC_01269	MiaB	4.30032e-05	2.33928e-05	3.27363e-05	2.38871e-06	Cytoplasmic	no predicted signal peptide	Cytoplasmic	no
SAOUHSC_01270	SAOUHSC_01270	1.38912e-05	1.07995e-05	0	0	no significant prediction	no predicted signal peptide	Cytoplasmic	no
SAOUHSC_01272	MutS	1.92657e-05	1.68918e-05	1.72695e-06	1.38083e-07	Cytoplasmic	no predicted signal peptide	Cytoplasmic	no
SAOUHSC_01273	MutL	1.75458e-05	1.96523e-05	8.00165e-07	2.337e-06	Cytoplasmic	no predicted signal peptide	Cytoplasmic	no
SAOUHSC_01274	GlpP	1.32357e-05	1.21428e-05	1.14028e-05	1.03197e-05	Cytoplasmic	no predicted signal peptide	Cytoplasmic	no
SAOUHSC_01275	GlpF	2.97977e-06	3.57107e-05	8.4372e-07	1.60015e-06	Cytoplasmic Membrane	no predicted signal peptide	Cytoplasmic Membrane	yes
SAOUHSC_01276	GlpK	0.000441294	0.000502637	0.000284411	4.49778e-05	Cytoplasmic	no predicted signal peptide	Cytoplasmic	no
SAOUHSC_01278	GlpD	0.000742518	0.000830235	0.00014427	0.000131953	Cytoplasmic	no predicted signal peptide	Cytoplasmic	no
SAOUHSC_01279	SAOUHSC_01279	1.65747e-05	2.88769e-05	4.58521e-07	8.96355e-07	Cytoplasmic Membrane	no predicted signal peptide	Cytoplasmic Membrane	yes
SAOUHSC_01280	MiaA	2.07133e-05	2.12081e-05	6.31726e-06	3.73693e-07	Cytoplasmic	no predicted signal peptide	Cytoplasmic	no
SAOUHSC_01281	Hfq	5.39099e-06	2.7756e-06	0	0	Cytoplasmic	no predicted signal peptide	Cytoplasmic	no
SAOUHSC_01282	BsaA	0.000417837	0.000547614	0.000227615	0.000289156	no significant prediction	no predicted signal peptide	Cytoplasmic	no
SAOUHSC_01283	HflX	1.682e-05	1.75646e-05	5.13299e-07	0	Cytoplasmic	no predicted signal peptide	Cytoplasmic	no
SAOUHSC_01284	SAOUHSC_01284	0.000101847	6.64095e-05	3.38223e-05	1.95147e-05	Cytoplasmic	no predicted signal peptide	Cytoplasmic	no
SAOUHSC_01285	GlnR	7.51404e-06	8.56573e-06	0	0	Cytoplasmic	no predicted signal peptide	Cytoplasmic	no
SAOUHSC_01287	GlnA	0.00318907	0.00329936	0.00445147	0.00607894	Cytoplasmic	no predicted signal peptide	Cytoplasmic	no
SAOUHSC_01292	SAOUHSC_01292	0.000117119	0.000141214	0	0	no significant prediction	no predicted signal peptide	Cytoplasmic	no
SAOUHSC_01297	SAOUHSC_01297	1.20092e-05	3.17697e-06	5.50249e-06	4.24818e-06	no significant prediction	no predicted signal peptide	Cytoplasmic	no
SAOUHSC_01307	SAOUHSC_01307	1.61307e-06	3.47759e-06	2.15825e-06	2.29907e-06	Cytoplasmic	no predicted signal peptide	Cytoplasmic	no
SAOUHSC_01310	Cls1	3.14511e-05	3.26698e-05	9.14059e-07	3.6013e-07	Cytoplasmic Membrane	no predicted signal peptide	Cytoplasmic Membrane	yes
SAOUHSC_01314	SAOUHSC_01314	1.01349e-05	2.15226e-05	2.13042e-06	2.55962e-06	Cytoplasmic	no predicted signal peptide	Cytoplasmic	no
SAOUHSC_01316	Nuc2	1.4273e-05	7.27995e-06	9.35811e-06	4.72406e-06	Extracellular	signal peptide predicted	Cytoplasmic Membrane	yes
SAOUHSC_01317	SAOUHSC_01317	0.000116393	0.000159834	5.04051e-06	3.82535e-06	no significant prediction	no predicted signal peptide	Cytoplasmic Membrane	yes
SAOUHSC_01318	SAOUHSC_01318	0	0	0	6.72862e-07	Cytoplasmic	no predicted signal peptide	Cytoplasmic Membrane	yes
SAOUHSC_01319	ThrD	1.36172e-06	3.05302e-06	0	0	Cytoplasmic	no predicted signal peptide	Cytoplasmic	no
SAOUHSC_01320	Hom	0.000116764	0.000173091	7.87672e-05	9.01976e-05	no significant prediction	no predicted signal peptide	Cytoplasmic	no
SAOUHSC_01321	ThrC	0.000157222	0.000286221	0.000106126	0.000210023	Cytoplasmic	no predicted signal peptide	Cytoplasmic	no
SAOUHSC_01322	ThrB	5.71386e-06	7.35815e-06	1.92014e-06	5.66561e-07	no significant prediction	no predicted signal peptide	Cytoplasmic	no
SAOUHSC_01323	SAOUHSC_01323	0.00120779	0.00158247	0.00172667	0.00153853	Cytoplasmic	no predicted signal peptide	Cytoplasmic	no
SAOUHSC_01324	SAOUHSC_01324	0.000165275	0.000292819	6.83159e-05	0.000112725	Cytoplasmic	no predicted signal peptide	Cytoplasmic	no
SAOUHSC_01326	SAOUHSC_01326	2.15732e-05	1.67788e-05	0	0	Cytoplasmic Membrane	no predicted signal peptide	Cytoplasmic Membrane	yes
SAOUHSC_01327	KatA	0.000470368	0.00280201	0.000794805	0.00170508	Cytoplasmic	no predicted signal peptide	Cytoplasmic	no
SAOUHSC_01329	RpsN2	3.4494e-05	3.07358e-05	0	0	Cytoplasmic	no predicted signal peptide	Cytoplasmic	no
SAOUHSC_01330	GuaC	9.27928e-05	0.000186948	6.02146e-05	8.3533e-05	Cytoplasmic	no predicted signal peptide	Cytoplasmic	no
SAOUHSC_01332	SAOUHSC_01332	6.95209e-06	9.33297e-06	9.78716e-05	9.2243e-05	no significant prediction	no predicted signal peptide	Extracellular	yes
SAOUHSC_01333	LexA	4.29424e-05	5.26774e-05	2.73803e-05	2.40925e-05	Cytoplasmic	no predicted signal peptide	Cytoplasmic	no
SAOUHSC_01336	SAOUHSC_01336	0.00132326	0.000623718	0.000188109	0.000162136	Cytoplasmic	no predicted signal peptide	Cytoplasmic	no
SAOUHSC_01337	Tkt	0.00435307	0.00372493	0.00667112	0.00803506	no significant prediction	no predicted signal peptide	Cytoplasmic	yes
SAOUHSC_01338	SAOUHSC_01338	0.00159152	0.00106421	7.99012e-05	7.62037e-06	Cytoplasmic Membrane	no predicted signal peptide	Cytoplasmic Membrane	yes
SAOUHSC_01341	SbcD	1.26419e-05	1.03957e-05	2.19793e-05	2.96068e-06	Cytoplasmic	no predicted signal peptide	Cytoplasmic	no
SAOUHSC_01343	SbcC	1.53398e-05	1.53519e-05	9.9838e-07	0	Cytoplasmic	no predicted signal peptide	Cytoplasmic	no
SAOUHSC_01346	OpuD1	0.000208995	0.000176611	3.33971e-05	7.40754e-06	Cytoplasmic Membrane	no predicted signal peptide	Cytoplasmic Membrane	yes
SAOUHSC_01347	CitB	0.000315759	0.00123022	0.000455977	0.000871142	Cytoplasmic	no predicted signal peptide	Cytoplasmic	no
SAOUHSC_01348	SAOUHSC_01348	6.62124e-05	0.000122364	9.00833e-05	2.50682e-05	Cytoplasmic	no predicted signal peptide	Cytoplasmic	no
SAOUHSC_01349	SAOUHSC_01349	0.000191485	0.000338593	0.000306299	0.000150126	Cytoplasmic	no predicted signal peptide	Cytoplasmic	no
SAOUHSC_01351	ParE	0.000176583	0.00013724	3.07048e-05	3.46341e-06	Cytoplasmic	no predicted signal peptide	Cytoplasmic	no
SAOUHSC_01352	ParC	0.000112717	0.000107146	0.000115664	2.08157e-05	Cytoplasmic	no predicted signal peptide	Cytoplasmic	no
SAOUHSC_01354	AlsT	7.07656e-05	4.94533e-05	2.90589e-07	5.46798e-08	Cytoplasmic Membrane	no predicted signal peptide	Cytoplasmic Membrane	yes
SAOUHSC_01356	GlcT	2.99325e-05	4.11092e-05	8.86984e-06	5.11735e-06	Cytoplasmic	no predicted signal peptide	Cytoplasmic	no
SAOUHSC_01358	CozEb	3.20038e-05	3.79552e-05	0	1.89212e-07	Cytoplasmic Membrane	no predicted signal peptide	Cytoplasmic Membrane	yes
SAOUHSC_01359	MprF	3.08903e-05	3.16181e-05	0	0	Cytoplasmic Membrane	no predicted signal peptide	Cytoplasmic Membrane	yes
SAOUHSC_01360	MsrA2	4.63182e-05	7.37286e-05	6.68764e-05	6.55244e-05	no significant prediction	no predicted signal peptide	Cytoplasmic	no
SAOUHSC_01361	MsrR	3.95045e-05	4.22095e-05	4.37704e-05	9.43325e-06	Cytoplasmic Membrane	no predicted signal peptide	Cytoplasmic Membrane	yes
SAOUHSC_01362	DmpI	0	0	0.000214574	0.00092636	Cytoplasmic	no predicted signal peptide	Cytoplasmic	yes
SAOUHSC_01364	TyrA	1.63728e-06	1.82676e-06	0	2.11971e-06	Cytoplasmic	no predicted signal peptide	Cytoplasmic	no
SAOUHSC_01365	SAOUHSC_01365	0.00010764	0.000150009	0.00016289	0.000369953	Cytoplasmic	no predicted signal peptide	Cytoplasmic	yes
SAOUHSC_01366	TrpE	3.55222e-06	1.58216e-06	2.00497e-07	0	Cytoplasmic	no predicted signal peptide	Cytoplasmic	no
SAOUHSC_01371	TrpB	3.99887e-06	2.15149e-06	4.07024e-07	7.59146e-07	Cytoplasmic	no predicted signal peptide	Cytoplasmic	no
SAOUHSC_01373	FemA	0.000712492	0.000444068	9.2862e-05	1.79791e-05	Cytoplasmic	no predicted signal peptide	Cytoplasmic	no
SAOUHSC_01374	FemB	0.000283057	0.000229348	2.5382e-05	1.75428e-05	Cytoplasmic	no predicted signal peptide	Cytoplasmic	no
SAOUHSC_01376	SAOUHSC_01376	1.40119e-05	2.56008e-05	2.98603e-05	7.85417e-07	Cytoplasmic	no predicted signal peptide	Cytoplasmic	yes
SAOUHSC_01382	SAOUHSC_01382	4.46627e-05	3.51858e-05	0	0	Cytoplasmic Membrane	no predicted signal peptide	Cytoplasmic Membrane	yes
SAOUHSC_01383	SAOUHSC_01383	0.000102684	0.000121816	9.37667e-05	0.000188969	Cytoplasmic	no predicted signal peptide	Cytoplasmic	no
SAOUHSC_01384	PhoU	1.02502e-06	1.12095e-06	0	0	Cytoplasmic	no predicted signal peptide	Cytoplasmic	no
SAOUHSC_01389	PstS	1.61815e-06	4.4461e-07	3.57747e-06	1.33047e-06	Cytoplasmic Membrane	signal peptide predicted	Cytoplasmic Membrane	yes
SAOUHSC_01391	CvfB	0.000365289	0.000406254	0.00015025	0.000152268	Cytoplasmic	no predicted signal peptide	Cytoplasmic	no
SAOUHSC_01392	SAOUHSC_01392	0.00115279	0.000902153	0.000896325	9.05568e-05	Cytoplasmic	no predicted signal peptide	Cytoplasmic	no
SAOUHSC_01394	LysC	3.50361e-08	7.97599e-07	0	0	Cytoplasmic	no predicted signal peptide	Cytoplasmic	no
SAOUHSC_01395	Asd	4.5122e-05	0.00012785	2.61947e-05	7.17332e-05	Cytoplasmic	no predicted signal peptide	Cytoplasmic	no
SAOUHSC_01396	DapA	2.80699e-05	9.17323e-05	8.10483e-06	2.45106e-05	Cytoplasmic	no predicted signal peptide	Cytoplasmic	no
SAOUHSC_01397	DapB	6.56152e-06	2.2734e-05	5.46626e-07	6.97819e-05	Cytoplasmic	no predicted signal peptide	Cytoplasmic	yes
SAOUHSC_01398	DapD	1.55072e-05	5.00742e-05	8.21891e-06	3.07435e-05	Cytoplasmic	no predicted signal peptide	Cytoplasmic	no
SAOUHSC_01399	DapI	1.27386e-05	3.40328e-05	8.24367e-06	5.86046e-05	Cytoplasmic	no predicted signal peptide	Cytoplasmic	no
SAOUHSC_01400	Alr2	6.75047e-07	1.01454e-06	0	0	Cytoplasmic	no predicted signal peptide	Cytoplasmic	no
SAOUHSC_01401	LysA	0.000214058	0.000259069	0.000198896	0.000199441	Cytoplasmic	no predicted signal peptide	Cytoplasmic	no
SAOUHSC_01403	CspA	0.000773634	0.000924447	0.0054729	0.00816706	Cytoplasmic	no predicted signal peptide	Cytoplasmic	yes
SAOUHSC_01405	SAOUHSC_01405	4.61929e-05	5.84255e-05	9.46744e-05	4.65993e-05	no significant prediction	no predicted signal peptide	Extracellular	yes
SAOUHSC_01406	AcyP	0.000111386	0.000215002	0.000203347	0.000246439	Cytoplasmic	no predicted signal peptide	Cytoplasmic	no
SAOUHSC_01407	XpaC	3.46406e-06	2.66971e-06	0	0	Cytoplasmic	no predicted signal peptide	Cytoplasmic Membrane	yes
SAOUHSC_01408	SAOUHSC_01408	9.52908e-05	0.000171129	7.04862e-06	3.23558e-05	no significant prediction	no predicted signal peptide	Cytoplasmic	no
SAOUHSC_01412	SAOUHSC_01412	2.50169e-05	2.00834e-05	3.27543e-06	3.23021e-07	Cytoplasmic	no predicted signal peptide	Cytoplasmic	no
SAOUHSC_01413	SAOUHSC_01413	0.000304315	0.000177805	8.04303e-05	1.19102e-05	Cytoplasmic	no predicted signal peptide	Cytoplasmic	no
SAOUHSC_01414	SAOUHSC_01414	0.000318666	0.000240017	0.00075041	0.000877906	no significant prediction	no predicted signal peptide	Cytoplasmic	yes
SAOUHSC_01415	SAOUHSC_01415	0.000519408	0.00147516	0.00123698	0.00103587	Cytoplasmic	no predicted signal peptide	Cytoplasmic	yes
SAOUHSC_01416	SucB	2.91253e-05	0.000624515	4.21739e-06	0.000408603	Cytoplasmic	no predicted signal peptide	Cytoplasmic	no
SAOUHSC_01418	SucA	2.83537e-05	0.000613305	1.54752e-05	0.000373996	Cytoplasmic	no predicted signal peptide	Cytoplasmic	no
SAOUHSC_01419	ArlS	1.78138e-06	5.53811e-06	1.25086e-07	7.76838e-07	Cytoplasmic Membrane	no predicted signal peptide	Cytoplasmic Membrane	yes
SAOUHSC_01420	ArlR	2.47827e-05	5.10841e-05	2.25213e-05	4.27837e-05	Cytoplasmic	no predicted signal peptide	Cytoplasmic	no
SAOUHSC_01424	MurG	0.000184743	0.000187128	1.7523e-05	1.58287e-06	Cytoplasmic Membrane	no predicted signal peptide	Cytoplasmic Membrane	yes
SAOUHSC_01425	SAOUHSC_01425	7.96796e-05	4.55021e-05	0.000546579	0.000282382	Cytoplasmic	no predicted signal peptide	Cytoplasmic	yes
SAOUHSC_01427	CtpA	5.66163e-05	6.03756e-05	3.15959e-05	7.71153e-05	Cytoplasmic Membrane	no predicted signal peptide	Cytoplasmic Membrane	yes
SAOUHSC_01430	Crr	0.00160405	0.00285281	0.00538477	0.00902341	Cytoplasmic	no predicted signal peptide	Cytoplasmic	yes
SAOUHSC_01431	MsrB	0.00029471	0.000474583	0.000519917	0.000828711	Cytoplasmic	no predicted signal peptide	Cytoplasmic	no
SAOUHSC_01432	MsrA1	0.000367248	0.000473016	0.00109237	0.000930212	no significant prediction	no predicted signal peptide	Cytoplasmic	yes
SAOUHSC_01433	FakB2	0.000215269	0.000429796	6.74815e-05	3.44342e-05	Cytoplasmic	no predicted signal peptide	Cytoplasmic	no
SAOUHSC_01434	DfrA	2.09923e-05	5.02321e-05	0.00019648	0.000175035	Cytoplasmic	no predicted signal peptide	Cytoplasmic	yes
SAOUHSC_01435	ThyA	6.98437e-05	7.51794e-05	0.000149905	0.000169845	Cytoplasmic	no predicted signal peptide	Cytoplasmic	yes
SAOUHSC_01436	SAOUHSC_01436	8.89543e-05	0.000117448	0.000162771	0.000185326	Cytoplasmic	no predicted signal peptide	Cytoplasmic	no
SAOUHSC_01437	CvfC	1.8677e-05	1.06059e-05	1.10236e-06	1.36349e-08	Cytoplasmic	no predicted signal peptide	Cytoplasmic	no
SAOUHSC_01438	SAOUHSC_01438	0.000305701	0.000422225	0.00152777	0.00171714	no significant prediction	no predicted signal peptide	Cytoplasmic	yes
SAOUHSC_01440	SAOUHSC_01440	2.08119e-06	3.95323e-06	0	0	Cytoplasmic Membrane	no predicted signal peptide	Cytoplasmic Membrane	yes
SAOUHSC_01443	RnhA	3.72231e-05	3.38996e-05	5.87796e-06	5.64088e-06	Cellwall	no predicted signal peptide	Cytoplasmic	yes
SAOUHSC_01447	Ebh	2.89559e-07	3.68874e-07	5.71439e-06	4.23803e-06	Cellwall	signal peptide predicted	Extracellular	yes
SAOUHSC_01452	Ald1	2.744e-07	4.9409e-07	1.61071e-06	3.40265e-06	Cytoplasmic	no predicted signal peptide	Cytoplasmic	yes
SAOUHSC_01454	SAOUHSC_01454	9.68302e-05	8.83048e-05	4.35633e-06	0	no significant prediction	no predicted signal peptide	Cytoplasmic	no
SAOUHSC_01455	DynA	6.48926e-05	9.7705e-05	1.94903e-05	3.59478e-06	no significant prediction	no predicted signal peptide	Cytoplasmic	no
SAOUHSC_01456	SAOUHSC_01456	4.50377e-06	3.00925e-06	0	0	Cytoplasmic Membrane	no predicted signal peptide	Cytoplasmic Membrane	yes
SAOUHSC_01459	SAOUHSC_01459	7.89659e-05	6.58627e-05	6.047e-05	0.000181503	Cytoplasmic Membrane	signal peptide predicted	Cytoplasmic Membrane	yes
SAOUHSC_01460	SAOUHSC_01460	0.000166346	0.000172351	0.000217108	0.000120411	Cytoplasmic	no predicted signal peptide	Cytoplasmic	no
SAOUHSC_01462	GpsB	0.00203055	0.00391332	0.000428487	0.00191938	Cytoplasmic	no predicted signal peptide	Cytoplasmic	no
SAOUHSC_01463	SAOUHSC_01463	1.38302e-06	2.62859e-06	1.19761e-05	0	Cytoplasmic	no predicted signal peptide	Cytoplasmic	yes
SAOUHSC_01464	SAOUHSC_01464	1.50226e-05	2.69674e-05	0	0	no significant prediction	no predicted signal peptide	Cytoplasmic	no
SAOUHSC_01466	RecU	5.97232e-06	5.25997e-06	1.5556e-06	5.22727e-07	no significant prediction	no predicted signal peptide	Cytoplasmic	no
SAOUHSC_01467	Pbp2	0.000306058	0.000255621	0.000249997	0.000158656	Cytoplasmic Membrane	no predicted signal peptide	Cytoplasmic Membrane	yes
SAOUHSC_01468	SAOUHSC_01468	2.94582e-06	3.17878e-06	0	0	no significant prediction	no predicted signal peptide	Cytoplasmic	no
SAOUHSC_01469	Nth	5.24684e-07	4.85141e-07	0	0	Cytoplasmic	no predicted signal peptide	Cytoplasmic	no
SAOUHSC_01470	DnaD	4.75428e-06	5.58893e-06	0	0	Cytoplasmic	no predicted signal peptide	Cytoplasmic	no
SAOUHSC_01471	AsnC	0.000845071	0.000962748	0.000241708	0.000109648	Cytoplasmic	no predicted signal peptide	Cytoplasmic	no
SAOUHSC_01472	DinG	4.36243e-05	4.30629e-05	2.57551e-05	5.61821e-06	Cytoplasmic	no predicted signal peptide	Cytoplasmic	no
SAOUHSC_01473	BirA	2.43617e-05	3.70702e-05	1.79062e-05	8.67938e-07	Cytoplasmic	no predicted signal peptide	Cytoplasmic	no
SAOUHSC_01474	PapS	2.40763e-05	2.24146e-05	9.45929e-06	4.62864e-08	Cytoplasmic	no predicted signal peptide	Cytoplasmic	no
SAOUHSC_01475	BshA	0.000108624	0.000107484	4.06807e-05	4.45604e-06	Cytoplasmic	no predicted signal peptide	Cytoplasmic	no
SAOUHSC_01476	SAOUHSC_01476	9.66832e-05	8.45804e-05	3.71479e-05	2.87535e-05	Cytoplasmic	no predicted signal peptide	Cytoplasmic	no
SAOUHSC_01477	SAOUHSC_01477	0.000249595	0.00016033	8.41167e-06	7.6918e-07	Cytoplasmic Membrane	no predicted signal peptide	Cytoplasmic Membrane	yes
SAOUHSC_01480	SAOUHSC_01480	2.44388e-05	3.06441e-05	4.45521e-05	1.07502e-06	Cytoplasmic	no predicted signal peptide	Cytoplasmic	no
SAOUHSC_01481	AroA	5.0519e-05	5.35452e-05	1.49996e-05	2.16372e-05	Cytoplasmic	no predicted signal peptide	Cytoplasmic	no
SAOUHSC_01482	AroB	1.70333e-05	1.96218e-05	9.71143e-07	0	Cytoplasmic	no predicted signal peptide	Cytoplasmic	no
SAOUHSC_01483	AroC	8.54569e-05	9.00974e-05	5.98959e-05	1.05929e-05	Cytoplasmic	no predicted signal peptide	Cytoplasmic	no
SAOUHSC_01485	Ndk	0.000116743	0.0008995	0.000177198	0.000421106	Cytoplasmic	no predicted signal peptide	Cytoplasmic	no
SAOUHSC_01486	HepT	2.43602e-06	2.85551e-06	0	0	Cytoplasmic	no predicted signal peptide	Cytoplasmic	no
SAOUHSC_01487	UbiE	0.000191087	0.000194367	2.03708e-05	5.4225e-06	no significant prediction	no predicted signal peptide	Cytoplasmic Membrane	yes
SAOUHSC_01488	SAOUHSC_01488	9.5173e-05	8.02396e-05	2.41452e-05	1.31596e-05	Cytoplasmic	no predicted signal peptide	Extracellular	yes
SAOUHSC_01490	Hup	0.0349851	0.0521087	0.00441294	0.00976446	Cytoplasmic	no predicted signal peptide	Cytoplasmic	no
SAOUHSC_01491	GpsA	0.000170069	0.000148535	5.7264e-05	1.59695e-05	Cytoplasmic	signal peptide predicted	Cytoplasmic	yes
SAOUHSC_01492	EngA	0.000614278	0.000492611	0.000299244	2.01434e-05	Cytoplasmic Membrane	no predicted signal peptide	Cytoplasmic	yes
SAOUHSC_01493	RpsA	0.00520444	0.0105149	0.0091465	0.0146448	Cytoplasmic	no predicted signal peptide	Cytoplasmic	no
SAOUHSC_01496	Cmk	0.000421453	0.000363952	0.000135992	4.30317e-05	Cytoplasmic	no predicted signal peptide	Cytoplasmic	no
SAOUHSC_01497	AnsA	6.5945e-05	6.30394e-05	9.72284e-06	1.07531e-05	Cytoplasmic	no predicted signal peptide	Cytoplasmic	no
SAOUHSC_01499	SAOUHSC_01499	9.03734e-05	7.04028e-05	9.84953e-05	4.10693e-05	Cytoplasmic	no predicted signal peptide	Cytoplasmic	no
SAOUHSC_01501	EbpS	0.000168963	0.000366325	0.000556967	0.00117549	Cytoplasmic Membrane	no predicted signal peptide	Cytoplasmic Membrane	yes
SAOUHSC_01502	RecQ2	0	0	8.09774e-07	2.37286e-07	Cytoplasmic	no predicted signal peptide	Cytoplasmic	yes
SAOUHSC_01503	SAOUHSC_01503	1.86175e-07	6.87669e-07	0	0	Cytoplasmic	no predicted signal peptide	Cytoplasmic	no
SAOUHSC_01504	Fer	0.000207211	0.000161162	0.00315718	0.00201477	Cytoplasmic	no predicted signal peptide	Cytoplasmic	yes
SAOUHSC_01508	SAOUHSC_01508	0	0	6.6146e-07	7.40389e-08	no significant prediction	signal peptide predicted	Extracellular	yes
SAOUHSC_01511	SAOUHSC_01511	0	0	0	0	no significant prediction	no predicted signal peptide	Extracellular	yes
SAOUHSC_01512	SAOUHSC_01512	0	0	4.74088e-08	1.43194e-06	no significant prediction	signal peptide predicted	Extracellular	yes
SAOUHSC_01514	SAOUHSC_01514	6.27603e-05	5.7909e-05	7.42115e-07	1.54024e-07	no significant prediction	no predicted signal peptide	Cytoplasmic Membrane	yes
SAOUHSC_01518	SAOUHSC_01518	0	0	1.10386e-07	5.34838e-06	Cytoplasmic	no predicted signal peptide	Cytoplasmic	yes
SAOUHSC_01525	SAOUHSC_01525	0	0	4.58004e-07	4.86342e-07	Extracellular	no predicted signal peptide	Extracellular	yes
SAOUHSC_01528	SAOUHSC_01528	0	0	3.35172e-05	1.82122e-05	no significant prediction	no predicted signal peptide	Cell wall & surface	yes
SAOUHSC_01535	SAOUHSC_01535	0	0	8.87846e-07	2.17601e-07	Cytoplasmic	no predicted signal peptide	Extracellular	yes
SAOUHSC_01547	SAOUHSC_01547	0	0	1.07417e-06	3.74086e-06	Cytoplasmic	no predicted signal peptide	Cytoplasmic	yes
SAOUHSC_01565	SAOUHSC_01565	2.15099e-06	2.25646e-06	3.09333e-05	1.32949e-05	Cytoplasmic Membrane	no predicted signal peptide	Cytoplasmic	yes
SAOUHSC_01572	SAOUHSC_01572	1.45256e-05	2.49816e-06	5.969e-06	9.13381e-06	no significant prediction	no predicted signal peptide	Extracellular	yes
SAOUHSC_01575	SAOUHSC_01575	0.000102683	0.000161881	0.000125202	0.000150194	Cytoplasmic	no predicted signal peptide	Cytoplasmic	no
SAOUHSC_01576	SAOUHSC_01576	1.63947e-05	2.46746e-05	2.15244e-06	3.65489e-07	Cytoplasmic	no predicted signal peptide	Cytoplasmic	no
SAOUHSC_01577	SAOUHSC_01577	7.38788e-05	5.81392e-05	0	0	no significant prediction	no predicted signal peptide	Extracellular	yes
SAOUHSC_01584	SAOUHSC_01584	1.63053e-06	1.16879e-05	0	0	no significant prediction	no predicted signal peptide	Extracellular	yes
SAOUHSC_01585	SrrB	1.60775e-05	1.72122e-05	0	3.3561e-06	Cytoplasmic Membrane	no predicted signal peptide	Cytoplasmic Membrane	yes
SAOUHSC_01586	SrrA	0.000164243	0.000229994	0.000304182	0.000281497	Cytoplasmic	no predicted signal peptide	Cytoplasmic	no
SAOUHSC_01587	RluB	0.00020603	0.000189694	0.000111433	6.37025e-05	Cytoplasmic	no predicted signal peptide	Cytoplasmic	no
SAOUHSC_01588	ScpB	3.14948e-05	2.75824e-05	0	0	Cytoplasmic	no predicted signal peptide	Cytoplasmic	no
SAOUHSC_01589	ScpA	2.32958e-05	1.6668e-05	6.955e-07	0	Cytoplasmic	no predicted signal peptide	Cytoplasmic	no
SAOUHSC_01591	XerD	1.23528e-05	1.0015e-05	2.1002e-07	2.19208e-07	Cytoplasmic	no predicted signal peptide	Cytoplasmic	no
SAOUHSC_01592	Fur	0.00017888	0.000189374	0.000171979	0.000179255	Cytoplasmic	no predicted signal peptide	Cytoplasmic	no
SAOUHSC_01593	NudF	7.97539e-05	0.000102254	7.19392e-05	9.68757e-05	Cytoplasmic	no predicted signal peptide	Cytoplasmic	no
SAOUHSC_01594	SAOUHSC_01594	0.000107273	0.000206259	3.1203e-05	1.48795e-05	Cytoplasmic	signal peptide predicted	Cytoplasmic	yes
SAOUHSC_01597	ProC	0.000247528	0.000390037	0.000307795	0.000581701	Cytoplasmic	no predicted signal peptide	Cytoplasmic	no
SAOUHSC_01598	Rnz	1.42954e-05	1.92795e-05	4.44283e-05	4.70341e-05	Cytoplasmic	no predicted signal peptide	Cytoplasmic	yes
SAOUHSC_01599	Zwf	0.000486898	0.000487674	0.000723096	0.000965707	Cytoplasmic	no predicted signal peptide	Cytoplasmic	no
SAOUHSC_01600	SAOUHSC_01600	8.47841e-06	6.02839e-06	0	0	Cytoplasmic	no predicted signal peptide	Cytoplasmic	no
SAOUHSC_01601	MalA	2.27255e-06	4.42257e-05	4.62537e-06	2.31254e-05	Cytoplasmic	no predicted signal peptide	Cytoplasmic	yes
SAOUHSC_01602	MalR	1.42791e-07	1.51051e-05	0	0	Cytoplasmic	no predicted signal peptide	Cytoplasmic	no
SAOUHSC_01604	SAOUHSC_01604	0.000176383	0.000204521	0.000444386	0.000610203	Cytoplasmic	no predicted signal peptide	Cytoplasmic	yes
SAOUHSC_01605	Gnd	0.00487856	0.00470316	0.00623577	0.00768804	Cytoplasmic	no predicted signal peptide	Cytoplasmic	no
SAOUHSC_01606	SAOUHSC_01606	7.89447e-05	0.000197802	8.16982e-05	0.000153102	Cytoplasmic	no predicted signal peptide	Cytoplasmic	no
SAOUHSC_01609	SAOUHSC_01609	1.82274e-06	1.38917e-06	0	0	Cytoplasmic Membrane	no predicted signal peptide	Cytoplasmic Membrane	yes
SAOUHSC_01610	SAOUHSC_01610	9.55642e-05	0.000129037	8.36081e-05	6.99499e-05	Cytoplasmic	no predicted signal peptide	Cytoplasmic	no
SAOUHSC_01611	BmfBB	0.000146399	0.000119777	0.000138065	4.11303e-05	Cytoplasmic	no predicted signal peptide	Cytoplasmic	no
SAOUHSC_01612	BfmBAB	0.000423544	0.000362627	0.000381596	0.000253914	Cytoplasmic	no predicted signal peptide	Cytoplasmic	no
SAOUHSC_01613	BfmBAA	0.00032285	0.000265674	0.000372016	0.000290465	Cytoplasmic	no predicted signal peptide	Cytoplasmic	no
SAOUHSC_01614	LpdA	6.4266e-05	6.20431e-05	0.000113313	0.000190176	Cytoplasmic	no predicted signal peptide	Cytoplasmic	yes
SAOUHSC_01615	RecN	6.57912e-05	9.25694e-05	3.49455e-05	9.90802e-07	Cytoplasmic	no predicted signal peptide	Cytoplasmic	no
SAOUHSC_01617	ArgR	0.000454318	0.000629732	5.82601e-05	3.16209e-05	Cytoplasmic	no predicted signal peptide	Cytoplasmic	no
SAOUHSC_01618	IspA	4.16092e-05	4.06749e-05	6.10002e-06	9.45844e-07	Cytoplasmic	no predicted signal peptide	Cytoplasmic	no
SAOUHSC_01619	XseB	9.1079e-06	7.24273e-06	0	0	no significant prediction	no predicted signal peptide	Cytoplasmic	no
SAOUHSC_01620	XseA	2.37684e-05	2.94246e-05	2.4671e-06	2.62977e-07	Cytoplasmic	no predicted signal peptide	Cytoplasmic	no
SAOUHSC_01621	NusB	0.000330394	0.000318591	3.45977e-05	1.99806e-05	no significant prediction	no predicted signal peptide	Cytoplasmic	no
SAOUHSC_01622	SAOUHSC_01622	0.000135315	0.000150296	9.33558e-06	4.49522e-05	no significant prediction	no predicted signal peptide	Cytoplasmic	no
SAOUHSC_01623	AccC	0.000419274	0.00034212	0.00038603	0.000248263	Cytoplasmic	no predicted signal peptide	Cytoplasmic	no
SAOUHSC_01624	AccB	0.00105852	0.000808498	0.000520872	0.000513192	Cytoplasmic	no predicted signal peptide	Cytoplasmic	no
SAOUHSC_01625	Efp	0.00186966	0.00182798	0.00783192	0.00643441	Cytoplasmic	no predicted signal peptide	Cytoplasmic	yes
SAOUHSC_01626	PepQ2	0.000634637	0.00106026	0.000860363	0.00150155	Cytoplasmic	no predicted signal peptide	Cytoplasmic	no
SAOUHSC_01627	SAOUHSC_01627	0.000150113	0.000117643	1.69424e-05	2.66749e-05	no significant prediction	signal peptide predicted	Cytoplasmic Membrane	yes
SAOUHSC_01629	LipM	9.08556e-05	0.000137307	0.000121734	3.50242e-05	Cytoplasmic	no predicted signal peptide	Cytoplasmic	no
SAOUHSC_01630	SAOUHSC_01630	0.000250432	0.00021757	3.83731e-05	2.00146e-05	no significant prediction	no predicted signal peptide	Cytoplasmic Membrane	yes
SAOUHSC_01632	GcvPB	0.000126577	0.000583579	7.56832e-05	0.000284405	Cytoplasmic	no predicted signal peptide	Cytoplasmic	no
SAOUHSC_01633	GcvPA	0.000157493	0.000646944	7.34421e-05	0.000294836	Cytoplasmic	no predicted signal peptide	Cytoplasmic	no
SAOUHSC_01634	GcvT	0.000133883	0.00066538	4.27574e-05	8.71307e-05	Cytoplasmic	no predicted signal peptide	Cytoplasmic	no
SAOUHSC_01644	SAOUHSC_01644	0.000217411	0.000158467	0.000491812	0.000280965	Cytoplasmic	no predicted signal peptide	Cytoplasmic	yes
SAOUHSC_01645	SAOUHSC_01645	0.000264771	0.000237636	7.78685e-05	8.44972e-05	Cytoplasmic	no predicted signal peptide	Cytoplasmic	no
SAOUHSC_01646	Glk	0.000380997	0.000310681	0.000626245	0.000171755	Cytoplasmic	no predicted signal peptide	Cytoplasmic	no
SAOUHSC_01649	SAOUHSC_01649	1.03136e-05	1.18867e-05	3.88662e-07	2.26065e-05	Cytoplasmic Membrane	no predicted signal peptide	Cytoplasmic Membrane	yes
SAOUHSC_01650	SAOUHSC_01650	5.06954e-06	1.85189e-05	0	0	Cytoplasmic Membrane	no predicted signal peptide	Cytoplasmic	yes
SAOUHSC_01652	Pbp3	7.52693e-05	7.6991e-05	7.06593e-05	0.000149796	Cytoplasmic Membrane	no predicted signal peptide	Cytoplasmic Membrane	yes
SAOUHSC_01653	SodA	0.00538975	0.00535789	0.00689322	0.00598252	Extracellular	no predicted signal peptide	Cytoplasmic	yes
SAOUHSC_01655	Zur	3.35751e-05	2.64191e-05	1.80144e-05	2.37497e-05	Cytoplasmic	no predicted signal peptide	Cytoplasmic	no
SAOUHSC_01657	ZnuC	3.16648e-05	2.52058e-05	0	0	Cytoplasmic Membrane	no predicted signal peptide	Cytoplasmic Membrane	yes
SAOUHSC_01658	Nfo	0.000195887	0.000134709	0.000516656	0.000407247	Cytoplasmic	no predicted signal peptide	Cytoplasmic	yes
SAOUHSC_01659	CshB	0.000168951	0.000124099	7.0883e-05	3.77104e-06	Cytoplasmic	no predicted signal peptide	Cytoplasmic	no
SAOUHSC_01660	SAOUHSC_01660	1.18708e-05	1.05322e-05	6.78884e-05	8.64869e-05	no significant prediction	no predicted signal peptide	Cytoplasmic	yes
SAOUHSC_01661	TrmK	6.65322e-05	3.04728e-05	6.96887e-05	5.91501e-05	Cytoplasmic	no predicted signal peptide	Cytoplasmic	no
SAOUHSC_01662	SigA	0.000312567	0.000245391	0.000197782	0.000138968	Cytoplasmic	no predicted signal peptide	Cytoplasmic	no
SAOUHSC_01663	DnaG	7.3433e-06	7.00501e-06	4.33159e-06	2.0194e-07	Cytoplasmic	no predicted signal peptide	Cytoplasmic	no
SAOUHSC_01664	SAOUHSC_01664	0.000103123	0.000184864	4.18038e-05	7.15448e-06	Cytoplasmic	no predicted signal peptide	Cytoplasmic	no
SAOUHSC_01665	CcpN	1.73661e-05	4.69083e-05	3.18816e-06	4.64199e-07	Cytoplasmic	no predicted signal peptide	Cytoplasmic	no
SAOUHSC_01666	GlyS	0.00118739	0.00147251	0.00156878	0.000203141	Cytoplasmic	no predicted signal peptide	Cytoplasmic	no
SAOUHSC_01667	RecO	0	0	1.51957e-06	4.86215e-07	Cytoplasmic	no predicted signal peptide	Cytoplasmic	yes
SAOUHSC_01668	Era	0.000171727	0.000196323	8.00141e-06	1.10112e-07	Cytoplasmic Membrane	no predicted signal peptide	Cytoplasmic	yes
SAOUHSC_01670	Cdd	1.78122e-05	2.5712e-05	9.55758e-06	9.43582e-06	Cytoplasmic	no predicted signal peptide	Cytoplasmic	no
SAOUHSC_01672	YbeY	8.44394e-05	0.000140434	4.8153e-05	5.3703e-05	Cytoplasmic	no predicted signal peptide	Cytoplasmic	no
SAOUHSC_01673	PhoH	6.06013e-05	0.000100076	2.80337e-05	4.55435e-06	Cytoplasmic	no predicted signal peptide	Cytoplasmic	no
SAOUHSC_01675	SAOUHSC_01675	5.51838e-05	9.5674e-05	2.10961e-06	2.08276e-06	Cytoplasmic	no predicted signal peptide	Cytoplasmic Membrane	yes
SAOUHSC_01676	SAOUHSC_01676	0.00274806	0.00435341	0.000361139	0.000198028	Cytoplasmic	no predicted signal peptide	Cytoplasmic Membrane	yes
SAOUHSC_01677	SAOUHSC_01677	0.000149455	0.000205763	0.000219602	0.000213536	Cytoplasmic Membrane	no predicted signal peptide	Cytoplasmic Membrane	yes
SAOUHSC_01678	RpsU	0.0187708	0.00861436	0	0	Cytoplasmic	no predicted signal peptide	Cytoplasmic	no
SAOUHSC_01679	MtaB	4.14015e-06	3.69849e-07	1.42972e-05	3.00032e-06	Cytoplasmic	no predicted signal peptide	Cytoplasmic	yes
SAOUHSC_01680	RsmE	4.52764e-05	4.62009e-05	4.53874e-05	5.77998e-05	no significant prediction	no predicted signal peptide	Cytoplasmic	no
SAOUHSC_01681	PrmA	5.05479e-05	3.68908e-05	5.0482e-05	7.64327e-06	Cytoplasmic	no predicted signal peptide	Cytoplasmic	no
SAOUHSC_01682	DnaJ	0.000394598	0.000212779	0.000487157	0.000870979	Cytoplasmic	no predicted signal peptide	Cytoplasmic	yes
SAOUHSC_01683	DnaK	0.00797193	0.00533246	0.00909917	0.00714172	Cytoplasmic	no predicted signal peptide	Cytoplasmic	no
SAOUHSC_01684	GrpE	0.000752271	0.000553227	0.00277545	0.00214442	Cytoplasmic	no predicted signal peptide	Cytoplasmic	yes
SAOUHSC_01685	HrcA	4.2763e-06	5.41115e-06	0	0	Cytoplasmic	no predicted signal peptide	Cytoplasmic	no
SAOUHSC_01688	LepA	0.000417573	0.000295056	8.80194e-05	1.47904e-05	Cytoplasmic Membrane	no predicted signal peptide	Cytoplasmic	yes
SAOUHSC_01689	RpsT	0.00568193	0.00299608	0	0	Cytoplasmic	no predicted signal peptide	Extracellular	yes
SAOUHSC_01690	HolA	1.73326e-05	1.55435e-05	4.9623e-07	0	Cytoplasmic	no predicted signal peptide	Cytoplasmic	no
SAOUHSC_01692	ComEB	3.03587e-05	2.96929e-05	2.80671e-05	8.98643e-05	Cytoplasmic	no predicted signal peptide	Cytoplasmic	yes
SAOUHSC_01694	SAOUHSC_01694	3.24465e-06	1.81442e-06	1.00301e-05	2.5342e-06	Cytoplasmic	no predicted signal peptide	Cytoplasmic	yes
SAOUHSC_01695	RsfS	0.000321038	0.000144014	3.08114e-05	1.64004e-05	Cytoplasmic	no predicted signal peptide	Cytoplasmic	no
SAOUHSC_01696	SAOUHSC_01696	8.69649e-05	0.000110149	5.90926e-05	6.42866e-05	Cytoplasmic	no predicted signal peptide	Cytoplasmic	no
SAOUHSC_01697	NadD	1.93436e-06	2.21804e-06	2.80431e-06	5.33243e-07	Cytoplasmic	no predicted signal peptide	Cytoplasmic	no
SAOUHSC_01698	SAOUHSC_01698	0.000626045	0.000551071	4.46708e-05	1.92222e-05	Cytoplasmic	no predicted signal peptide	Cytoplasmic	no
SAOUHSC_01699	AroE	3.1421e-05	3.59827e-05	4.29913e-05	1.1578e-05	Cytoplasmic	no predicted signal peptide	Cytoplasmic	no
SAOUHSC_01700	SAOUHSC_01700	6.95496e-05	5.22252e-05	2.83392e-05	4.48291e-06	Cytoplasmic	no predicted signal peptide	Cytoplasmic	no
SAOUHSC_01701	SAOUHSC_01701	2.0376e-05	1.17797e-05	4.73102e-06	3.12486e-07	Cytoplasmic Membrane	no predicted signal peptide	Cytoplasmic Membrane	yes
SAOUHSC_01702	MtnN	0.000157176	0.000142826	0.000205382	0.000254213	Cytoplasmic	no predicted signal peptide	Cytoplasmic	no
SAOUHSC_01706	SAOUHSC_01706	1.88709e-06	2.34338e-06	0	0	Cytoplasmic	no predicted signal peptide	Cytoplasmic	no
SAOUHSC_01708	PxpA	6.4564e-06	8.99375e-05	3.99738e-06	4.8261e-05	Cytoplasmic	no predicted signal peptide	Cytoplasmic	no
SAOUHSC_01709	SAOUHSC_01709	3.0342e-06	2.06964e-05	1.95617e-07	1.0549e-06	Cytoplasmic	no predicted signal peptide	Cytoplasmic	no
SAOUHSC_01710	SAOUHSC_01710	2.38467e-05	0.000202466	7.3463e-06	0.000143011	no significant prediction	no predicted signal peptide	Cytoplasmic	no
SAOUHSC_01711	SAOUHSC_01711	9.43361e-07	2.41391e-05	0	0	no significant prediction	no predicted signal peptide	Cytoplasmic	no
SAOUHSC_01712	SAOUHSC_01712	8.6798e-07	1.68438e-05	0	1.20564e-06	Cytoplasmic	no predicted signal peptide	Cytoplasmic	no
SAOUHSC_01714	GreA	0.000994749	0.000899813	0.0144264	0.0130554	Cytoplasmic	no predicted signal peptide	Cytoplasmic	yes
SAOUHSC_01715	Udk	0.000338583	0.000177941	0.000124179	6.57352e-06	Cytoplasmic	no predicted signal peptide	Cytoplasmic	no
SAOUHSC_01716	SAOUHSC_01716	4.05002e-05	4.98566e-06	2.13675e-05	0	Cytoplasmic	no predicted signal peptide	Cytoplasmic	no
SAOUHSC_01717	SAOUHSC_01717	4.1637e-05	7.27178e-06	1.84528e-05	0	no significant prediction	no predicted signal peptide	Cytoplasmic	no
SAOUHSC_01718	SAOUHSC_01718	6.24728e-05	3.82331e-05	1.09863e-05	2.43369e-07	Cytoplasmic	no predicted signal peptide	Cytoplasmic	no
SAOUHSC_01719	SAOUHSC_01719	2.11758e-05	3.6081e-05	3.15777e-05	5.46354e-05	Cytoplasmic	no predicted signal peptide	Cytoplasmic	no
SAOUHSC_01720	SAOUHSC_01720	2.76791e-05	2.59387e-05	5.46003e-05	3.68762e-05	Cytoplasmic	no predicted signal peptide	Cytoplasmic	no
SAOUHSC_01721	SAOUHSC_01721	2.03062e-05	3.71628e-05	0.00018376	0.000390647	no significant prediction	no predicted signal peptide	Cytoplasmic	yes
SAOUHSC_01722	AlaS	0.000444895	0.000366936	0.000183375	6.6489e-05	Cytoplasmic	no predicted signal peptide	Cytoplasmic	no
SAOUHSC_01723	RecD2	1.19492e-05	1.36827e-05	1.36725e-06	6.13285e-07	Cytoplasmic	no predicted signal peptide	Cytoplasmic	no
SAOUHSC_01724	SAOUHSC_01724	1.58625e-05	8.62192e-06	3.09846e-06	1.91024e-07	Cytoplasmic	no predicted signal peptide	Cytoplasmic	no
SAOUHSC_01727	IscS	8.61724e-05	8.89442e-05	2.81595e-05	1.71735e-05	Cytoplasmic	no predicted signal peptide	Cytoplasmic	no
SAOUHSC_01728	SAOUHSC_01728	5.81714e-07	1.30103e-06	3.55316e-08	8.16215e-08	Cytoplasmic	no predicted signal peptide	Cytoplasmic	no
SAOUHSC_01729	SAOUHSC_01729	0.000250026	0.000571629	0	0	no significant prediction	no predicted signal peptide	Cytoplasmic	no
SAOUHSC_01730	CsbD	0.00145596	0.00475577	2.55332e-06	1.17758e-05	Extracellular	no predicted signal peptide	Cytoplasmic	yes
SAOUHSC_01732	CymR	0.000642766	0.000544809	0.00016742	6.62387e-05	Cytoplasmic	no predicted signal peptide	Cytoplasmic	no
SAOUHSC_01734	RarA	3.86954e-05	4.92624e-05	4.38664e-07	7.27097e-09	Cytoplasmic	no predicted signal peptide	Cytoplasmic	no
SAOUHSC_01735	TcdA	0.000247152	0.0002396	0.000117699	2.03757e-05	Cytoplasmic	no predicted signal peptide	Cytoplasmic	no
SAOUHSC_01737	AspS	0.000458959	0.000337858	0.000246427	8.43039e-05	Cytoplasmic	no predicted signal peptide	Cytoplasmic	no
SAOUHSC_01738	HisS	0.000278178	0.000222353	0.000135733	0.000130307	Cytoplasmic	no predicted signal peptide	Cytoplasmic	no
SAOUHSC_01739	LytH	0.000150161	0.000109538	0.000156224	0.00023055	Cytoplasmic Membrane	no predicted signal peptide	Cytoplasmic Membrane	yes
SAOUHSC_01741	Dtd	0.000274902	0.000246903	0.000857645	0.000515346	no significant prediction	no predicted signal peptide	Cytoplasmic	yes
SAOUHSC_01742	RelA	0.000102067	0.000131903	1.83527e-05	5.01626e-06	Cytoplasmic	no predicted signal peptide	Cytoplasmic	no
SAOUHSC_01743	Apt	0.000381463	0.000229199	0.000332261	7.71473e-05	Cytoplasmic	no predicted signal peptide	Cytoplasmic	no
SAOUHSC_01744	RecJ	1.7405e-05	1.45122e-05	2.10113e-05	5.39709e-06	no significant prediction	no predicted signal peptide	Cytoplasmic	no
SAOUHSC_01746	SecDF	0.000319363	0.000259611	2.4355e-05	7.85528e-06	Cytoplasmic Membrane	signal peptide predicted	Cytoplasmic Membrane	yes
SAOUHSC_01747	YajC	0.00552718	0.00274879	0.000559242	0.000188253	Cytoplasmic Membrane	no predicted signal peptide	Cytoplasmic Membrane	yes
SAOUHSC_01748	Tgt	9.63621e-05	8.80549e-05	9.33041e-05	0.000150876	Cytoplasmic	no predicted signal peptide	Cytoplasmic	no
SAOUHSC_01749	QueA	0.000530139	0.000495146	6.53145e-05	6.6811e-06	Cytoplasmic	no predicted signal peptide	Cytoplasmic	no
SAOUHSC_01750	RuvB	1.02131e-05	1.21387e-05	0	0	Cytoplasmic	no predicted signal peptide	Cytoplasmic	no
SAOUHSC_01751	RuvA	6.8219e-05	6.74319e-05	7.7951e-05	7.74261e-05	Cytoplasmic	no predicted signal peptide	Cytoplasmic	no
SAOUHSC_01752	ThrR	5.84678e-05	4.37542e-05	0	0	Cytoplasmic	no predicted signal peptide	Cytoplasmic	no
SAOUHSC_01753	ObgE	0.000247078	0.000233656	7.36223e-05	2.21524e-05	Cytoplasmic	no predicted signal peptide	Cytoplasmic	no
SAOUHSC_01755	RpmA	0.00836996	0.00414507	0.000324079	0.000132465	Cytoplasmic	no predicted signal peptide	Cytoplasmic	no
SAOUHSC_01756	SAOUHSC_01756	0	0	3.73984e-06	1.14761e-07	no significant prediction	no predicted signal peptide	Cytoplasmic	yes
SAOUHSC_01757	RplU	0.0103117	0.0060583	0.0156551	0.00905093	no significant prediction	no predicted signal peptide	Extracellular	yes
SAOUHSC_01759	MreC	0.000118888	0.000147098	0.000101003	0.000288401	no significant prediction	signal peptide predicted	Cytoplasmic Membrane	yes
SAOUHSC_01761	SAOUHSC_01761	0	0	3.75597e-06	2.61251e-05	Cytoplasmic Membrane	no predicted signal peptide	Cytoplasmic Membrane	yes
SAOUHSC_01766	FolC	2.93427e-05	2.4266e-05	4.90091e-05	5.69457e-05	Cytoplasmic	no predicted signal peptide	Cytoplasmic	yes
SAOUHSC_01767	ValS	0.000323114	0.000284116	0.000942153	0.000919272	Cytoplasmic	no predicted signal peptide	Cytoplasmic	yes
SAOUHSC_01768	Tag	6.09096e-05	7.31771e-05	2.69953e-05	5.32654e-05	no significant prediction	no predicted signal peptide	Cytoplasmic	no
SAOUHSC_01771	HemL	0.000413505	0.000527435	0.000389256	6.64921e-05	Cytoplasmic	no predicted signal peptide	Cytoplasmic	no
SAOUHSC_01772	HemB	0.000154759	0.000239647	0.000313391	0.000660165	Cytoplasmic	no predicted signal peptide	Cytoplasmic	yes
SAOUHSC_01773	HemD	0	0	3.72876e-06	5.44981e-06	no significant prediction	no predicted signal peptide	Cytoplasmic	yes
SAOUHSC_01774	HemC	0.000104216	0.000109229	7.94001e-05	9.34046e-05	Cytoplasmic	no predicted signal peptide	Cytoplasmic	no
SAOUHSC_01776	HemA	3.2703e-06	1.16404e-06	0	0	Cytoplasmic	no predicted signal peptide	Cytoplasmic	no
SAOUHSC_01777	EngB	6.64072e-05	6.69647e-05	2.50138e-05	6.58829e-09	no significant prediction	no predicted signal peptide	Cytoplasmic	no
SAOUHSC_01778	ClpX	0.000617901	0.000416534	0.000428395	2.71421e-05	Cytoplasmic	no predicted signal peptide	Cytoplasmic	no
SAOUHSC_01779	Tig	0.00361378	0.00257354	0.0113806	0.00666584	Cytoplasmic	no predicted signal peptide	Cytoplasmic	yes
SAOUHSC_01781	SAOUHSC_01781	1.19104e-05	1.82616e-05	0	0	Cytoplasmic	no predicted signal peptide	Cytoplasmic	no
SAOUHSC_01782	SAOUHSC_01782	0.000460261	0.000372335	0.00149155	0.00115002	Cytoplasmic	no predicted signal peptide	Cytoplasmic	yes
SAOUHSC_01784	RplT	0.00668175	0.00377125	0.0014431	0.000418036	Cytoplasmic	no predicted signal peptide	Extracellular	yes
SAOUHSC_01785	RpmI	0	0	9.0435e-05	1.46681e-05	Cytoplasmic	no predicted signal peptide	Extracellular	yes
SAOUHSC_01786	InfC	0.00240484	0.00160022	0.000459291	0.000510742	Cytoplasmic	no predicted signal peptide	Cytoplasmic	no
SAOUHSC_01787	LysP	2.90873e-05	2.50727e-05	8.5623e-07	0	Cytoplasmic Membrane	no predicted signal peptide	Cytoplasmic Membrane	yes
SAOUHSC_01788	ThrS	0.000669562	0.000557859	0.000624223	0.00018067	Cytoplasmic	no predicted signal peptide	Cytoplasmic	no
SAOUHSC_01791	DnaI	6.03402e-05	6.74455e-05	3.21082e-06	4.07595e-06	Cytoplasmic	no predicted signal peptide	Cytoplasmic	no
SAOUHSC_01792	DnaB	2.84854e-06	3.95478e-06	0	0	Cytoplasmic	no predicted signal peptide	Cytoplasmic	no
SAOUHSC_01793	NrdR	4.34959e-05	6.19674e-05	8.85117e-06	4.3637e-07	Cytoplasmic	no predicted signal peptide	Cytoplasmic	no
SAOUHSC_01794	GapB	5.96751e-06	0.000471097	3.61548e-06	3.73842e-05	Cytoplasmic	no predicted signal peptide	Cytoplasmic	no
SAOUHSC_01795	CoaE	0.00018049	0.000187876	0.000231461	0.000127515	Cytoplasmic	no predicted signal peptide	Cytoplasmic	no
SAOUHSC_01796	MutM	5.32856e-05	6.52074e-05	1.98751e-05	2.71663e-05	Cytoplasmic	no predicted signal peptide	Cytoplasmic	no
SAOUHSC_01797	PolA	0.000356395	0.000444358	0.000106894	8.27823e-05	Cytoplasmic	no predicted signal peptide	Cytoplasmic	no
SAOUHSC_01798	SAOUHSC_01798	3.52274e-07	9.46198e-07	0	0	Cytoplasmic Membrane	no predicted signal peptide	Cytoplasmic Membrane	yes
SAOUHSC_01799	PhoR	1.71592e-06	2.88426e-06	0	0	Cytoplasmic Membrane	signal peptide predicted	Cytoplasmic Membrane	yes
SAOUHSC_01800	PhoP	2.58181e-05	8.25096e-05	2.71706e-05	1.66332e-05	Cytoplasmic	no predicted signal peptide	Cytoplasmic	no
SAOUHSC_01801	CitC	5.40321e-05	0.000650343	5.20664e-05	5.1645e-05	Cytoplasmic	no predicted signal peptide	Cytoplasmic	no
SAOUHSC_01802	CitZ	9.77816e-07	1.62296e-05	1.21071e-06	6.77912e-06	Cytoplasmic	no predicted signal peptide	Cytoplasmic	no
SAOUHSC_01803	AapA	1.15843e-05	1.09334e-05	0	0	Cytoplasmic Membrane	no predicted signal peptide	Cytoplasmic Membrane	yes
SAOUHSC_01806	PykA	0.00394839	0.00370029	0.000975133	0.000732916	Cytoplasmic	no predicted signal peptide	Cytoplasmic	no
SAOUHSC_01807	PfkA	0.00173579	0.00145802	0.000830252	0.000264273	Cytoplasmic	no predicted signal peptide	Cytoplasmic	no
SAOUHSC_01808	AccA	0.000184077	0.000127415	9.86096e-05	9.5477e-06	Cytoplasmic	no predicted signal peptide	Cytoplasmic	no
SAOUHSC_01809	AccD	0.000465348	0.000286069	0.000121762	4.62319e-05	Cytoplasmic	no predicted signal peptide	Cytoplasmic	no
SAOUHSC_01810	SAOUHSC_01810	0.000473036	0.000423149	0.000636489	0.000538112	Cytoplasmic	no predicted signal peptide	Cytoplasmic	no
SAOUHSC_01811	DnaE	2.29418e-06	2.72181e-06	1.23369e-06	6.33481e-07	Cytoplasmic	no predicted signal peptide	Cytoplasmic	no
SAOUHSC_01812	Pde2	2.99181e-05	3.67312e-05	6.92158e-05	4.92274e-05	Cytoplasmic	no predicted signal peptide	Cytoplasmic	yes
SAOUHSC_01813	SAOUHSC_01813	1.83806e-05	2.37089e-05	5.87507e-06	4.54761e-07	Cytoplasmic	no predicted signal peptide	Cytoplasmic	no
SAOUHSC_01814	UspA2	0.00150687	0.00267731	0.000111793	0.000302322	no significant prediction	no predicted signal peptide	Cytoplasmic	no
SAOUHSC_01815	SAOUHSC_01815	0.000313092	0.000769297	0.000839686	0.0014376	Cytoplasmic	no predicted signal peptide	Cytoplasmic	yes
SAOUHSC_01816	PepQ	0.00014521	0.00022236	0.000247809	0.000503967	Cytoplasmic	no predicted signal peptide	Cytoplasmic	yes
SAOUHSC_01818	Ald2	2.55456e-05	0.000446544	2.77917e-05	0.00030859	Cytoplasmic	no predicted signal peptide	Cytoplasmic	no
SAOUHSC_01819	UspA1	0.00246536	0.0150519	0.000397445	0.00146393	Cytoplasmic	no predicted signal peptide	Cytoplasmic	no
SAOUHSC_01820	AckA	0.00225455	0.00229623	0.000608266	0.000298287	Cytoplasmic	no predicted signal peptide	Cytoplasmic	no
SAOUHSC_01821	SAOUHSC_01821	0.000162996	0.000179567	4.16461e-05	7.5604e-06	Cytoplasmic	no predicted signal peptide	Cytoplasmic	no
SAOUHSC_01822	Tpx	0.00171357	0.00241883	0.00184838	0.00187564	no significant prediction	no predicted signal peptide	Cytoplasmic	no
SAOUHSC_01824	ThiI	6.95495e-05	3.51481e-05	7.2061e-05	7.42548e-05	Cytoplasmic	no predicted signal peptide	Cytoplasmic	yes
SAOUHSC_01825	NifZ	1.78211e-05	1.4531e-05	8.48282e-06	2.27703e-06	Cytoplasmic	no predicted signal peptide	Cytoplasmic	no
SAOUHSC_01827	EzrA	0.000457259	0.000530577	3.80675e-05	7.62086e-05	no significant prediction	no predicted signal peptide	Cytoplasmic Membrane	yes
SAOUHSC_01828	SAOUHSC_01828	0.000246446	0.000178337	0.000589952	0.000642244	Cytoplasmic	no predicted signal peptide	Cytoplasmic	yes
SAOUHSC_01829	RpsD	0.00438818	0.00279221	0.00274172	0.000194068	Cytoplasmic	no predicted signal peptide	Extracellular	yes
SAOUHSC_01830	SAOUHSC_01830	5.0344e-07	2.54251e-06	8.34305e-08	6.80846e-07	Cytoplasmic	no predicted signal peptide	Cytoplasmic	no
SAOUHSC_01831	SAOUHSC_01831	4.03555e-05	8.61537e-05	1.66841e-07	1.73012e-05	no significant prediction	no predicted signal peptide	Cytoplasmic	no
SAOUHSC_01832	SAOUHSC_01832	1.0168e-05	2.52844e-05	1.35416e-06	7.09271e-05	Cytoplasmic	no predicted signal peptide	Cytoplasmic	yes
SAOUHSC_01833	SerA	1.40829e-05	2.57882e-05	6.33298e-07	2.43708e-07	Cytoplasmic	no predicted signal peptide	Cytoplasmic	no
SAOUHSC_01835	SAOUHSC_01835	1.19768e-05	7.33874e-06	8.10033e-06	1.94405e-05	Cytoplasmic	no predicted signal peptide	Cytoplasmic	yes
SAOUHSC_01836	PtaA	2.01207e-05	2.30972e-05	0	0	Cytoplasmic Membrane	no predicted signal peptide	Cytoplasmic Membrane	yes
SAOUHSC_01837	PlsC	0.000226417	0.000244673	6.1055e-07	1.66879e-05	Cytoplasmic	no predicted signal peptide	Cytoplasmic Membrane	yes
SAOUHSC_01838	HtrA1	0.000111518	0.00015946	2.49483e-05	6.48374e-05	Cytoplasmic Membrane	no predicted signal peptide	Cytoplasmic Membrane	yes
SAOUHSC_01839	TyrS	0.000412537	0.000300472	0.000618593	5.54589e-05	Cytoplasmic	no predicted signal peptide	Cytoplasmic	no
SAOUHSC_01840	SgtA	1.28132e-05	3.11666e-05	0	0	Cytoplasmic Membrane	no predicted signal peptide	Cytoplasmic Membrane	yes
SAOUHSC_01843	IsdH	1.39244e-06	2.18762e-06	0.000489076	0.00143871	Cellwall	signal peptide predicted	Cell wall & surface	yes
SAOUHSC_01845	Fhs	0.00087913	0.00883959	0.000399138	0.00294932	Cytoplasmic	no predicted signal peptide	Cytoplasmic	no
SAOUHSC_01846	AcsA	2.0045e-06	0.000901484	2.82622e-05	4.67646e-05	Cytoplasmic	no predicted signal peptide	Cytoplasmic	yes
SAOUHSC_01847	AcuA	6.74394e-08	1.82767e-05	0	0	Cytoplasmic	no predicted signal peptide	Cytoplasmic	no
SAOUHSC_01850	CcpA	0.000529645	0.000428561	0.000452071	0.00027586	Cytoplasmic	no predicted signal peptide	Cytoplasmic	no
SAOUHSC_01852	AroA2	0.000473434	0.000508166	0.000674877	0.00108429	Cytoplasmic	no predicted signal peptide	Cytoplasmic	yes
SAOUHSC_01854	SAOUHSC_01854	0.000150598	0.000265688	3.44748e-05	0.000168833	Cellwall	no predicted signal peptide	Cytoplasmic Membrane	yes
SAOUHSC_01855	SAOUHSC_01855	0.00348664	0.00669208	0.000290005	0.00024572	Cytoplasmic	no predicted signal peptide	Cytoplasmic Membrane	yes
SAOUHSC_01856	MurC	0.000230898	0.000203392	0.000304446	2.91554e-05	Cytoplasmic	no predicted signal peptide	Cytoplasmic	no
SAOUHSC_01857	FtsK	4.96387e-05	5.06561e-05	1.41831e-05	4.63813e-05	Cytoplasmic Membrane	no predicted signal peptide	Cytoplasmic	yes
SAOUHSC_01858	SAOUHSC_01858	0.00103081	0.000944508	0.00218003	0.00168176	Cytoplasmic	no predicted signal peptide	Cytoplasmic	yes
SAOUHSC_01859	SAOUHSC_01859	0.000102706	9.51404e-05	5.99213e-05	5.32775e-05	Cytoplasmic	no predicted signal peptide	Cytoplasmic	no
SAOUHSC_01860	SAOUHSC_01860	0.000256229	0.000684414	0.00116297	0.00181414	Cytoplasmic	no predicted signal peptide	Cytoplasmic	yes
SAOUHSC_01861	SAOUHSC_01861	8.8938e-05	0.000168119	0.00011693	0.000251056	Cytoplasmic	no predicted signal peptide	Cytoplasmic	no
SAOUHSC_01863	SAOUHSC_01863	6.12632e-05	6.97535e-05	4.00273e-06	0.000178045	Cytoplasmic Membrane	no predicted signal peptide	Cytoplasmic Membrane	yes
SAOUHSC_01864	SAOUHSC_01864	2.96706e-06	7.13019e-06	8.53606e-06	1.46821e-05	Cytoplasmic	no predicted signal peptide	Cytoplasmic	yes
SAOUHSC_01865	TrmB	1.0028e-05	7.75908e-06	2.62452e-05	2.24849e-06	Cytoplasmic	no predicted signal peptide	Cytoplasmic	yes
SAOUHSC_01866	SAOUHSC_01866	2.00792e-06	2.52043e-06	0	0	no significant prediction	no predicted signal peptide	Cytoplasmic	no
SAOUHSC_01867	Dat	0.00122743	0.0014588	0.00119154	0.000451119	Cytoplasmic	no predicted signal peptide	Cytoplasmic	no
SAOUHSC_01868	SAOUHSC_01868	0.000848719	0.00143426	0.00150873	0.00275208	Cytoplasmic	no predicted signal peptide	Cytoplasmic	no
SAOUHSC_01869	SAOUHSC_01869	0.000955689	0.0029984	0.000412796	0.00168855	no significant prediction	no predicted signal peptide	Cytoplasmic Membrane	yes
SAOUHSC_01870	SAOUHSC_01870	2.2167e-05	1.56343e-05	1.68923e-05	1.04975e-07	Cytoplasmic	no predicted signal peptide	Cytoplasmic	no
SAOUHSC_01871	SAOUHSC_01871	3.4457e-05	2.9805e-05	5.34885e-07	2.07903e-07	Cytoplasmic Membrane	no predicted signal peptide	Cytoplasmic Membrane	yes
SAOUHSC_01872	SAOUHSC_01872	1.11323e-05	1.27254e-05	1.22414e-05	1.34155e-06	no significant prediction	no predicted signal peptide	Cytoplasmic	no
SAOUHSC_01874	SAOUHSC_01874	0.000252851	0.00035572	0.000877805	0.000938243	no significant prediction	no predicted signal peptide	Cytoplasmic	yes
SAOUHSC_01875	LeuS	0.000438462	0.000377775	0.000878576	0.00108344	Cytoplasmic	no predicted signal peptide	Cytoplasmic	yes
SAOUHSC_01877	SAOUHSC_01877	6.61034e-05	4.81765e-05	1.36795e-05	1.81998e-07	Cytoplasmic	no predicted signal peptide	Cytoplasmic	no
SAOUHSC_01878	SAOUHSC_01878	0	0	2.80848e-06	2.60192e-06	Cytoplasmic	no predicted signal peptide	Cytoplasmic	yes
SAOUHSC_01879	Rot	0.000373672	0.000175606	6.00194e-05	3.10501e-05	no significant prediction	no predicted signal peptide	Cytoplasmic	no
SAOUHSC_01882	SAOUHSC_01882	0.000136609	0.000132347	1.31445e-05	1.18547e-05	Cytoplasmic	no predicted signal peptide	Cytoplasmic	no
SAOUHSC_01884	PutA	3.95569e-06	0.000215348	1.35761e-07	3.53938e-07	Cytoplasmic	no predicted signal peptide	Cytoplasmic Membrane	yes
SAOUHSC_01886	RibH	0.000277597	0.000401794	6.93865e-05	0.000250924	Cytoplasmic	no predicted signal peptide	Cytoplasmic	no
SAOUHSC_01887	RibA	2.6652e-05	2.42074e-05	6.28582e-06	2.04836e-05	Cytoplasmic	no predicted signal peptide	Cytoplasmic	no
SAOUHSC_01888	RibB	3.73187e-06	4.06204e-06	1.79218e-06	1.71479e-05	Cytoplasmic	no predicted signal peptide	Cytoplasmic	yes
SAOUHSC_01889	RibD	1.73078e-05	1.85689e-05	4.79838e-06	1.33873e-05	Cytoplasmic	no predicted signal peptide	Cytoplasmic	no
SAOUHSC_01890	SAOUHSC_01890	4.60806e-06	1.44492e-05	1.08759e-06	2.82434e-06	no significant prediction	no predicted signal peptide	Cytoplasmic	no
SAOUHSC_01894	ArsC	8.9693e-06	6.5088e-06	1.59262e-06	0	Cytoplasmic	no predicted signal peptide	Cytoplasmic	no
SAOUHSC_01895	SAOUHSC_01895	0.000213142	0.000180778	9.54827e-05	5.72822e-05	Extracellular	no predicted signal peptide	Extracellular	yes
SAOUHSC_01896	SAOUHSC_01896	5.65989e-05	1.27126e-05	0	0	no significant prediction	no predicted signal peptide	Cytoplasmic	no
SAOUHSC_01901	Tal	0.000482064	0.000540515	0.000646784	0.00108821	no significant prediction	no predicted signal peptide	Cytoplasmic	yes
SAOUHSC_01907	SAOUHSC_01907	0.00020599	0.000765024	0.000143062	0.000262295	Cytoplasmic	no predicted signal peptide	Cytoplasmic	no
SAOUHSC_01908	SmdA	0.000401604	0.000414099	1.92439e-05	8.19637e-06	no significant prediction	no predicted signal peptide	Cytoplasmic Membrane	yes
SAOUHSC_01909	MetK	0.000835879	0.000556993	0.000695306	0.000299812	Cytoplasmic	no predicted signal peptide	Cytoplasmic	no
SAOUHSC_01910	PckA	8.14855e-06	0.00115649	2.02036e-05	0.000731703	Cytoplasmic	no predicted signal peptide	Cytoplasmic	yes
SAOUHSC_01912	SAOUHSC_01912	1.20198e-06	1.93083e-06	3.90191e-07	2.31104e-07	Cytoplasmic	no predicted signal peptide	Cytoplasmic	no
SAOUHSC_01913	RppH	2.42203e-06	9.29189e-07	1.33672e-06	0	Cytoplasmic	no predicted signal peptide	Cytoplasmic	no
SAOUHSC_01915	MenC	2.8883e-06	5.39828e-06	8.37677e-07	6.50255e-07	Cytoplasmic	no predicted signal peptide	Cytoplasmic	no
SAOUHSC_01916	MenE	1.24406e-05	1.1279e-05	3.66446e-07	0	Cytoplasmic	no predicted signal peptide	Cytoplasmic	no
SAOUHSC_01918	SAOUHSC_01918	8.47382e-09	9.92286e-07	1.19075e-05	0.000710038	no significant prediction	signal peptide predicted	Extracellular	yes
SAOUHSC_01919	SAOUHSC_01919	5.57094e-07	2.3406e-05	3.5183e-07	3.7886e-05	no significant prediction	no predicted signal peptide	Cytoplasmic Membrane	yes
SAOUHSC_01920	SAOUHSC_01920	4.48501e-07	8.23488e-06	0	2.84642e-05	no significant prediction	signal peptide predicted	Cytoplasmic Membrane	yes
SAOUHSC_01922	SAOUHSC_01922	0	0	1.81794e-05	8.27921e-06	Cytoplasmic	no predicted signal peptide	Cytoplasmic	yes
SAOUHSC_01931	SAOUHSC_01931	1.38191e-06	1.23956e-06	0	0	Cytoplasmic	no predicted signal peptide	Extracellular	yes
SAOUHSC_01932	HsdS2	2.47849e-05	2.1929e-05	2.04438e-05	5.09177e-06	no significant prediction	no predicted signal peptide	Cytoplasmic	no
SAOUHSC_01933	HsdM2	5.89342e-05	5.11673e-05	1.58465e-05	1.38815e-06	Cytoplasmic	no predicted signal peptide	Cytoplasmic	no
SAOUHSC_01935	SplF	0	0	0.00027575	0.000407859	Extracellular	signal peptide predicted	Extracellular	yes
SAOUHSC_01936	SplE	0	0	3.83875e-06	7.75145e-05	Extracellular	signal peptide predicted	Extracellular	yes
SAOUHSC_01938	SplD	0	0	4.5034e-06	1.01589e-05	Extracellular	signal peptide predicted	Extracellular	yes
SAOUHSC_01939	SplC	0	0	0	3.99792e-05	Extracellular	signal peptide predicted	Extracellular	yes
SAOUHSC_01941	SplB	0	0	8.16542e-05	0.000480626	Extracellular	signal peptide predicted	Extracellular	yes
SAOUHSC_01942	SplA	0	0	2.98002e-07	1.10886e-05	Extracellular	signal peptide predicted	Extracellular	yes
SAOUHSC_01944	SAOUHSC_01944	0	0	1.02448e-05	3.16242e-05	no significant prediction	signal peptide predicted	Extracellular	yes
SAOUHSC_01948	EpiF	1.17581e-06	5.9722e-05	0	0	Cytoplasmic Membrane	no predicted signal peptide	Cytoplasmic Membrane	yes
SAOUHSC_01949	EpiP	0	0	7.68743e-08	7.91819e-06	Extracellular	signal peptide predicted	Extracellular	yes
SAOUHSC_01954	LukD	0	0	7.40274e-05	9.99566e-05	Extracellular	signal peptide predicted	Extracellular	yes
SAOUHSC_01957	SAOUHSC_01957	5.93734e-06	1.33313e-05	1.69396e-06	8.18371e-07	no significant prediction	no predicted signal peptide	Cytoplasmic	no
SAOUHSC_01958	SAOUHSC_01958	2.9349e-05	2.77652e-05	1.07631e-05	1.49268e-06	Cytoplasmic	no predicted signal peptide	Cytoplasmic	no
SAOUHSC_01960	HemY	2.26053e-05	2.57511e-05	1.30311e-06	6.69684e-07	Cytoplasmic	no predicted signal peptide	Cytoplasmic	no
SAOUHSC_01961	HemH	9.55201e-05	0.000120367	0.000150636	0.00014889	Cytoplasmic	no predicted signal peptide	Cytoplasmic	no
SAOUHSC_01962	HemE	6.97629e-05	7.33254e-05	7.0559e-05	3.10447e-05	Cytoplasmic	no predicted signal peptide	Cytoplasmic	no
SAOUHSC_01964	TraP	0.00254486	0.00250062	0.00679101	0.00690468	Cytoplasmic	no predicted signal peptide	Cytoplasmic	yes
SAOUHSC_01966	SAOUHSC_01966	2.99128e-05	3.4071e-05	2.3207e-07	7.58052e-09	Cytoplasmic Membrane	no predicted signal peptide	Cytoplasmic Membrane	yes
SAOUHSC_01967	EcsA	5.52862e-05	6.14819e-05	2.81642e-05	7.08462e-06	Cytoplasmic Membrane	no predicted signal peptide	Cytoplasmic Membrane	yes
SAOUHSC_01968	Hit	0.000115031	0.000236774	0.00101893	0.00114913	no significant prediction	no predicted signal peptide	Cytoplasmic	yes
SAOUHSC_01969	SAOUHSC_01969	0.000514577	0.000816145	4.37845e-05	0.000190246	no significant prediction	signal peptide predicted	Cytoplasmic Membrane	yes
SAOUHSC_01972	PrsA	0.000944451	0.00103012	0.000582591	0.00127876	Cytoplasmic Membrane	signal peptide predicted	Cytoplasmic Membrane	yes
SAOUHSC_01973	Cbf1	4.78444e-05	4.7911e-05	4.45521e-05	5.51179e-05	Cytoplasmic	no predicted signal peptide	Cytoplasmic	no
SAOUHSC_01974	SAOUHSC_01974	0.000101308	0.000123707	6.1571e-06	1.03659e-05	Cytoplasmic	no predicted signal peptide	Cytoplasmic Membrane	yes
SAOUHSC_01975	SAOUHSC_01975	0.000190176	0.000234374	7.14519e-05	2.19186e-05	Cytoplasmic	no predicted signal peptide	Cytoplasmic	no
SAOUHSC_01977	SAOUHSC_01977	0.000290406	0.000482684	0.000832824	0.000419223	Cytoplasmic	no predicted signal peptide	Cytoplasmic	yes
SAOUHSC_01978	SAOUHSC_01978	9.8973e-06	5.71697e-06	0	0	Cytoplasmic Membrane	no predicted signal peptide	Cytoplasmic Membrane	yes
SAOUHSC_01979	SAOUHSC_01979	0.00149162	0.00024066	0.00118575	0.000178255	Cytoplasmic	no predicted signal peptide	Cytoplasmic	no
SAOUHSC_01980	AirR	2.91843e-05	3.66611e-05	2.6838e-06	3.87988e-07	Cytoplasmic	no predicted signal peptide	Cytoplasmic	no
SAOUHSC_01981	AirS	1.93149e-06	1.89907e-06	0	0	Cytoplasmic Membrane	no predicted signal peptide	Cytoplasmic	yes
SAOUHSC_01982	SAOUHSC_01982	0.0002539	0.000289271	0.000137588	4.18717e-06	Cytoplasmic	no predicted signal peptide	Cytoplasmic	no
SAOUHSC_01983	FumC	0.000121509	0.000897059	0.00015544	0.000437835	Cytoplasmic	no predicted signal peptide	Cytoplasmic	no
SAOUHSC_01984	SAOUHSC_01984	5.6997e-05	3.97023e-05	0	0	Cytoplasmic Membrane	no predicted signal peptide	Cytoplasmic Membrane	yes
SAOUHSC_01986	SAOUHSC_01986	0	0	1.52135e-06	9.06665e-06	Extracellular	no predicted signal peptide	Cytoplasmic	yes
SAOUHSC_01987	SAOUHSC_01987	0.00147555	0.00287331	0.000720464	0.000653109	Cytoplasmic	no predicted signal peptide	Cytoplasmic	no
SAOUHSC_01988	CspR	0.000100514	9.96968e-05	9.4706e-05	1.28877e-05	no significant prediction	no predicted signal peptide	Cytoplasmic	no
SAOUHSC_01990	GlnQ	9.09389e-06	4.87431e-06	1.34824e-07	1.41722e-06	Cytoplasmic Membrane	no predicted signal peptide	Cytoplasmic Membrane	yes
SAOUHSC_01991	GlnP	4.16444e-06	2.26467e-06	1.50127e-05	8.258e-06	Cytoplasmic Membrane	signal peptide predicted	Cytoplasmic Membrane	yes
SAOUHSC_01997	PerR	0.000122355	0.000154048	6.91597e-05	4.3278e-05	Cytoplasmic	no predicted signal peptide	Cytoplasmic	no
SAOUHSC_01998	SAOUHSC_01998	1.16094e-05	2.3597e-05	5.36965e-06	8.71521e-06	Cytoplasmic	no predicted signal peptide	Cytoplasmic	no
SAOUHSC_01999	SAOUHSC_01999	0.000389348	0.000754902	0.000479193	0.000817874	Cellwall	no predicted signal peptide	Cytoplasmic	yes
SAOUHSC_02000	GsaB	0.000397309	0.000780102	0.000291764	5.35455e-05	Cytoplasmic	no predicted signal peptide	Cytoplasmic	no
SAOUHSC_02001	SAOUHSC_02001	2.28988e-06	4.0065e-06	0	0	Cytoplasmic Membrane	no predicted signal peptide	Cytoplasmic Membrane	yes
SAOUHSC_02003	SAOUHSC_02003	1.97453e-06	2.20477e-06	0	0	Cytoplasmic Membrane	no predicted signal peptide	Cytoplasmic Membrane	yes
SAOUHSC_02004	SAOUHSC_02004	2.95385e-05	4.87661e-05	0.000109255	0.000101207	Cytoplasmic	no predicted signal peptide	Cytoplasmic	yes
SAOUHSC_02005	MutY	8.58647e-07	5.86305e-07	2.46616e-07	2.85948e-08	no significant prediction	no predicted signal peptide	Cytoplasmic	no
SAOUHSC_02006	SAOUHSC_02006	6.3548e-06	1.26841e-05	0	0	Cytoplasmic Membrane	signal peptide predicted	Cytoplasmic Membrane	yes
SAOUHSC_02009	SAOUHSC_02009	2.01852e-05	2.22507e-05	1.9781e-06	2.3173e-06	no significant prediction	no predicted signal peptide	Cytoplasmic Membrane	yes
SAOUHSC_02010	SAOUHSC_02010	2.33984e-05	1.30038e-05	0	2.63781e-06	Cytoplasmic Membrane	no predicted signal peptide	Cytoplasmic	yes
SAOUHSC_02011	RecX	1.05325e-05	2.27868e-05	0	0	Cytoplasmic	no predicted signal peptide	Cytoplasmic	no
SAOUHSC_02012	SgtB	1.51904e-05	2.50894e-05	5.6461e-06	7.51365e-07	Cytoplasmic Membrane	no predicted signal peptide	Cytoplasmic Membrane	yes
SAOUHSC_02013	SAOUHSC_02013	0.000257677	0.00122775	0.000670086	0.00114852	Cytoplasmic	no predicted signal peptide	Cytoplasmic	yes
SAOUHSC_02014	SAOUHSC_02014	0	0	0	4.59248e-06	Cytoplasmic	no predicted signal peptide	Cytoplasmic	yes
SAOUHSC_02019	SAOUHSC_02019	4.47619e-07	4.73841e-07	9.90876e-06	6.20886e-07	Extracellular	no predicted signal peptide	Extracellular	yes
SAOUHSC_02020	SAOUHSC_02020	1.00545e-06	8.37744e-08	1.33876e-06	4.45063e-06	no significant prediction	no predicted signal peptide	Cytoplasmic Membrane	yes
SAOUHSC_02021	SAOUHSC_02021	0	0	0.000205797	9.65128e-05	no significant prediction	no predicted signal peptide	Extracellular	yes
SAOUHSC_02022	SAOUHSC_02022	3.17537e-06	9.226e-07	0.000385906	0.000191101	Cytoplasmic	no predicted signal peptide	Cell wall & surface	yes
SAOUHSC_02023	SAOUHSC_02023	2.68472e-07	2.17449e-07	2.99266e-06	0	Extracellular	no predicted signal peptide	Extracellular	yes
SAOUHSC_02026	SAOUHSC_02026	0	0	2.15857e-06	6.50805e-06	Extracellular	no predicted signal peptide	Cytoplasmic	yes
SAOUHSC_02027	SAOUHSC_02027	0	0	0.000553391	0.000462623	no significant prediction	no predicted signal peptide	Cytoplasmic	yes
SAOUHSC_02028	SAOUHSC_02028	8.10127e-06	7.89101e-06	0.000102976	3.44398e-05	no significant prediction	no predicted signal peptide	Extracellular	yes
SAOUHSC_02029	SAOUHSC_02029	1.17076e-05	8.06756e-06	2.65255e-05	8.50086e-06	Cytoplasmic	no predicted signal peptide	Extracellular	yes
SAOUHSC_02030	SAOUHSC_02030	5.13998e-07	1.21764e-06	1.0292e-05	4.28917e-06	Cytoplasmic	no predicted signal peptide	Extracellular	yes
SAOUHSC_02031	SAOUHSC_02031	0	0	5.1215e-06	0	Cytoplasmic	no predicted signal peptide	Extracellular	yes
SAOUHSC_02033	SAOUHSC_02033	0	0	1.1814e-05	1.48759e-05	Cytoplasmic Membrane	no predicted signal peptide	Extracellular	yes
SAOUHSC_02035	SAOUHSC_02035	2.17138e-05	1.54429e-05	0.000138502	7.52228e-05	Cytoplasmic	no predicted signal peptide	Cytoplasmic	yes
SAOUHSC_02036	SAOUHSC_02036	0.000130649	0.000116611	0.000971799	0.000271092	no significant prediction	no predicted signal peptide	Extracellular	yes
SAOUHSC_02037	SAOUHSC_02037	0	0	2.71329e-05	2.33621e-05	Cytoplasmic	no predicted signal peptide	Cytoplasmic	yes
SAOUHSC_02041	SAOUHSC_02041	0	0	3.16146e-05	2.0241e-05	Cytoplasmic	no predicted signal peptide	Cytoplasmic	yes
SAOUHSC_02042	SAOUHSC_02042	2.83001e-06	3.00155e-07	0.00018156	0.000165415	no significant prediction	no predicted signal peptide	Cytoplasmic	yes
SAOUHSC_02043	SAOUHSC_02043	5.60368e-05	4.44249e-05	0.00128122	0.000473696	Cytoplasmic	no predicted signal peptide	Extracellular	yes
SAOUHSC_02044	SAOUHSC_02044	9.57454e-06	3.3156e-06	0.000146052	0.000108202	Cytoplasmic	no predicted signal peptide	Cytoplasmic	yes
SAOUHSC_02047	SAOUHSC_02047	0	0	1.31193e-06	3.72685e-07	Cytoplasmic	no predicted signal peptide	Extracellular	yes
SAOUHSC_02048	SAOUHSC_02048	1.1411e-06	1.01588e-06	1.10791e-05	4.2463e-06	Cytoplasmic	no predicted signal peptide	Extracellular	yes
SAOUHSC_02055	SAOUHSC_02055	0	0	1.96063e-06	4.25725e-06	no significant prediction	no predicted signal peptide	Cytoplasmic	yes
SAOUHSC_02057	SAOUHSC_02057	2.39937e-05	2.59356e-05	0.000418832	0.000517009	Cytoplasmic	no predicted signal peptide	Cytoplasmic	yes
SAOUHSC_02058	SAOUHSC_02058	4.69404e-06	1.33544e-05	0	0	Cytoplasmic	no predicted signal peptide	Cytoplasmic	no
SAOUHSC_02059	SAOUHSC_02059	9.20702e-05	9.56078e-05	1.01408e-07	1.02657e-05	Cytoplasmic	no predicted signal peptide	Cytoplasmic	no
SAOUHSC_02061	SAOUHSC_02061	0	0	0	1.3475e-06	Cytoplasmic Membrane	no predicted signal peptide	Cytoplasmic	yes
SAOUHSC_02062	SAOUHSC_02062	5.82935e-06	7.46877e-06	1.3541e-05	1.85677e-05	no significant prediction	no predicted signal peptide	Cytoplasmic	yes
SAOUHSC_02063	SAOUHSC_02063	0	0	5.39098e-06	5.0653e-05	Cytoplasmic	no predicted signal peptide	Cytoplasmic	yes
SAOUHSC_02065	SAOUHSC_02065	0	0	2.22799e-07	4.91701e-06	Cytoplasmic	no predicted signal peptide	Cytoplasmic	yes
SAOUHSC_02067	SAOUHSC_02067	1.658e-08	1.34851e-07	0	0	Cytoplasmic	no predicted signal peptide	Cytoplasmic	no
SAOUHSC_02068	SAOUHSC_02068	0	0	2.22069e-07	6.41047e-07	Cytoplasmic	no predicted signal peptide	Cytoplasmic	yes
SAOUHSC_02069	SAOUHSC_02069	2.28492e-07	8.15392e-07	2.35519e-05	4.64988e-06	no significant prediction	no predicted signal peptide	Cytoplasmic	yes
SAOUHSC_02071	SAOUHSC_02071	6.30516e-05	9.82176e-05	0.00174014	0.00226109	no significant prediction	no predicted signal peptide	Cytoplasmic	yes
SAOUHSC_02072	SAOUHSC_02072	8.06247e-06	4.83653e-05	9.01263e-05	2.3182e-05	Cytoplasmic	no predicted signal peptide	Cytoplasmic	yes
SAOUHSC_02073	SAOUHSC_02073	9.13016e-06	5.65534e-05	0.000218955	0.000205448	no significant prediction	no predicted signal peptide	Cytoplasmic	yes
SAOUHSC_02074	SAOUHSC_02074	5.49676e-07	2.21795e-06	6.74364e-05	0.000212798	no significant prediction	no predicted signal peptide	Extracellular	yes
SAOUHSC_02077	SAOUHSC_02077	1.50694e-06	2.11797e-05	0	1.72075e-05	Cytoplasmic	no predicted signal peptide	Cytoplasmic	no
SAOUHSC_02078	SAOUHSC_02078	5.27723e-06	3.49067e-05	1.29777e-07	9.86308e-07	no significant prediction	no predicted signal peptide	Extracellular	yes
SAOUHSC_02080	SAOUHSC_02080	1.13624e-05	7.07354e-05	6.5056e-05	1.44469e-05	Cytoplasmic	no predicted signal peptide	Cytoplasmic	yes
SAOUHSC_02084	SAOUHSC_02084	0.000116034	0.000139532	6.64953e-05	2.61206e-05	Cytoplasmic	no predicted signal peptide	Cytoplasmic	no
SAOUHSC_02086	SAOUHSC_02086	0	0	4.75409e-05	2.22748e-05	Cytoplasmic	no predicted signal peptide	Cytoplasmic	yes
SAOUHSC_02087	SAOUHSC_02087	2.87872e-05	4.42148e-05	1.09778e-05	2.92262e-06	Cytoplasmic	no predicted signal peptide	Cytoplasmic	no
SAOUHSC_02089	Int2	3.01419e-06	2.5618e-06	1.43426e-06	0	no significant prediction	no predicted signal peptide	Cytoplasmic	no
SAOUHSC_02090	SAOUHSC_02090	1.11502e-05	9.7691e-06	7.66868e-06	8.72639e-07	Cytoplasmic	no predicted signal peptide	Cytoplasmic	no
SAOUHSC_02091	SAOUHSC_02091	3.88208e-05	3.01956e-05	7.55452e-05	9.03912e-05	Cytoplasmic	no predicted signal peptide	Cytoplasmic	yes
SAOUHSC_02092	AmpS	0.000402427	0.00040838	0.000924042	0.00116359	Cytoplasmic	no predicted signal peptide	Cytoplasmic	yes
SAOUHSC_02093	SAOUHSC_02093	0	0	1.20266e-05	2.70472e-05	no significant prediction	no predicted signal peptide	Cytoplasmic	yes
SAOUHSC_02095	PtpA	6.70116e-05	9.52451e-05	0	0	Cytoplasmic	no predicted signal peptide	Cytoplasmic	no
SAOUHSC_02096	SAOUHSC_02096	0.000963403	0.00121032	6.31346e-06	1.47165e-05	Cytoplasmic	signal peptide predicted	Cytoplasmic Membrane	yes
SAOUHSC_02097	SAOUHSC_02097	5.50837e-05	0.000112064	3.38447e-06	1.54676e-06	Cytoplasmic Membrane	no predicted signal peptide	Cytoplasmic Membrane	yes
SAOUHSC_02098	VraR	0.000366426	0.000286704	0.000515186	0.00037685	Cytoplasmic	no predicted signal peptide	Cytoplasmic	no
SAOUHSC_02099	VraS	1.19576e-05	1.05712e-05	3.19513e-07	8.35916e-08	Cytoplasmic Membrane	no predicted signal peptide	Cytoplasmic Membrane	yes
SAOUHSC_02100	VraT	1.85362e-05	1.53484e-05	6.88906e-07	2.0117e-07	Cytoplasmic Membrane	no predicted signal peptide	Cytoplasmic Membrane	yes
SAOUHSC_02102	Map	0.000829024	0.000893837	0.00122193	0.0015367	Cytoplasmic	no predicted signal peptide	Cytoplasmic	no
SAOUHSC_02103	SAOUHSC_02103	7.93743e-07	7.75303e-07	0	0	Cytoplasmic Membrane	no predicted signal peptide	Cytoplasmic Membrane	yes
SAOUHSC_02106	GatD	0.000138353	9.02105e-05	0.000110679	2.26041e-05	Cytoplasmic	no predicted signal peptide	Cytoplasmic	no
SAOUHSC_02107	MurT	0.000303401	0.000203275	5.88723e-05	2.2638e-06	Cytoplasmic	no predicted signal peptide	Cytoplasmic	no
SAOUHSC_02108	FtnA	0.000614151	0.000911354	0.00035051	0.000445128	Cytoplasmic	no predicted signal peptide	Cytoplasmic	no
SAOUHSC_02111	DinB	6.69456e-06	8.64204e-06	0	0	Cytoplasmic	no predicted signal peptide	Cytoplasmic	no
SAOUHSC_02113	RumA	6.18764e-06	4.75911e-06	2.31595e-06	5.49334e-06	Cytoplasmic	no predicted signal peptide	Cytoplasmic	no
SAOUHSC_02114	DgkB	7.45611e-05	0.000101339	4.4013e-05	7.30233e-06	Cytoplasmic	no predicted signal peptide	Cytoplasmic	no
SAOUHSC_02116	GatB	0.0014681	0.00121116	0.00109163	0.000314683	Cytoplasmic	no predicted signal peptide	Cytoplasmic	no
SAOUHSC_02117	GatA	0.00184611	0.00151406	0.00059528	0.000116291	Cytoplasmic	no predicted signal peptide	Cytoplasmic	no
SAOUHSC_02118	GatC	7.38256e-05	0.000115916	0.000163473	0.000221571	Cytoplasmic	no predicted signal peptide	Cytoplasmic	yes
SAOUHSC_02119	PutP	6.28265e-06	8.56531e-06	0	0	Cytoplasmic Membrane	no predicted signal peptide	Cytoplasmic Membrane	yes
SAOUHSC_02121	SAOUHSC_02121	6.84186e-05	6.57588e-05	9.81764e-05	0.000163532	no significant prediction	signal peptide predicted	Cytoplasmic Membrane	yes
SAOUHSC_02122	LigA	0.000164888	0.00011446	9.8814e-05	3.32838e-05	Cytoplasmic	no predicted signal peptide	Cytoplasmic	no
SAOUHSC_02123	PcrA	0.000121313	8.54475e-05	2.62353e-05	1.02363e-06	Cytoplasmic	no predicted signal peptide	Cytoplasmic	no
SAOUHSC_02125	HisR	0.000286264	0.000390614	6.78076e-05	5.54125e-05	Cytoplasmic	no predicted signal peptide	Cytoplasmic	no
SAOUHSC_02126	PurB	0.00132041	0.00177988	0.00121501	0.0020553	Cytoplasmic	no predicted signal peptide	Cytoplasmic	no
SAOUHSC_02127	ScpA	6.75599e-06	1.99026e-05	0.000399057	0.000837533	Extracellular	signal peptide predicted	Extracellular	yes
SAOUHSC_02129	ScpB	0	0	2.05561e-06	1.22205e-06	no significant prediction	no predicted signal peptide	Extracellular	yes
SAOUHSC_02130	SAOUHSC_02130	0	0	3.01388e-05	5.17412e-05	Cytoplasmic	no predicted signal peptide	Cytoplasmic	yes
SAOUHSC_02131	SAOUHSC_02131	2.164e-05	1.99213e-05	0	0	Cytoplasmic Membrane	no predicted signal peptide	Cytoplasmic Membrane	yes
SAOUHSC_02132	NadE	0.000313763	0.000352259	0.000305218	0.000323203	Cytoplasmic	no predicted signal peptide	Cytoplasmic	no
SAOUHSC_02133	PncB	0.000257288	0.000297176	0.000295549	0.000494789	Cytoplasmic	no predicted signal peptide	Cytoplasmic	no
SAOUHSC_02134	Nos	1.42033e-05	1.10694e-05	8.72165e-06	9.08251e-06	Cytoplasmic	no predicted signal peptide	Cytoplasmic	no
SAOUHSC_02135	PheA	6.28053e-06	4.27681e-06	1.64706e-05	2.86653e-05	Cytoplasmic	no predicted signal peptide	Cytoplasmic	yes
SAOUHSC_02138	SAOUHSC_02138	4.2117e-06	1.00661e-05	0	0	Cytoplasmic	no predicted signal peptide	Extracellular	yes
SAOUHSC_02139	PncA	8.36871e-05	1.12885e-05	0.000243777	4.67013e-05	Cytoplasmic	no predicted signal peptide	Cytoplasmic	yes
SAOUHSC_02140	PpaC	0.00158041	0.00140204	0.00134877	0.000557318	Cytoplasmic	no predicted signal peptide	Cytoplasmic	no
SAOUHSC_02142	AldH	0.000522573	0.000798386	0.000109505	0.000111893	Cytoplasmic	no predicted signal peptide	Cytoplasmic	no
SAOUHSC_02143	SAOUHSC_02143	0.000479229	0.000617687	0.00164528	0.00143321	Cytoplasmic	no predicted signal peptide	Cytoplasmic	yes
SAOUHSC_02145	SAOUHSC_02145	0.000930387	0.00205303	0	0	Cytoplasmic Membrane	no predicted signal peptide	Extracellular	yes
SAOUHSC_02146	SAOUHSC_02146	7.35873e-06	9.62245e-06	3.39756e-06	4.92425e-06	no significant prediction	no predicted signal peptide	Cytoplasmic	no
SAOUHSC_02147	SAOUHSC_02147	1.5472e-05	2.25262e-05	1.08269e-06	1.72382e-06	no significant prediction	no predicted signal peptide	Cytoplasmic Membrane	yes
SAOUHSC_02148	SAOUHSC_02148	7.30474e-06	1.1332e-05	0	0	Cytoplasmic Membrane	no predicted signal peptide	Cytoplasmic Membrane	yes
SAOUHSC_02149	SAOUHSC_02149	9.14141e-05	0.00013794	1.06626e-06	1.66021e-05	no significant prediction	no predicted signal peptide	Cytoplasmic Membrane	yes
SAOUHSC_02150	SAOUHSC_02150	0.000814698	0.00131362	0.000657374	0.000798094	no significant prediction	no predicted signal peptide	Cytoplasmic	no
SAOUHSC_02151	PmtD	1.45275e-05	6.7496e-05	6.13185e-09	4.43535e-08	Cytoplasmic Membrane	no predicted signal peptide	Cytoplasmic Membrane	yes
SAOUHSC_02152	PmtC	0.000142283	0.000629537	1.54681e-05	2.99417e-05	Cytoplasmic Membrane	no predicted signal peptide	Cytoplasmic	yes
SAOUHSC_02154	PmtA	3.58784e-06	1.57876e-05	0	1.32825e-08	Cytoplasmic Membrane	no predicted signal peptide	Cytoplasmic Membrane	yes
SAOUHSC_02155	PmtR	7.58319e-06	3.41364e-05	0	5.42328e-08	Cytoplasmic	no predicted signal peptide	Cytoplasmic	no
SAOUHSC_02158	AspB	0.000505898	0.000590357	0.000281741	0.000207031	Cytoplasmic	no predicted signal peptide	Cytoplasmic	no
SAOUHSC_02161	Eap/map	2.14926e-05	6.10896e-05	0.000281496	3.894e-05	Cytoplasmic Membrane	signal peptide predicted	Extracellular	yes
SAOUHSC_02167	Scn	0	0	0.00215653	0.00153951	no significant prediction	signal peptide predicted	Extracellular	yes
SAOUHSC_02169	Chp	0	0	0.00106367	0.000767717	no significant prediction	signal peptide predicted	Extracellular	yes
SAOUHSC_02171	Sak	0	0	0.00114969	0.00140448	Extracellular	signal peptide predicted	Extracellular	yes
SAOUHSC_02185	SAOUHSC_02185	5.00729e-06	4.38126e-06	5.75654e-05	3.33694e-05	no significant prediction	no predicted signal peptide	Extracellular	yes
SAOUHSC_02191	SAOUHSC_02191	0	0	3.05478e-06	3.56366e-06	Cytoplasmic	no predicted signal peptide	Extracellular	yes
SAOUHSC_02200	SAOUHSC_02200	0	0	2.02662e-07	2.39074e-07	no significant prediction	no predicted signal peptide	Cytoplasmic	yes
SAOUHSC_02205	SAOUHSC_02205	2.88627e-06	2.18906e-06	0	0	no significant prediction	no predicted signal peptide	Cytoplasmic	no
SAOUHSC_02218	SAOUHSC_02218	0.000533088	0.00129785	0.000144887	0.000404378	no significant prediction	no predicted signal peptide	Extracellular	yes
SAOUHSC_02220	SAOUHSC_02220	0	0	2.36161e-05	5.79043e-05	no significant prediction	no predicted signal peptide	Cytoplasmic	yes
SAOUHSC_02223	SAOUHSC_02223	0	0	0	1.31216e-05	no significant prediction	no predicted signal peptide	Cytoplasmic	yes
SAOUHSC_02226	SAOUHSC_02226	9.69712e-06	1.64407e-05	0	0	Cytoplasmic	no predicted signal peptide	Extracellular	yes
SAOUHSC_02228	SAOUHSC_02228	0	0	0	6.65725e-06	no significant prediction	no predicted signal peptide	Cytoplasmic	yes
SAOUHSC_02232	SAOUHSC_02232	7.02439e-05	7.67844e-05	6.04355e-07	8.37366e-07	no significant prediction	no predicted signal peptide	Cytoplasmic Membrane	yes
SAOUHSC_02235	SAOUHSC_02235	4.92304e-05	5.35517e-05	2.80319e-05	1.0143e-05	Cytoplasmic	no predicted signal peptide	Cytoplasmic	no
SAOUHSC_02240	Hlb-2	0	0	0	6.22771e-07	Extracellular	no predicted signal peptide	Extracellular	yes
SAOUHSC_02241	LukG	3.41618e-06	2.99984e-06	3.3832e-05	9.51851e-05	Extracellular	signal peptide predicted	Extracellular	yes
SAOUHSC_02243	LukH	5.37541e-06	1.06148e-05	9.98988e-05	2.25462e-05	Extracellular	signal peptide predicted	Extracellular	yes
SAOUHSC_02244	SAOUHSC_02244	2.79348e-06	3.64387e-05	8.8239e-08	1.18243e-05	Cytoplasmic	no predicted signal peptide	Cytoplasmic	no
SAOUHSC_02245	SAOUHSC_02245	1.46538e-06	3.34892e-06	0	0	no significant prediction	no predicted signal peptide	Cytoplasmic Membrane	yes
SAOUHSC_02246	FhuD1	3.37192e-05	6.22065e-05	1.02669e-05	1.64483e-05	Cytoplasmic Membrane	signal peptide predicted	Cytoplasmic Membrane	yes
SAOUHSC_02248	SAOUHSC_02248	1.27468e-05	3.32698e-05	7.30527e-06	1.24171e-05	Cytoplasmic Membrane	no predicted signal peptide	Cytoplasmic	yes
SAOUHSC_02254	GroEL	0.00206288	0.0014379	0.00213453	0.00274753	Cytoplasmic	no predicted signal peptide	Cytoplasmic	no
SAOUHSC_02255	GroES	0.00235333	0.00161706	0.00492477	0.00547852	Cytoplasmic	no predicted signal peptide	Cytoplasmic	yes
SAOUHSC_02257	SdrH	0	0	8.99843e-05	7.56957e-05	no significant prediction	signal peptide predicted	Cell wall & surface	yes
SAOUHSC_02258	SAOUHSC_02258	3.98885e-05	7.6608e-05	6.2158e-06	7.38298e-06	Cytoplasmic Membrane	no predicted signal peptide	Cytoplasmic	yes
SAOUHSC_02259	SAOUHSC_02259	1.64426e-05	1.94091e-05	4.7959e-05	1.07533e-05	Cytoplasmic	no predicted signal peptide	Cytoplasmic	yes
SAOUHSC_02260	Hld	0	0	0	8.06045e-05	no significant prediction	no predicted signal peptide	Extracellular	yes
SAOUHSC_02261	AgrB	3.92775e-08	1.16411e-05	0	0	Cytoplasmic Membrane	no predicted signal peptide	Cytoplasmic Membrane	yes
SAOUHSC_02264	AgrC	1.28598e-06	4.66333e-05	0	0	Cytoplasmic Membrane	no predicted signal peptide	Cytoplasmic Membrane	yes
SAOUHSC_02265	AgrA	2.33288e-06	0.000181026	4.22542e-08	1.38461e-05	Cytoplasmic	no predicted signal peptide	Cytoplasmic	no
SAOUHSC_02267	FruC	5.65177e-05	8.04192e-05	2.7909e-05	6.16612e-06	Cytoplasmic	no predicted signal peptide	Cytoplasmic	no
SAOUHSC_02268	ScrB	0.000129333	0.000179131	0.000298579	6.97314e-05	Cytoplasmic	no predicted signal peptide	Cytoplasmic	yes
SAOUHSC_02269	ScrR	3.11354e-06	1.66362e-05	1.40593e-07	2.1438e-07	Cytoplasmic	no predicted signal peptide	Cytoplasmic	no
SAOUHSC_02273	Rex	0.000452523	0.000567675	0.000148097	2.60469e-05	Cytoplasmic	no predicted signal peptide	Cytoplasmic	no
SAOUHSC_02274	Vga	2.48282e-05	2.04202e-05	1.07709e-06	2.31841e-08	Cytoplasmic	no predicted signal peptide	Cytoplasmic	no
SAOUHSC_02276	SAOUHSC_02276	5.79635e-07	2.765e-06	0	0	Cytoplasmic Membrane	no predicted signal peptide	Cytoplasmic Membrane	yes
SAOUHSC_02277	Gcp	0.000137026	0.000116393	2.18341e-05	3.11629e-06	Cytoplasmic	no predicted signal peptide	Cytoplasmic	no
SAOUHSC_02279	TsaB	3.74426e-05	2.48664e-05	1.67516e-06	7.72846e-08	no significant prediction	no predicted signal peptide	Cytoplasmic	no
SAOUHSC_02280	TsaE	5.13338e-05	4.24207e-05	1.82661e-06	7.0932e-07	Cytoplasmic	no predicted signal peptide	Cytoplasmic	no
SAOUHSC_02281	IlvD	7.52953e-07	1.83127e-06	0	1.25886e-05	Cytoplasmic	no predicted signal peptide	Cytoplasmic	yes
SAOUHSC_02282	IlvB	3.6796e-07	4.10317e-06	1.92457e-08	2.11037e-06	Cytoplasmic	no predicted signal peptide	Cytoplasmic	no
SAOUHSC_02284	IlvC	2.93369e-06	1.61073e-05	3.83885e-07	1.30529e-06	Cytoplasmic	no predicted signal peptide	Cytoplasmic	no
SAOUHSC_02285	LeuA	4.2384e-08	7.31949e-07	0	6.31528e-06	Cytoplasmic	no predicted signal peptide	Cytoplasmic	yes
SAOUHSC_02286	LeuB	2.54613e-07	6.60387e-07	0	0	Cytoplasmic	no predicted signal peptide	Cytoplasmic	no
SAOUHSC_02289	IlvA	1.01457e-06	4.31422e-06	0	1.30642e-07	Cytoplasmic	no predicted signal peptide	Cytoplasmic	no
SAOUHSC_02296	SAOUHSC_02296	8.32611e-06	7.66053e-06	0	0	Cytoplasmic	no predicted signal peptide	Cytoplasmic	no
SAOUHSC_02297	SAOUHSC_02297	0.00049467	0.000416684	0.000222046	2.70381e-05	Cytoplasmic	no predicted signal peptide	Cytoplasmic	no
SAOUHSC_02298	SigB	6.52082e-05	7.69846e-05	1.31516e-05	6.82085e-06	Cytoplasmic	no predicted signal peptide	Cytoplasmic	no
SAOUHSC_02299	RsbW	0.000628194	0.000977139	0.000411993	0.000377048	Cytoplasmic	no predicted signal peptide	Cytoplasmic	no
SAOUHSC_02300	RsbV	0.00027407	0.000595247	0.000713406	0.000904006	Cytoplasmic	no predicted signal peptide	Cytoplasmic	yes
SAOUHSC_02301	RsbU	5.88476e-05	7.70781e-05	1.53569e-05	8.13329e-07		no predicted signal peptide	Cytoplasmic	no
SAOUHSC_02303	MazF	1.85421e-05	1.81135e-05	9.04588e-08	5.31917e-06	no significant prediction	no predicted signal peptide	Cytoplasmic	no
SAOUHSC_02305	Alr	0.000142611	0.000134641	0.00018512	1.87583e-05	Cytoplasmic	no predicted signal peptide	Cytoplasmic	no
SAOUHSC_02306	AcpS	3.3875e-05	2.39515e-05	7.78111e-06	1.07852e-05	Cytoplasmic	no predicted signal peptide	Cytoplasmic	no
SAOUHSC_02307	SAOUHSC_02307	2.44728e-05	3.38481e-05	0	0	Cytoplasmic Membrane	no predicted signal peptide	Cytoplasmic Membrane	yes
SAOUHSC_02308	SAOUHSC_02308	1.38131e-05	1.89732e-05	1.819e-07	4.07101e-08	Cytoplasmic Membrane	no predicted signal peptide	Cytoplasmic Membrane	yes
SAOUHSC_02309	SAOUHSC_02309	2.00128e-05	2.78636e-05	0	0	Cytoplasmic Membrane	no predicted signal peptide	Cytoplasmic Membrane	yes
SAOUHSC_02310	KdpC	0	0	1.36712e-06	1.15799e-05	Cytoplasmic Membrane	no predicted signal peptide	Cytoplasmic Membrane	yes
SAOUHSC_02316	CshA	0.000689332	0.000411255	0.000176948	6.5832e-06	Cytoplasmic	no predicted signal peptide	Cytoplasmic	no
SAOUHSC_02317	MurF	0.000155463	0.000122242	6.67079e-05	7.92413e-07	Cytoplasmic	no predicted signal peptide	Cytoplasmic	no
SAOUHSC_02318	Ddl	0.000249243	0.000230673	0.00018531	3.3696e-05	Cytoplasmic	no predicted signal peptide	Cytoplasmic	no
SAOUHSC_02319	RodA	1.43122e-05	1.45689e-05	0	0	Cytoplasmic Membrane	no predicted signal peptide	Cytoplasmic Membrane	yes
SAOUHSC_02320	SAOUHSC_02320	0	0	0	5.84948e-06	no significant prediction	no predicted signal peptide	Cytoplasmic	yes
SAOUHSC_02321	SAOUHSC_02321	0	0	6.02837e-06	7.42117e-06	no significant prediction	no predicted signal peptide	Cytoplasmic	yes
SAOUHSC_02322	SAOUHSC_02322	7.30493e-06	7.24162e-06	0	3.6636e-07	Cytoplasmic	no predicted signal peptide	Cytoplasmic	no
SAOUHSC_02323	Cls2	1.54599e-05	2.08098e-05	0	0	Cytoplasmic Membrane	no predicted signal peptide	Cytoplasmic Membrane	yes
SAOUHSC_02324	SAOUHSC_02324	1.19769e-05	1.35346e-05	3.16016e-05	9.41615e-06	Cytoplasmic	no predicted signal peptide	Cytoplasmic	yes
SAOUHSC_02327	YidC	0.000348985	0.000205934	3.7453e-06	6.68268e-07	Cytoplasmic Membrane	signal peptide predicted	Cytoplasmic Membrane	yes
SAOUHSC_02328	ThiE	3.14629e-06	1.01821e-05	0	2.1602e-07	Cytoplasmic	no predicted signal peptide	Cytoplasmic	no
SAOUHSC_02329	ThiM	8.0055e-06	3.01727e-05	1.13018e-05	3.93555e-05	no significant prediction	no predicted signal peptide	Cytoplasmic	no
SAOUHSC_02330	ThiD	6.13511e-06	1.86349e-05	7.65907e-08	5.56948e-07	Cytoplasmic	no predicted signal peptide	Cytoplasmic	no
SAOUHSC_02331	TenA	5.03771e-06	1.79469e-05	3.85188e-07	1.179e-06	Cytoplasmic	no predicted signal peptide	Cytoplasmic	no
SAOUHSC_02333	SceD	1.84433e-05	1.51686e-06	0.00315236	0.00147728	Extracellular	signal peptide predicted	Extracellular	yes
SAOUHSC_02335	YwpF	2.55632e-05	3.82287e-05	7.88156e-06	9.81277e-06	Cytoplasmic	no predicted signal peptide	Cytoplasmic	no
SAOUHSC_02336	FabZ	0.000685471	0.000519699	0.00129527	0.00198142	Cytoplasmic	no predicted signal peptide	Cytoplasmic	yes
SAOUHSC_02337	MurA1	0.000787704	0.000488044	0.000216745	3.55074e-05	Cytoplasmic	no predicted signal peptide	Cytoplasmic	no
SAOUHSC_02340	AtpC	0.000148188	0.000148746	0.000180452	0.000313842	Cytoplasmic	no predicted signal peptide	Cytoplasmic	yes
SAOUHSC_02341	AtpD	0.00351236	0.00372574	0.00121552	0.00225034	Cytoplasmic Membrane	no predicted signal peptide	Cytoplasmic	yes
SAOUHSC_02343	AtpG	0.000750209	0.000743217	0.000154679	0.000299026	no significant prediction	no predicted signal peptide	Cytoplasmic	no
SAOUHSC_02345	AtpA	0.00278284	0.0030817	0.0018983	0.00376088	Cytoplasmic	no predicted signal peptide	Cytoplasmic	no
SAOUHSC_02346	AtpH	0.00095568	0.000978376	0.000105	0.000170819	Cytoplasmic	no predicted signal peptide	Cytoplasmic Membrane	yes
SAOUHSC_02347	AtpF	0.000604151	0.000611583	1.63116e-05	1.05217e-05	Cytoplasmic Membrane	no predicted signal peptide	Cytoplasmic Membrane	yes
SAOUHSC_02350	AtpB	4.29175e-05	6.08737e-05	1.09063e-06	2.62537e-05	Cytoplasmic Membrane	no predicted signal peptide	Cytoplasmic Membrane	yes
SAOUHSC_02352	MnaA	3.09484e-05	3.18415e-05	3.15553e-05	2.75088e-07	Cytoplasmic	no predicted signal peptide	Cytoplasmic	no
SAOUHSC_02353	Upp	0.00310984	0.00362561	0.000346687	0.000193778	Cytoplasmic	no predicted signal peptide	Cytoplasmic	no
SAOUHSC_02354	GlyA	0.00127959	0.00130601	0.000513328	0.00101347	Cytoplasmic	no predicted signal peptide	Cytoplasmic	no
SAOUHSC_02355	SAOUHSC_02355	2.39784e-05	4.1118e-05	4.51459e-06	9.58261e-06	Cytoplasmic	no predicted signal peptide	Cytoplasmic	no
SAOUHSC_02356	PtpB	7.03243e-05	6.1427e-05	1.10799e-05	0	Cytoplasmic	no predicted signal peptide	Cytoplasmic	no
SAOUHSC_02357	SAOUHSC_02357	1.01974e-05	1.02215e-05	8.91087e-06	8.56814e-06	Cytoplasmic	no predicted signal peptide	Cytoplasmic	no
SAOUHSC_02359	PrfA	0.000335219	0.00026528	0.000741283	0.000406932	Cytoplasmic	no predicted signal peptide	Cytoplasmic	yes
SAOUHSC_02360	Tdk	0.000141414	9.85512e-05	0.000163669	0.000171482	Cytoplasmic	no predicted signal peptide	Cytoplasmic	no
SAOUHSC_02361	RpmE2	0.00716476	0.00358839	0.0065168	0.00778875	Cytoplasmic	no predicted signal peptide	Cytoplasmic	yes
SAOUHSC_02362	Rho	0.000298186	0.000267489	3.47522e-05	2.55669e-06	Cytoplasmic	no predicted signal peptide	Cytoplasmic	no
SAOUHSC_02363	SAOUHSC_02363	0.000345329	0.000890663	0.000148385	0.000173163	Cytoplasmic	no predicted signal peptide	Cytoplasmic	no
SAOUHSC_02364	QsrR	2.31217e-05	1.51991e-05	0	0	Cytoplasmic	no predicted signal peptide	Cytoplasmic	no
SAOUHSC_02365	MurA2	0.000146456	0.000130458	0.000244462	6.21094e-05	Cytoplasmic	no predicted signal peptide	Cytoplasmic	no
SAOUHSC_02366	FbaA	0.00692452	0.0056168	0.0075365	0.00767545	Cytoplasmic	no predicted signal peptide	Cytoplasmic	no
SAOUHSC_02367	SAOUHSC_02367	2.90639e-06	2.12979e-06	2.33667e-06	7.24048e-08	Cytoplasmic	no predicted signal peptide	Cytoplasmic	no
SAOUHSC_02368	PyrG	0.00048111	0.000393586	0.000820375	0.000154184	Cytoplasmic	no predicted signal peptide	Cytoplasmic	no
SAOUHSC_02369	RpoE	0.00213694	0.00161279	0.00260574	0.00167634	Cytoplasmic	no predicted signal peptide	Cytoplasmic	no
SAOUHSC_02370	SAOUHSC_02370	7.3494e-05	0.000147233	4.11699e-05	5.81084e-06	Cytoplasmic	no predicted signal peptide	Cytoplasmic	no
SAOUHSC_02371	CoaA	1.47138e-05	1.88871e-05	1.6887e-06	6.1019e-07	no significant prediction	no predicted signal peptide	Cytoplasmic	no
SAOUHSC_02372	SAOUHSC_02372	0.000109046	8.37246e-05	0.000156496	1.02821e-05	Cytoplasmic	no predicted signal peptide	Cytoplasmic	no
SAOUHSC_02373	SAOUHSC_02373	6.99144e-05	4.49696e-05	0.000166939	4.80795e-06	Cytoplasmic	no predicted signal peptide	Cytoplasmic	yes
SAOUHSC_02374	HmrA	0.000333603	0.000264957	0.000268164	0.000129133	Cytoplasmic	no predicted signal peptide	Cytoplasmic	no
SAOUHSC_02375	LuxS	0.000346033	0.00036185	0.000395478	0.000187894	Cytoplasmic	no predicted signal peptide	Cytoplasmic	no
SAOUHSC_02377	Pdp	9.90779e-05	0.000777908	5.72529e-05	5.20953e-05	no significant prediction	no predicted signal peptide	Cytoplasmic	no
SAOUHSC_02379	DeoC2	0	0	8.84723e-07	4.06988e-05	Cytoplasmic	no predicted signal peptide	Cytoplasmic	yes
SAOUHSC_02380	DeoD	0.00264827	0.00202015	0.0109859	0.0122451	Cytoplasmic	no predicted signal peptide	Cytoplasmic	yes
SAOUHSC_02381	Dps	0.00018402	0.000227709	4.41836e-05	8.57447e-05	Cytoplasmic	no predicted signal peptide	Cytoplasmic	no
SAOUHSC_02382	SAOUHSC_02382	3.97269e-05	6.07215e-05	1.26833e-06	3.36336e-07	Cytoplasmic Membrane	no predicted signal peptide	Cytoplasmic Membrane	yes
SAOUHSC_02383	SAOUHSC_02383	0.000146938	0.000124214	6.05222e-05	4.86626e-05	no significant prediction	no predicted signal peptide	Cytoplasmic	no
SAOUHSC_02387	SAOUHSC_02387	7.48066e-05	0.000316432	9.34146e-05	0.000115782	no significant prediction	no predicted signal peptide	Cytoplasmic	no
SAOUHSC_02388	CzrA	1.70198e-05	2.11832e-05	0	0	no significant prediction	no predicted signal peptide	Cytoplasmic	no
SAOUHSC_02390	SAOUHSC_02390	3.04295e-05	4.42434e-05	0	0	Cytoplasmic Membrane	no predicted signal peptide	Cytoplasmic Membrane	yes
SAOUHSC_02393	SAOUHSC_02393	1.18432e-05	1.48776e-05	0	0	Cytoplasmic	no predicted signal peptide	Cytoplasmic	no
SAOUHSC_02396	SAOUHSC_02396	0.000136894	0.000175697	0.000154106	0.000220844	Cytoplasmic	no predicted signal peptide	Cytoplasmic	no
SAOUHSC_02397	SAOUHSC_02397	8.54066e-07	2.87606e-06	0	0	Cytoplasmic Membrane	no predicted signal peptide	Cytoplasmic Membrane	yes
SAOUHSC_02399	GlmS	0.000545131	0.000810303	0.000381605	0.00012034	Cytoplasmic	no predicted signal peptide	Cytoplasmic	no
SAOUHSC_02400	MtlF	1.23496e-06	9.50252e-06	5.03393e-08	2.80532e-07	Cytoplasmic Membrane	no predicted signal peptide	Cytoplasmic Membrane	yes
SAOUHSC_02401	MtlR	6.99926e-08	4.46812e-07	0	0	Cytoplasmic	no predicted signal peptide	Cytoplasmic	no
SAOUHSC_02402	MtlA	1.95814e-05	0.000112064	5.43003e-05	9.72211e-05	Cytoplasmic	no predicted signal peptide	Cytoplasmic	yes
SAOUHSC_02403	MtlD	0.000101089	0.000311291	0.000117125	0.000119112	Cytoplasmic	no predicted signal peptide	Cytoplasmic	no
SAOUHSC_02404	FmtB	9.37981e-08	4.8427e-08	4.31463e-05	4.7084e-05	Cellwall	signal peptide predicted	Cell wall & surface	yes
SAOUHSC_02405	GlmM	0.000523439	0.000581831	0.000545322	0.000522442	Cytoplasmic	no predicted signal peptide	Cytoplasmic	no
SAOUHSC_02406	YbbR	7.80619e-05	0.000104849	1.56974e-05	5.70632e-05	no significant prediction	signal peptide predicted	Cytoplasmic Membrane	yes
SAOUHSC_02407	DacA	1.77344e-05	2.10355e-05	0	0	Cytoplasmic Membrane	no predicted signal peptide	Cytoplasmic Membrane	yes
SAOUHSC_02409	RocF	4.0626e-06	0.000136574	4.60753e-06	0.00014116	Cytoplasmic	no predicted signal peptide	Cytoplasmic	no
SAOUHSC_02417	SalA	0.00017399	0.000206175	0.000111062	1.60189e-05	Cytoplasmic	no predicted signal peptide	Cytoplasmic	no
SAOUHSC_02420	SdrM	5.25963e-06	7.33853e-06	0	0	Cytoplasmic Membrane	signal peptide predicted	Cytoplasmic Membrane	yes
SAOUHSC_02422	SAOUHSC_02422	2.79181e-06	4.6346e-06	0	0	Cytoplasmic Membrane	no predicted signal peptide	Cytoplasmic Membrane	yes
SAOUHSC_02423	SAOUHSC_02423	0.000317437	0.000384331	0.000541554	0.000473415	Cytoplasmic	no predicted signal peptide	Cytoplasmic	no
SAOUHSC_02425	SAOUHSC_02425	7.51363e-05	0.0037487	7.43803e-05	0.001559	no significant prediction	no predicted signal peptide	Extracellular	yes
SAOUHSC_02426	SAOUHSC_02426	3.05352e-06	1.91449e-06	0	0	Cytoplasmic Membrane	no predicted signal peptide	Cytoplasmic Membrane	yes
SAOUHSC_02427	HtsC	1.44982e-05	1.58631e-05	0	0	Cytoplasmic Membrane	no predicted signal peptide	Cytoplasmic Membrane	yes
SAOUHSC_02428	HtsB	2.346e-05	3.431e-05	0	0	Cytoplasmic Membrane	no predicted signal peptide	Cytoplasmic Membrane	yes
SAOUHSC_02430	HtsA	0.00243668	0.00340029	0.0012366	0.000900531	Cytoplasmic Membrane	signal peptide predicted	Cytoplasmic Membrane	yes
SAOUHSC_02433	SfnaC	3.35784e-05	1.70003e-05	1.80312e-05	0	Cytoplasmic	no predicted signal peptide	Cytoplasmic	no
SAOUHSC_02434	SfnaB	0.000139813	0.00014899	6.6931e-05	9.94233e-06	Cytoplasmic	no predicted signal peptide	Cytoplasmic	no
SAOUHSC_02436	SfnaD	8.30244e-05	8.32546e-05	9.13512e-05	3.26558e-06	Cytoplasmic	no predicted signal peptide	Cytoplasmic	no
SAOUHSC_02441	Asp23	0.0039122	0.0202944	0.00115242	0.00300413	no significant prediction	no predicted signal peptide	Cytoplasmic	no
SAOUHSC_02442	SAOUHSC_02442	5.99231e-05	0.000594957	8.19584e-06	6.16443e-06	Cytoplasmic Membrane	no predicted signal peptide	Cytoplasmic Membrane	yes
SAOUHSC_02443	AmaP	0.000506166	0.00397632	3.11848e-05	0.000163477	Cytoplasmic Membrane	no predicted signal peptide	Cytoplasmic Membrane	yes
SAOUHSC_02445	SAOUHSC_02445	4.56084e-05	7.97092e-05	6.42819e-05	8.00705e-05	Cytoplasmic	no predicted signal peptide	Cytoplasmic	no
SAOUHSC_02447	SAOUHSC_02447	4.0197e-05	0.000120652	9.17601e-05	0.000162081	Cytoplasmic	no predicted signal peptide	Cytoplasmic	yes
SAOUHSC_02448	SAOUHSC_02448	6.51933e-05	3.77267e-05	0.000112403	0.000240522	no significant prediction	no predicted signal peptide	Cytoplasmic Membrane	yes
SAOUHSC_02449	LacG	2.12179e-06	6.15254e-06	2.11098e-05	8.44728e-06	Cytoplasmic	no predicted signal peptide	Cytoplasmic	yes
SAOUHSC_02452	LacD	0	0	0	1.44144e-07	Cytoplasmic	no predicted signal peptide	Cytoplasmic	yes
SAOUHSC_02454	LacB	2.15414e-07	4.35074e-06	0	0	Cytoplasmic	no predicted signal peptide	Cytoplasmic	no
SAOUHSC_02455	LacA	1.03376e-08	1.9045e-06	0	0	no significant prediction	no predicted signal peptide	Cytoplasmic	no
SAOUHSC_02456	LacR	2.6843e-05	7.12918e-05	0	0	Cytoplasmic	no predicted signal peptide	Cytoplasmic	no
SAOUHSC_02457	CobB	4.22423e-07	1.85773e-06	1.50893e-05	1.82202e-05	Cytoplasmic	no predicted signal peptide	Cytoplasmic	yes
SAOUHSC_02458	SAOUHSC_02458	6.8548e-06	3.0994e-06	2.86705e-06	0	Cytoplasmic Membrane	no predicted signal peptide	Extracellular	yes
SAOUHSC_02460	SAOUHSC_02460	0.000123699	0.000188732	7.97944e-05	3.7254e-05	Cytoplasmic	no predicted signal peptide	Cytoplasmic	no
SAOUHSC_02461	SAOUHSC_02461	5.7794e-06	6.68574e-06	0	0	Cytoplasmic	no predicted signal peptide	Cytoplasmic	no
SAOUHSC_02463	HysA	0	0	5.79171e-05	3.21442e-05	Extracellular	signal peptide predicted	Extracellular	yes
SAOUHSC_02465	SAOUHSC_02465	1.26726e-05	2.34806e-05	9.67995e-06	5.18288e-07	Cytoplasmic	no predicted signal peptide	Cytoplasmic	no
SAOUHSC_02466	SAOUHSC_02466	3.68638e-11	5.15241e-06	6.57365e-05	0.0144415	Cytoplasmic Membrane	signal peptide predicted	Extracellular	yes
SAOUHSC_02467	BudA1	7.07389e-05	7.26705e-05	0.000328784	0.000572083	no significant prediction	no predicted signal peptide	Cytoplasmic	yes
SAOUHSC_02468	BudB	9.54882e-05	0.000129627	3.55208e-05	2.60605e-05	Cytoplasmic Membrane	no predicted signal peptide	Cytoplasmic	yes
SAOUHSC_02471	SAOUHSC_02471	4.07274e-06	5.00131e-06	4.08249e-07	1.83017e-07	Cytoplasmic	no predicted signal peptide	Extracellular	yes
SAOUHSC_02472	SAOUHSC_02472	7.55124e-06	9.83725e-06	2.10868e-05	0	Cytoplasmic	no predicted signal peptide	Cytoplasmic	yes
SAOUHSC_02474	SAOUHSC_02474	6.72893e-06	1.13562e-05	3.87526e-07	9.69283e-08	Cytoplasmic	no predicted signal peptide	Extracellular	yes
SAOUHSC_02477	RpsI	0.0121356	0.00633565	0.00493798	0.00637727	Cytoplasmic	no predicted signal peptide	Cytoplasmic	no
SAOUHSC_02478	RplM	0.0110187	0.00641498	0.0132886	0.00505718	no significant prediction	no predicted signal peptide	Extracellular	yes
SAOUHSC_02480	TruA	1.43837e-05	8.58602e-06	5.63055e-06	4.05192e-06	Cytoplasmic	no predicted signal peptide	Cytoplasmic	no
SAOUHSC_02482	CbiO2	2.28859e-05	1.41119e-05	0	0	Cytoplasmic Membrane	no predicted signal peptide	Cytoplasmic Membrane	yes
SAOUHSC_02483	CbiO	2.15007e-05	1.2528e-05	5.46018e-06	3.38753e-06	Cytoplasmic Membrane	no predicted signal peptide	Cytoplasmic Membrane	yes
SAOUHSC_02484	RplQ	0.0124791	0.0070433	0.00816982	0.00765598	Cytoplasmic	no predicted signal peptide	Extracellular	yes
SAOUHSC_02485	RpoA	0.00230571	0.00174734	0.00358003	0.00249455	Cytoplasmic	no predicted signal peptide	Cytoplasmic	no
SAOUHSC_02486	RpsK	0.0109247	0.00646071	0.000960288	0.000491867	Cytoplasmic	no predicted signal peptide	Cytoplasmic	no
SAOUHSC_02487	RpsM	0.0150795	0.00913148	0.000873406	0.000621873	Cytoplasmic	no predicted signal peptide	Cytoplasmic	no
SAOUHSC_02488	RpmJ	0.000376423	0.00053882	0	0	Cytoplasmic	no predicted signal peptide	Extracellular	yes
SAOUHSC_02489	InfA	0.00297941	0.00250432	0.000258739	0.000373956	Cytoplasmic	no predicted signal peptide	Cytoplasmic	no
SAOUHSC_02490	Adk	0.000610783	0.000474785	0.00143836	0.00103873	Cytoplasmic	no predicted signal peptide	Cytoplasmic	yes
SAOUHSC_02491	SecY	9.35994e-05	9.06732e-05	4.86514e-06	5.80221e-07	Cytoplasmic Membrane	no predicted signal peptide	Cytoplasmic Membrane	yes
SAOUHSC_02492	RplO	0.0042355	0.0024906	0.00634203	0.00708326	no significant prediction	no predicted signal peptide	Extracellular	yes
SAOUHSC_02493	RpmD	0.0224193	0.0110799	0.00851438	0.017265	Cytoplasmic	no predicted signal peptide	Cytoplasmic	no
SAOUHSC_02494	RpsE	0.0125408	0.00746858	0.00328463	0.000590473	Cytoplasmic	no predicted signal peptide	Cytoplasmic	no
SAOUHSC_02495	RplR	0.00402531	0.0023517	0.000662778	0.000420753	Cytoplasmic	no predicted signal peptide	Extracellular	yes
SAOUHSC_02496	RplF	0.00756328	0.00423999	0.00769999	0.00163033	Cytoplasmic	no predicted signal peptide	Extracellular	yes
SAOUHSC_02498	RpsH	0.0125562	0.00717539	0.00830214	0.00405114	Cytoplasmic	no predicted signal peptide	Cytoplasmic	no
SAOUHSC_02500	RplE	0.00915826	0.00558631	0.00155855	0.000484298	Cytoplasmic	no predicted signal peptide	Extracellular	yes
SAOUHSC_02501	RplX	0.00328418	0.00199876	0.00547871	0.00472673	Cytoplasmic	no predicted signal peptide	Cytoplasmic	yes
SAOUHSC_02502	RplN	0.000373682	0.000259097	0.00071808	0.000228559	Cytoplasmic	no predicted signal peptide	Extracellular	yes
SAOUHSC_02503	RpsQ	0.00338095	0.00181077	0.000467217	6.86824e-05	Cytoplasmic	no predicted signal peptide	Extracellular	yes
SAOUHSC_02504	RpmC	0.0302789	0.0187557	0.000655392	0.000980648	Cytoplasmic	no predicted signal peptide	Cytoplasmic	no
SAOUHSC_02505	RplP	0.00560554	0.00334888	0.000342686	0.000324821	Cytoplasmic	no predicted signal peptide	Extracellular	yes
SAOUHSC_02506	RpsC	0.00572607	0.00352512	0.000841955	0.000137644	Cytoplasmic	no predicted signal peptide	Extracellular	yes
SAOUHSC_02507	RplV	0.00651927	0.0033858	0.00612156	0.00661598	Cytoplasmic	no predicted signal peptide	Cytoplasmic	no
SAOUHSC_02508	RpsS	0.00935521	0.00533692	0.00945819	0.00620398	Cytoplasmic	no predicted signal peptide	Cytoplasmic	no
SAOUHSC_02509	RplB	0.00805379	0.0042986	0.0108894	0.00333154	Cytoplasmic	no predicted signal peptide	Extracellular	yes
SAOUHSC_02510	RplW	0.00411102	0.0023779	0.000121571	7.24919e-05	Cytoplasmic	no predicted signal peptide	Cytoplasmic	no
SAOUHSC_02511	RplD	0.00494595	0.00266018	0.00172367	0.00104901	no significant prediction	no predicted signal peptide	Extracellular	yes
SAOUHSC_02512	RplC	0.0056848	0.00289359	0.00235767	0.00240915	Cytoplasmic	no predicted signal peptide	Extracellular	yes
SAOUHSC_02512a	RpsJ	0.0190773	0.0111781	0.00377163	0.00552521	Cytoplasmic	no predicted signal peptide	Cytoplasmic	no
SAOUHSC_02517	TopB	6.3426e-05	4.09814e-05	2.40085e-05	0	Cytoplasmic	no predicted signal peptide	Cytoplasmic	no
SAOUHSC_02519	SAOUHSC_02519	8.30679e-06	2.19671e-05	1.66212e-06	6.81268e-06	Cytoplasmic	no predicted signal peptide	Cytoplasmic Membrane	yes
SAOUHSC_02525	Rnd2	5.84326e-05	4.52151e-05	3.41831e-05	2.66504e-05	Cytoplasmic Membrane	signal peptide predicted	Cytoplasmic Membrane	yes
SAOUHSC_02527	FemX	0.000402365	0.000337358	0.000112481	9.12959e-05	Cytoplasmic	no predicted signal peptide	Cytoplasmic	no
SAOUHSC_02529	SAOUHSC_02529	7.08581e-05	5.56934e-05	3.10515e-05	4.67534e-05	Cytoplasmic	no predicted signal peptide	Cytoplasmic	no
SAOUHSC_02530	SAOUHSC_02530	1.0493e-06	1.39712e-06	0	0	Cytoplasmic	no predicted signal peptide	Cytoplasmic	no
SAOUHSC_02532	SarV	0.00169002	0.00149491	0	0	Cytoplasmic	no predicted signal peptide	Cytoplasmic	no
SAOUHSC_02536	MoaA	7.57449e-06	4.68239e-06	3.36921e-06	6.44443e-07	Cytoplasmic	no predicted signal peptide	Cytoplasmic	no
SAOUHSC_02537	MobA	1.15368e-05	8.48912e-06	6.07291e-06	0	Cytoplasmic	no predicted signal peptide	Cytoplasmic	no
SAOUHSC_02538	MoaD	0	0	0	3.70555e-06	no significant prediction	no predicted signal peptide	Cytoplasmic	yes
SAOUHSC_02540	MoaE	7.01466e-05	6.19427e-05	9.82008e-05	2.4984e-05	Cytoplasmic	no predicted signal peptide	Cytoplasmic	no
SAOUHSC_02541	MobB	4.50393e-06	6.14289e-06	5.62284e-06	1.41865e-05	Cytoplasmic	no predicted signal peptide	Cytoplasmic	yes
SAOUHSC_02542	MoeA	4.5473e-05	0.000114553	4.31237e-05	0.000125693	Cytoplasmic	no predicted signal peptide	Cytoplasmic	no
SAOUHSC_02543	MoaC	4.42135e-05	3.8381e-05	3.68393e-05	6.01265e-05	Cytoplasmic	no predicted signal peptide	Cytoplasmic	no
SAOUHSC_02544	MoaB	0.000129085	0.000269825	8.66785e-05	0.000137927	Cytoplasmic	no predicted signal peptide	Cytoplasmic	no
SAOUHSC_02545	MoeB	6.22089e-06	7.5185e-06	2.13863e-07	1.83898e-06	Cytoplasmic	no predicted signal peptide	Cytoplasmic	no
SAOUHSC_02546	ModC	5.20666e-06	7.31157e-06	0	0	Cytoplasmic Membrane	no predicted signal peptide	Cytoplasmic Membrane	yes
SAOUHSC_02549	ModA	0.00018441	0.000508839	2.50705e-05	8.3156e-05	no significant prediction	signal peptide predicted	Cytoplasmic Membrane	yes
SAOUHSC_02550	FdhD	0	0	2.97233e-06	9.03628e-06	Cytoplasmic	no predicted signal peptide	Cytoplasmic	yes
SAOUHSC_02553	SAOUHSC_02553	1.86599e-05	1.72562e-05	1.93777e-05	3.14474e-05	Cytoplasmic	no predicted signal peptide	Cytoplasmic	no
SAOUHSC_02554	FhuD2	0.00244668	0.00147243	0.00119556	0.00127634	Cytoplasmic Membrane	signal peptide predicted	Cytoplasmic Membrane	yes
SAOUHSC_02555	YdbM	0	0	8.27801e-06	3.48453e-05	Cytoplasmic	no predicted signal peptide	Cytoplasmic	yes
SAOUHSC_02561	UreC	1.30132e-07	1.26945e-06	0	0	Cytoplasmic	no predicted signal peptide	Cytoplasmic	no
SAOUHSC_02562	UreE	3.09588e-06	1.03638e-05	1.38741e-05	1.20615e-05	Cytoplasmic	no predicted signal peptide	Cytoplasmic	yes
SAOUHSC_02564	UreG	0.000158295	0.000110568	2.92358e-05	3.40629e-06	Cytoplasmic	no predicted signal peptide	Cytoplasmic	no
SAOUHSC_02566	SarR	0.000989978	0.00118117	3.71048e-05	2.09123e-05	Cytoplasmic	no predicted signal peptide	Cytoplasmic	no
SAOUHSC_02568	SAOUHSC_02568	0.000417948	0.000691787	0.00133037	0.00133662	Cytoplasmic	no predicted signal peptide	Cytoplasmic	yes
SAOUHSC_02571	SsaA	0.00219122	0.00197071	0.0127399	0.00157439	Extracellular	signal peptide predicted	Extracellular	yes
SAOUHSC_02574	SAOUHSC_02574	0.00109968	0.000733906	0.000427178	3.1262e-05	Cytoplasmic	no predicted signal peptide	Cytoplasmic	no
SAOUHSC_02575	SAOUHSC_02575	1.1255e-05	2.06642e-05	0	1.6762e-07	Cytoplasmic Membrane	no predicted signal peptide	Cytoplasmic Membrane	yes
SAOUHSC_02576	SAOUHSC_02576	0	0	0.0211536	0.0113616	Extracellular	signal peptide predicted	Extracellular	yes
SAOUHSC_02577	SAOUHSC_02577	0.000364048	0.00115904	0.000237894	0.00045103	Cytoplasmic	no predicted signal peptide	Cytoplasmic	no
SAOUHSC_02579	SAOUHSC_02579	0.000128968	0.00010445	1.49437e-05	1.94782e-06	Cytoplasmic	no predicted signal peptide	Cytoplasmic	no
SAOUHSC_02580	SAOUHSC_02580	3.20274e-05	2.39603e-05	2.8202e-05	1.57276e-05	Extracellular	no predicted signal peptide	Extracellular	yes
SAOUHSC_02581	SAOUHSC_02581	0.000239224	0.000337437	9.85005e-07	3.99701e-07	no significant prediction	no predicted signal peptide	Cytoplasmic Membrane	yes
SAOUHSC_02582	FdhA	1.41326e-05	8.28903e-05	3.23989e-06	4.49462e-05	Cytoplasmic	no predicted signal peptide	Cytoplasmic	no
SAOUHSC_02583	SAOUHSC_02583	6.08415e-05	0.000108029	0.000100187	0.000137069	Cytoplasmic Membrane	no predicted signal peptide	Cytoplasmic Membrane	yes
SAOUHSC_02584	SAOUHSC_02584	2.21213e-05	2.54279e-05	1.51937e-05	4.93575e-06	Cytoplasmic	no predicted signal peptide	Cytoplasmic	no
SAOUHSC_02585	SAOUHSC_02585	4.38313e-05	7.31448e-05	1.01795e-05	7.95687e-07	Cytoplasmic Membrane	no predicted signal peptide	Cytoplasmic	yes
SAOUHSC_02587	SpdB	2.53099e-05	2.0631e-05	0	0	Cytoplasmic Membrane	no predicted signal peptide	Cytoplasmic Membrane	yes
SAOUHSC_02589	RpiRc	1.17254e-06	6.69936e-05	0	4.5498e-07	Cytoplasmic Membrane	no predicted signal peptide	Cytoplasmic	yes
SAOUHSC_02594	SAOUHSC_02594	6.58353e-05	6.90559e-05	0.000121373	2.16594e-05	Cytoplasmic	no predicted signal peptide	Cytoplasmic	no
SAOUHSC_02596	SAOUHSC_02596	3.15676e-05	2.82358e-05	0	0	Cytoplasmic	no predicted signal peptide	Cytoplasmic	no
SAOUHSC_02597	GlvC	2.01216e-07	5.82448e-06	0	0	Cytoplasmic Membrane	no predicted signal peptide	Cytoplasmic Membrane	yes
SAOUHSC_02599	GlvR	2.01603e-05	1.69619e-05	1.05944e-05	2.81888e-06	no significant prediction	no predicted signal peptide	Cytoplasmic	no
SAOUHSC_02600	SAOUHSC_02600	8.20248e-05	0.000117855	6.4899e-06	1.06883e-05	Cytoplasmic	no predicted signal peptide	Cytoplasmic	no
SAOUHSC_02604	SAOUHSC_02604	8.33508e-05	0.000695339	3.73956e-05	0.000141992	Cytoplasmic	no predicted signal peptide	Cytoplasmic	no
SAOUHSC_02605	SAOUHSC_02605	3.87062e-07	1.50332e-06	0	0	Cytoplasmic	no predicted signal peptide	Cytoplasmic	no
SAOUHSC_02606	HutI	2.65532e-06	0.000264984	4.37945e-07	6.05556e-05	Cytoplasmic	no predicted signal peptide	Cytoplasmic	no
SAOUHSC_02607	HutU	2.69765e-06	0.000767875	8.65915e-08	0.000291895	Cytoplasmic	no predicted signal peptide	Cytoplasmic	no
SAOUHSC_02608	HutR	3.02396e-06	1.37707e-05	0	0	Cytoplasmic	no predicted signal peptide	Cytoplasmic	no
SAOUHSC_02609	FosB	8.93378e-09	2.01258e-06	0	0	Cytoplasmic	no predicted signal peptide	Cytoplasmic	no
SAOUHSC_02610	HutG	2.73003e-05	0.000121837	4.10791e-06	2.97911e-05	Cytoplasmic	no predicted signal peptide	Cytoplasmic	no
SAOUHSC_02611	LyrA	1.93989e-05	1.21233e-05	1.1167e-05	1.40061e-05	Cytoplasmic Membrane	no predicted signal peptide	Cytoplasmic Membrane	yes
SAOUHSC_02612	RpiA	3.21813e-05	5.6126e-05	3.17352e-05	2.78832e-05	Cytoplasmic	no predicted signal peptide	Cytoplasmic	no
SAOUHSC_02613	SAOUHSC_02613	4.99165e-07	9.88888e-08	0	0	no significant prediction	no predicted signal peptide	Cytoplasmic	no
SAOUHSC_02614	GalM	3.32278e-05	1.79471e-05	3.03122e-05	1.93869e-05	Cytoplasmic	no predicted signal peptide	Cytoplasmic	no
SAOUHSC_02618	SAOUHSC_02618	1.29502e-05	1.6833e-05	0	0	Cytoplasmic Membrane	no predicted signal peptide	Cytoplasmic Membrane	yes
SAOUHSC_02619	SAOUHSC_02619	3.07908e-05	3.63092e-05	0	0	Cytoplasmic Membrane	no predicted signal peptide	Cytoplasmic	yes
SAOUHSC_02621	Aag	1.56105e-05	2.05941e-05	0	0	no significant prediction	no predicted signal peptide	Cytoplasmic	no
SAOUHSC_02622	GltS	1.49571e-07	2.15449e-07	0	0	Cytoplasmic Membrane	no predicted signal peptide	Cytoplasmic Membrane	yes
SAOUHSC_02623	Fni	0.000104666	9.26405e-05	0.000100593	0.000178527	Cytoplasmic	no predicted signal peptide	Cytoplasmic	no
SAOUHSC_02624	CorA	1.9881e-05	2.43653e-05	0	0	Cytoplasmic Membrane	no predicted signal peptide	Cytoplasmic Membrane	yes
SAOUHSC_02625	SAOUHSC_02625	1.46044e-05	4.06601e-05	6.32617e-06	2.28122e-05	no significant prediction	no predicted signal peptide	Cytoplasmic	no
SAOUHSC_02626	SAOUHSC_02626	0.000136532	0.000197517	1.04437e-05	6.43001e-06	Cytoplasmic	no predicted signal peptide	Cytoplasmic	no
SAOUHSC_02627	SAOUHSC_02627	2.76391e-05	3.20527e-05	4.3503e-06	8.03313e-06	Cytoplasmic	no predicted signal peptide	Cytoplasmic	no
SAOUHSC_02628	SAOUHSC_02628	2.77621e-05	3.50081e-05	0	0	Cytoplasmic Membrane	no predicted signal peptide	Cytoplasmic Membrane	yes
SAOUHSC_02629	EmrB	8.93709e-06	9.26772e-06	1.99907e-07	1.5049e-07	Cytoplasmic Membrane	no predicted signal peptide	Cytoplasmic Membrane	yes
SAOUHSC_02630	SAOUHSC_02630	0.000462535	0.000293103	0.000212541	0.000229741	Cytoplasmic Membrane	no predicted signal peptide	Cytoplasmic Membrane	yes
SAOUHSC_02631	SAOUHSC_02631	3.82945e-05	3.17394e-05	7.96382e-06	1.31168e-06	no significant prediction	no predicted signal peptide	Cytoplasmic	no
SAOUHSC_02632	TcaB	5.44035e-06	7.41653e-06	0	0	Cytoplasmic Membrane	no predicted signal peptide	Cytoplasmic Membrane	yes
SAOUHSC_02635	TcaA	6.83066e-06	6.67657e-06	2.4165e-06	4.98024e-06	no significant prediction	no predicted signal peptide	Cytoplasmic Membrane	yes
SAOUHSC_02641	HrtB	6.24434e-07	4.52165e-09	0	0	Cytoplasmic Membrane	no predicted signal peptide	Cytoplasmic Membrane	yes
SAOUHSC_02643	HssR	5.00066e-06	4.67593e-06	0	0	Cytoplasmic	no predicted signal peptide	Cytoplasmic	no
SAOUHSC_02644	HssS	3.04793e-06	3.01386e-06	0	0	Cytoplasmic Membrane	no predicted signal peptide	Cytoplasmic Membrane	yes
SAOUHSC_02647	Mqo	2.97969e-05	0.000250889	1.75556e-06	1.56099e-06	Cellwall	no predicted signal peptide	Cytoplasmic Membrane	yes
SAOUHSC_02649	SAOUHSC_02649	2.38782e-05	2.88233e-05	1.99788e-06	3.15257e-08	no significant prediction	no predicted signal peptide	Cytoplasmic	no
SAOUHSC_02650	SAOUHSC_02650	0.000123608	0.000533203	3.48678e-05	0.000143731	Cytoplasmic Membrane	signal peptide predicted	Cytoplasmic Membrane	yes
SAOUHSC_02651	PaiA	1.1359e-05	8.40635e-06	8.28102e-06	1.28986e-05	Cytoplasmic	no predicted signal peptide	Cytoplasmic	no
SAOUHSC_02652	SAOUHSC_02652	7.13515e-05	5.20249e-05	1.02796e-05	2.23839e-07	Cytoplasmic	no predicted signal peptide	Cytoplasmic	no
SAOUHSC_02654	IruO	3.34137e-05	4.2573e-05	9.71966e-06	3.30597e-07	Cytoplasmic Membrane	no predicted signal peptide	Cytoplasmic	yes
SAOUHSC_02656	SAOUHSC_02656	0	0	0	9.63239e-07	Cytoplasmic Membrane	no predicted signal peptide	Cytoplasmic Membrane	yes
SAOUHSC_02658	SAOUHSC_02658	3.36142e-06	1.28281e-06	0	0	Cytoplasmic Membrane	no predicted signal peptide	Cytoplasmic Membrane	yes
SAOUHSC_02659	SAOUHSC_02659	2.45865e-06	2.77236e-06	0	0	Cytoplasmic	no predicted signal peptide	Cytoplasmic	no
SAOUHSC_02660	CorA2	0	0	3.02309e-05	8.44034e-06	Cytoplasmic Membrane	no predicted signal peptide	Cytoplasmic Membrane	yes
SAOUHSC_02661	ScrA	1.20273e-06	3.05041e-05	0	0	Cytoplasmic Membrane	no predicted signal peptide	Cytoplasmic Membrane	yes
SAOUHSC_02664	Rsp	1.36273e-06	1.72794e-06	8.30103e-08	1.40534e-07	Cytoplasmic	no predicted signal peptide	Cytoplasmic	no
SAOUHSC_02665	SAOUHSC_02665	7.98496e-05	0.000328821	1.26573e-05	3.93288e-05	no significant prediction	no predicted signal peptide	Cytoplasmic	no
SAOUHSC_02666	SAOUHSC_02666	0.000529211	0.000511493	8.75657e-05	0.0001907	no significant prediction	no predicted signal peptide	Cytoplasmic Membrane	yes
SAOUHSC_02667	GltT	1.43809e-05	1.05277e-05	0	0	Cytoplasmic Membrane	no predicted signal peptide	Cytoplasmic Membrane	yes
SAOUHSC_02668	SAOUHSC_02668	0.00035829	0.000246301	6.65798e-05	4.18707e-05	no significant prediction	no predicted signal peptide	Cytoplasmic Membrane	yes
SAOUHSC_02669	SarZ	4.10307e-05	6.74786e-05	2.14098e-06	5.00242e-06	Cytoplasmic	no predicted signal peptide	Cytoplasmic	no
SAOUHSC_02670	SAOUHSC_02670	2.51603e-05	4.85894e-05	1.61411e-05	2.6518e-05	Cellwall	no predicted signal peptide	Cytoplasmic	yes
SAOUHSC_02675	NreC	1.47102e-05	1.68129e-05	3.74016e-07	0	Cytoplasmic	no predicted signal peptide	Cytoplasmic	no
SAOUHSC_02676	NreB	1.35333e-06	2.00633e-06	0	0	Cytoplasmic Membrane	no predicted signal peptide	Cytoplasmic	yes
SAOUHSC_02677	NreA	0	0	1.80472e-06	4.34554e-06	Cytoplasmic Membrane	no predicted signal peptide	Cytoplasmic	yes
SAOUHSC_02679	NarJ	0	0	0	6.98197e-07	Cytoplasmic	no predicted signal peptide	Cytoplasmic	yes
SAOUHSC_02680	NarH	0	0	0	3.807e-06	Cytoplasmic Membrane	no predicted signal peptide	Cytoplasmic Membrane	yes
SAOUHSC_02681	NarG	0	0	3.21518e-08	6.74243e-06	Cytoplasmic Membrane	no predicted signal peptide	Cytoplasmic Membrane	yes
SAOUHSC_02682	NasF	0	0	5.66194e-06	4.47275e-08	Cytoplasmic	no predicted signal peptide	Cytoplasmic	yes
SAOUHSC_02684	NasD	0	0	0	1.19381e-07	Cytoplasmic	no predicted signal peptide	Cytoplasmic	yes
SAOUHSC_02687	SAOUHSC_02687	2.07204e-05	1.7033e-05	8.9592e-07	0	Cytoplasmic Membrane	no predicted signal peptide	Cytoplasmic Membrane	yes
SAOUHSC_02689	SAOUHSC_02689	0.00010841	6.34086e-05	0.000246691	0.00030006	no significant prediction	no predicted signal peptide	Cytoplasmic	yes
SAOUHSC_02690	SAOUHSC_02690	0.000138201	7.73722e-05	0.000239488	0.000174698	Cytoplasmic Membrane	signal peptide predicted	Cytoplasmic Membrane	yes
SAOUHSC_02691	SAOUHSC_02691	5.59871e-06	7.84171e-06	0	0	no significant prediction	no predicted signal peptide	Cytoplasmic	no
SAOUHSC_02694	DsbA	2.67343e-05	1.9013e-05	2.92499e-05	8.82506e-06	Cellwall	signal peptide predicted	Cytoplasmic Membrane	yes
SAOUHSC_02695	SAOUHSC_02695	6.5367e-06	2.91319e-06	1.15192e-06	5.96378e-06	no significant prediction	signal peptide predicted	Cytoplasmic Membrane	yes
SAOUHSC_02697	TcyC	0.000142001	0.000137986	2.81144e-05	4.37885e-06	Cytoplasmic Membrane	no predicted signal peptide	Cytoplasmic Membrane	yes
SAOUHSC_02698	TcyB	1.68576e-05	1.843e-05	4.97009e-06	5.03559e-06	Cytoplasmic Membrane	no predicted signal peptide	Cytoplasmic Membrane	yes
SAOUHSC_02699	TcyA	0.00200375	0.00195006	0.000580041	0.00155462	no significant prediction	signal peptide predicted	Cytoplasmic Membrane	yes
SAOUHSC_02700	MdeA	1.31633e-06	7.13317e-07	0	0	Cytoplasmic Membrane	no predicted signal peptide	Cytoplasmic Membrane	yes
SAOUHSC_02703	GpmA	0.000201005	0.0016141	0.000369226	0.00253347	no significant prediction	no predicted signal peptide	Cytoplasmic	no
SAOUHSC_02706	Sbi	0.000188745	0.00015185	0.000954049	0.000312028	no significant prediction	signal peptide predicted	Extracellular	yes
SAOUHSC_02708	HlgA	0	0	2.61979e-05	0.000567194	Extracellular	signal peptide predicted	Extracellular	yes
SAOUHSC_02709	HlgC	1.80166e-09	2.91028e-07	0.000166149	0.000806864	Extracellular	signal peptide predicted	Extracellular	yes
SAOUHSC_02710	HlgB	1.09274e-07	7.01554e-07	0.000185945	0.000900783	Extracellular	signal peptide predicted	Extracellular	yes
SAOUHSC_02718	SAOUHSC_02718	2.47637e-07	1.93777e-06	0	0	Cytoplasmic Membrane	no predicted signal peptide	Cytoplasmic Membrane	yes
SAOUHSC_02719	SAOUHSC_02719	9.21714e-07	3.97273e-06	0	0	Cytoplasmic Membrane	no predicted signal peptide	Cytoplasmic Membrane	yes
SAOUHSC_02723	SAOUHSC_02723	5.15287e-06	9.85472e-06	0	0	Cytoplasmic	no predicted signal peptide	Cytoplasmic	no
SAOUHSC_02724	SAOUHSC_02724	7.78962e-05	0.000129169	1.61596e-05	5.17332e-05	no significant prediction	no predicted signal peptide	Cytoplasmic Membrane	yes
SAOUHSC_02726	SAOUHSC_02726	4.33859e-06	7.8439e-06	1.40638e-07	3.00286e-07	Cytoplasmic	no predicted signal peptide	Cytoplasmic	no
SAOUHSC_02727	SAOUHSC_02727	3.51034e-05	3.49514e-05	0	0	no significant prediction	no predicted signal peptide	Extracellular	yes
SAOUHSC_02731	SAOUHSC_02731	2.20187e-05	1.44666e-05	1.49639e-07	2.07258e-08	Cytoplasmic Membrane	no predicted signal peptide	Cytoplasmic Membrane	yes
SAOUHSC_02733	KimA	2.3232e-06	3.88044e-06	0	0	Cytoplasmic Membrane	no predicted signal peptide	Cytoplasmic Membrane	yes
SAOUHSC_02736	Flp	2.37125e-06	2.71113e-06	0	1.36585e-08	Cytoplasmic Membrane	signal peptide predicted	Cytoplasmic Membrane	yes
SAOUHSC_02737	SAOUHSC_02737	1.73665e-05	1.51831e-05	5.85747e-05	3.89002e-05	Cytoplasmic	no predicted signal peptide	Cytoplasmic	yes
SAOUHSC_02739	SAOUHSC_02739	4.92392e-05	4.55752e-05	3.36347e-05	1.06251e-05	Cytoplasmic	no predicted signal peptide	Cytoplasmic	no
SAOUHSC_02742	OpuCC	5.52614e-07	8.31932e-06	1.7172e-06	2.19111e-05	Cytoplasmic Membrane	signal peptide predicted	Cytoplasmic Membrane	yes
SAOUHSC_02744	OpuCA	9.41264e-06	5.52265e-05	0	8.23256e-07	Cytoplasmic Membrane	no predicted signal peptide	Cytoplasmic Membrane	yes
SAOUHSC_02747	SAOUHSC_02747	0.000197918	0.000341251	8.87053e-06	1.8974e-06	no significant prediction	no predicted signal peptide	Cytoplasmic	no
SAOUHSC_02751	PnbA	3.8483e-06	4.55201e-05	6.10946e-06	5.8492e-05	Cytoplasmic	no predicted signal peptide	Cytoplasmic	no
SAOUHSC_02753	SAOUHSC_02753	7.76565e-06	3.26814e-05	0	0	Cytoplasmic Membrane	no predicted signal peptide	Cytoplasmic Membrane	yes
SAOUHSC_02754	SAOUHSC_02754	4.34735e-06	2.35372e-05	0	0	Cytoplasmic Membrane	no predicted signal peptide	Cytoplasmic Membrane	yes
SAOUHSC_02755	SAOUHSC_02755	8.16208e-05	0.000100151	5.99707e-05	0.000146721	Cytoplasmic	no predicted signal peptide	Cytoplasmic	no
SAOUHSC_02756	SAOUHSC_02756	1.73995e-06	7.27485e-06	0	0	no significant prediction	no predicted signal peptide	Cytoplasmic	no
SAOUHSC_02759	SAOUHSC_02759	5.24156e-05	9.16095e-05	3.19622e-05	3.16818e-05	no significant prediction	signal peptide predicted	Cytoplasmic Membrane	yes
SAOUHSC_02760	GltB2	1.89605e-05	2.48906e-05	0	0	Cytoplasmic	no predicted signal peptide	Cytoplasmic Membrane	yes
SAOUHSC_02761	LnsB	6.26788e-06	4.95352e-06	0	0	Cytoplasmic Membrane	no predicted signal peptide	Cytoplasmic Membrane	yes
SAOUHSC_02764	CntD	1.61533e-06	2.22743e-06	0	0	Cytoplasmic Membrane	no predicted signal peptide	Cytoplasmic Membrane	yes
SAOUHSC_02767	CntA	7.29595e-05	9.46407e-05	8.33204e-05	0.000155757	Cellwall	signal peptide predicted	Cytoplasmic Membrane	yes
SAOUHSC_02768	CntM	9.11925e-07	1.27218e-06	0	0	Cytoplasmic	no predicted signal peptide	Cytoplasmic	no
SAOUHSC_02773	SAOUHSC_02773	1.01892e-06	5.93661e-07	0	0	Cytoplasmic Membrane	no predicted signal peptide	Cytoplasmic Membrane	yes
SAOUHSC_02774	SAOUHSC_02774	0.000178618	0.000893247	9.06974e-05	0.000104586	Cytoplasmic	no predicted signal peptide	Cytoplasmic	no
SAOUHSC_02778	SAOUHSC_02778	7.26819e-05	0.000166908	2.69021e-05	2.81431e-05	Cytoplasmic	no predicted signal peptide	Cytoplasmic	no
SAOUHSC_02779	SAOUHSC_02779	0.00013781	0.000160147	0.00010597	6.46249e-05	Cytoplasmic	no predicted signal peptide	Cytoplasmic	no
SAOUHSC_02783	SAOUHSC_02783	3.40751e-06	3.46488e-06	1.83469e-05	1.25452e-05	no significant prediction	signal peptide predicted	Cytoplasmic Membrane	yes
SAOUHSC_02788	SAOUHSC_02788	2.30304e-06	1.84376e-06	3.69752e-05	3.24225e-05	no significant prediction	signal peptide predicted	Cytoplasmic Membrane	yes
SAOUHSC_02789	SAOUHSC_02789	1.44335e-05	9.86503e-06	1.70804e-05	5.56321e-06	Cytoplasmic	no predicted signal peptide	Extracellular	yes
SAOUHSC_02790	SAOUHSC_02790	3.6328e-05	4.61732e-05	0.000190622	1.75276e-05	no significant prediction	no predicted signal peptide	Cytoplasmic	yes
SAOUHSC_02791	SAOUHSC_02791	0.000163977	0.000208554	0.000346157	0.000367566	no significant prediction	no predicted signal peptide	Cytoplasmic	yes
SAOUHSC_02793	PgcA	4.67433e-05	9.6712e-05	3.69195e-05	7.8501e-05	Cytoplasmic	no predicted signal peptide	Cytoplasmic	no
SAOUHSC_02798	SasG	6.28348e-06	5.56335e-06	0.000938908	0.00122193	Cellwall	signal peptide predicted	Cell wall & surface	yes
SAOUHSC_02799	SarT	4.84922e-05	2.08702e-05	3.4142e-06	0	Cytoplasmic	no predicted signal peptide	Cytoplasmic	no
SAOUHSC_02801	GtaB	0.000104183	0.000115445	2.89356e-05	9.82949e-06	Cytoplasmic	no predicted signal peptide	Cytoplasmic	no
SAOUHSC_02802	FnbB	0	0	0.000234601	0.000159308	Cellwall	no predicted signal peptide	Cell wall & surface	yes
SAOUHSC_02803	FnbA	4.8081e-07	3.67167e-08	7.79465e-05	6.11065e-05	Cellwall	no predicted signal peptide	Cell wall & surface	yes
SAOUHSC_02806	GntP	1.79287e-06	2.37547e-05	0	0	Cytoplasmic Membrane	no predicted signal peptide	Cytoplasmic Membrane	yes
SAOUHSC_02808	GntK	5.61475e-07	2.92162e-05	0	3.27332e-05	Cytoplasmic	no predicted signal peptide	Cytoplasmic	no
SAOUHSC_02809	GntR	6.9782e-07	2.02671e-05	0	0	Cytoplasmic	no predicted signal peptide	Cytoplasmic	no
SAOUHSC_02811	RelP	1.33237e-05	2.7948e-05	0	0	Cytoplasmic	no predicted signal peptide	Cytoplasmic	no
SAOUHSC_02812	SAOUHSC_02812	1.31193e-05	2.01047e-05	9.60527e-06	1.97784e-05	Cytoplasmic	no predicted signal peptide	Cytoplasmic	no
SAOUHSC_02815	SAOUHSC_02815	3.25103e-07	2.61707e-06	0	0	Cytoplasmic Membrane	no predicted signal peptide	Cytoplasmic Membrane	yes
SAOUHSC_02819	SAOUHSC_02819	1.17017e-05	1.03741e-05	0	0	Cytoplasmic	no predicted signal peptide	Cytoplasmic	no
SAOUHSC_02820	SAOUHSC_02820	0.000137528	0.000117351	2.31785e-05	3.24601e-05	Cytoplasmic Membrane	no predicted signal peptide	Cytoplasmic Membrane	yes
SAOUHSC_02822	Fbp	1.38514e-06	1.66982e-05	4.3132e-08	1.38086e-05	Cytoplasmic	no predicted signal peptide	Cytoplasmic	no
SAOUHSC_02824	MhqE	1.38446e-06	1.55447e-06	1.48946e-06	3.45131e-08	Cytoplasmic	no predicted signal peptide	Cytoplasmic	no
SAOUHSC_02825	MhqD	3.41714e-07	8.18945e-07	1.78592e-06	5.24393e-06	Cytoplasmic	no predicted signal peptide	Cytoplasmic	yes
SAOUHSC_02826	MhqR	2.15913e-05	2.64497e-05	3.50876e-07	3.92208e-07	no significant prediction	no predicted signal peptide	Cytoplasmic	no
SAOUHSC_02827	SAOUHSC_02827	0.000101738	0.000243722	5.16802e-05	7.05173e-05	Cytoplasmic	no predicted signal peptide	Cytoplasmic	no
SAOUHSC_02828	SAOUHSC_02828	7.26199e-06	1.64687e-05	1.17068e-05	2.85146e-05	no significant prediction	no predicted signal peptide	Cytoplasmic	no
SAOUHSC_02829	Frp	0.000145428	0.00051057	0.00015425	0.00011931	Cytoplasmic	no predicted signal peptide	Cytoplasmic	no
SAOUHSC_02830	Ddh	0.000704035	0.000343912	0.00269902	0.00195758	Cytoplasmic	no predicted signal peptide	Cytoplasmic	yes
SAOUHSC_02831	SAOUHSC_02831	4.43347e-06	1.07563e-05	2.51038e-05	0	no significant prediction	no predicted signal peptide	Cytoplasmic	yes
SAOUHSC_02834	SrtA	0.000104857	8.87142e-05	0.000152812	0.000201548	Cytoplasmic Membrane	signal peptide predicted	Cytoplasmic Membrane	yes
SAOUHSC_02836	SAOUHSC_02836	4.38086e-06	3.80508e-06	0	0	no significant prediction	no predicted signal peptide	Cytoplasmic	no
SAOUHSC_02839	SdaAA	7.20662e-06	1.47381e-05	6.75278e-06	6.90093e-06	Cytoplasmic	no predicted signal peptide	Cytoplasmic	no
SAOUHSC_02840	SdaAB	9.58116e-07	3.23186e-06	1.90959e-06	2.65335e-06	Cytoplasmic	no predicted signal peptide	Cytoplasmic	no
SAOUHSC_02844	SAOUHSC_02844	0.000165045	0.000255263	1.03235e-05	3.55703e-07	Cytoplasmic	no predicted signal peptide	Cytoplasmic Membrane	yes
SAOUHSC_02845	SAOUHSC_02845	1.57006e-05	2.65833e-05	9.49638e-06	4.8365e-05	Cytoplasmic	no predicted signal peptide	Cytoplasmic	no
SAOUHSC_02846	SAOUHSC_02846	3.59773e-06	9.80827e-06	2.05562e-06	8.04141e-06	Cytoplasmic	no predicted signal peptide	Cytoplasmic	no
SAOUHSC_02848	GlcB	6.52133e-05	0.000249897	8.10317e-06	2.44203e-05	Cytoplasmic Membrane	no predicted signal peptide	Cytoplasmic Membrane	yes
SAOUHSC_02849	CidC	0.000791547	0.000724299	0.000128581	5.06148e-05	Cytoplasmic Membrane	no predicted signal peptide	Cytoplasmic Membrane	yes
SAOUHSC_02850	CidB	3.3967e-07	6.08892e-08	0	0	Cytoplasmic Membrane	no predicted signal peptide	Cytoplasmic Membrane	yes
SAOUHSC_02852	CidR	1.27841e-05	1.58222e-05	2.59434e-06	1.67845e-06	Cytoplasmic	no predicted signal peptide	Cytoplasmic	no
SAOUHSC_02855	SAOUHSC_02855	0	0	0.000389524	1.13705e-05	Extracellular	signal peptide predicted	Extracellular	yes
SAOUHSC_02858	SAOUHSC_02858	2.30477e-06	3.72002e-06	0	0	Cytoplasmic	no predicted signal peptide	Extracellular	yes
SAOUHSC_02859	MvaA	8.77267e-05	0.000108518	4.65704e-05	2.13037e-05	Cytoplasmic	no predicted signal peptide	Cytoplasmic	no
SAOUHSC_02860	MvaS	0.00153637	0.00198158	0.00293714	0.00377128	Cytoplasmic	no predicted signal peptide	Cytoplasmic	no
SAOUHSC_02861	SAOUHSC_02861	2.52974e-05	6.80051e-05	4.31462e-07	2.48998e-07	Cytoplasmic	no predicted signal peptide	Cytoplasmic	no
SAOUHSC_02862	ClpL	0.00011822	0.000661076	5.87062e-06	0.000147356	Cytoplasmic	no predicted signal peptide	Cytoplasmic	no
SAOUHSC_02866	FarE	5.24019e-05	1.27795e-05	3.1188e-06	4.29056e-07	Cytoplasmic Membrane	signal peptide predicted	Cytoplasmic Membrane	yes
SAOUHSC_02867	FarR	8.23254e-06	8.37511e-06	1.16853e-06	3.3962e-07	Cytoplasmic	no predicted signal peptide	Cytoplasmic	no
SAOUHSC_02869	RocA	0.00012958	0.00284445	8.054e-06	0.00116525	Cytoplasmic	no predicted signal peptide	Cytoplasmic	no
SAOUHSC_02871	SAOUHSC_02871	6.91326e-06	1.08735e-05	1.86925e-05	3.14358e-05	Cytoplasmic	no predicted signal peptide	Cytoplasmic	yes
SAOUHSC_02873	CopA	2.44432e-05	0.0001012	7.7098e-08	1.98419e-06	Cytoplasmic Membrane	no predicted signal peptide	Cytoplasmic Membrane	yes
SAOUHSC_02874	CopZ	1.37666e-06	4.97405e-06	6.13983e-06	2.61651e-05	Cytoplasmic	no predicted signal peptide	Cytoplasmic	yes
SAOUHSC_02875	SAOUHSC_02875	1.84747e-05	5.35598e-05	3.32564e-08	7.21006e-08	Cytoplasmic	no predicted signal peptide	Cytoplasmic	no
SAOUHSC_02876	SAOUHSC_02876	7.88231e-06	7.26477e-06	1.7887e-05	1.16529e-06	Cytoplasmic	no predicted signal peptide	Cytoplasmic	yes
SAOUHSC_02877	CrtN	1.99597e-06	3.39302e-05	0	6.25098e-07	no significant prediction	signal peptide predicted	Cytoplasmic Membrane	yes
SAOUHSC_02879	CrtM	1.0797e-06	1.47146e-05	0	0	Cytoplasmic	no predicted signal peptide	Cytoplasmic	no
SAOUHSC_02880	CrtQ	4.28533e-09	5.33345e-06	0	0	Cytoplasmic Membrane	signal peptide predicted	Cytoplasmic Membrane	yes
SAOUHSC_02881	CrtP	1.51624e-06	5.40833e-05	0	1.96286e-07	Cytoplasmic	no predicted signal peptide	Cytoplasmic Membrane	yes
SAOUHSC_02883	SAOUHSC_02883	0	0	9.05244e-05	7.01491e-06	Extracellular	signal peptide predicted	Extracellular	yes
SAOUHSC_02885	OatA	4.22305e-05	5.11873e-05	0.000193431	0.000199091	Cytoplasmic Membrane	no predicted signal peptide	Cytoplasmic Membrane	yes
SAOUHSC_02886	SAOUHSC_02886	6.70471e-05	2.0208e-05	4.73544e-06	0	Cytoplasmic	no predicted signal peptide	Cytoplasmic	no
SAOUHSC_02887	IsaA	0.00236235	0.00113378	0.0802032	0.0435418	Extracellular	signal peptide predicted	Extracellular	yes
SAOUHSC_02891	SAOUHSC_02891	4.04576e-06	3.35698e-06	2.03029e-06	2.66399e-07	Cytoplasmic	no predicted signal peptide	Cytoplasmic	no
SAOUHSC_02894	SAOUHSC_02894	2.09555e-06	1.58437e-06	1.54135e-07	1.19591e-06	Cytoplasmic	no predicted signal peptide	Cytoplasmic	no
SAOUHSC_02895	SAOUHSC_02895	8.80144e-05	8.7255e-05	0.000146777	0.000104944	Cytoplasmic	no predicted signal peptide	Cytoplasmic	no
SAOUHSC_02896	SAOUHSC_02896	3.38022e-05	3.0862e-05	9.23218e-06	4.92787e-06	no significant prediction	no predicted signal peptide	Cytoplasmic	no
SAOUHSC_02898	GbaB	1.71283e-05	1.63558e-05	1.34003e-06	0	Cytoplasmic	no predicted signal peptide	Cytoplasmic	no
SAOUHSC_02899	SAOUHSC_02899	3.33209e-05	0.000173903	3.36199e-05	0.000101392	Cytoplasmic	no predicted signal peptide	Cytoplasmic	no
SAOUHSC_02900	SAOUHSC_02900	0.00016463	0.000839971	0.000452986	0.000669706	Cytoplasmic	no predicted signal peptide	Cytoplasmic	yes
SAOUHSC_02905	SAOUHSC_02905	7.81182e-06	1.87564e-05	6.1297e-06	6.39258e-06	Cytoplasmic	no predicted signal peptide	Cytoplasmic	no
SAOUHSC_02907	SAOUHSC_02907	1.47311e-07	1.04011e-06	0	0	no significant prediction	no predicted signal peptide	Extracellular	yes
SAOUHSC_02908	SAOUHSC_02908	7.72322e-06	2.13368e-05	3.35116e-06	3.82013e-07	Cytoplasmic	no predicted signal peptide	Cytoplasmic	no
SAOUHSC_02909	PyrD	7.85809e-05	8.89449e-05	7.55898e-06	9.87777e-07	Cytoplasmic Membrane	no predicted signal peptide	Cytoplasmic Membrane	yes
SAOUHSC_02910	SAOUHSC_02910	1.31906e-05	1.30578e-05	0	4.38323e-05	Cytoplasmic	no predicted signal peptide	Cytoplasmic Membrane	yes
SAOUHSC_02911	SAOUHSC_02911	2.36718e-05	7.43773e-06	3.4385e-06	4.18407e-07	Cytoplasmic	no predicted signal peptide	Cytoplasmic	no
SAOUHSC_02912	SAOUHSC_02912	0.000290694	0.000483201	0.000601629	0.000719795	Cytoplasmic	no predicted signal peptide	Cytoplasmic	yes
SAOUHSC_02915	SAOUHSC_02915	3.2013e-06	3.37132e-06	3.79098e-06	8.58856e-06	no significant prediction	no predicted signal peptide	Cytoplasmic	yes
SAOUHSC_02916	PanD	0.000143379	1.27407e-05	0.000158593	9.23189e-05	Cytoplasmic	no predicted signal peptide	Cytoplasmic	yes
SAOUHSC_02918	PanC	0.000188819	9.2063e-05	3.31583e-05	4.63815e-07	Cytoplasmic	no predicted signal peptide	Cytoplasmic	no
SAOUHSC_02919	PanB	0.000833479	0.000488877	0.000436273	0.000542574	no significant prediction	no predicted signal peptide	Cytoplasmic	no
SAOUHSC_02920	PanE	1.96007e-05	1.71854e-05	0	0	Cytoplasmic Membrane	no predicted signal peptide	Cytoplasmic	yes
SAOUHSC_02921	BudA2	1.23404e-05	1.55102e-05	3.43422e-05	2.91751e-05	Cytoplasmic	no predicted signal peptide	Cytoplasmic	yes
SAOUHSC_02922	Ldh2	0.000445949	0.000540368	0.000576285	0.00111513	Cytoplasmic	no predicted signal peptide	Cytoplasmic	yes
SAOUHSC_02924	SAOUHSC_02924	0	0	0	6.3798e-07	Cytoplasmic	no predicted signal peptide	Cytoplasmic	yes
SAOUHSC_02926	FdaB	0.00980154	0.0143393	0.0070444	0.00369758	no significant prediction	no predicted signal peptide	Cytoplasmic	no
SAOUHSC_02927	Lqo	0.00449318	0.00581917	0.000626476	0.000340913	Cellwall	no predicted signal peptide	Cytoplasmic Membrane	yes
SAOUHSC_02929	MbcS	0.000272866	0.000359378	0.000142819	5.71038e-05	Cytoplasmic	no predicted signal peptide	Cytoplasmic	no
SAOUHSC_02932	BetA	6.35905e-07	3.46353e-06	0	0	Cytoplasmic Membrane	no predicted signal peptide	Cytoplasmic Membrane	yes
SAOUHSC_02933	BetB	2.73507e-05	3.70589e-05	1.21721e-05	4.22929e-05	Cytoplasmic	no predicted signal peptide	Cytoplasmic	no
SAOUHSC_02935	SAOUHSC_02935	1.59687e-05	1.53601e-05	0	0	Cytoplasmic	no predicted signal peptide	Cytoplasmic	no
SAOUHSC_02936	SAOUHSC_02936	5.44358e-05	4.4197e-05	0	0	no significant prediction	no predicted signal peptide	Cytoplasmic	no
SAOUHSC_02945	CysG	7.48252e-06	1.41446e-05	3.11599e-05	2.13601e-05	no significant prediction	no predicted signal peptide	Cytoplasmic	yes
SAOUHSC_02947	CysJ	6.88638e-05	0.000109027	5.01371e-05	1.35963e-05	Cytoplasmic Membrane	no predicted signal peptide	Cytoplasmic	yes
SAOUHSC_02954	NsaA	1.27669e-06	2.4609e-06	0	0	Cytoplasmic Membrane	no predicted signal peptide	Cytoplasmic Membrane	yes
SAOUHSC_02955	NsaS	2.37809e-05	4.87337e-05	1.35981e-06	0	Cytoplasmic Membrane	no predicted signal peptide	Cytoplasmic Membrane	yes
SAOUHSC_02956	NsaR	9.49117e-06	1.93698e-05	1.71082e-05	1.10923e-05	Cytoplasmic	no predicted signal peptide	Cytoplasmic	no
SAOUHSC_02957	SAOUHSC_02957	1.12418e-05	1.41405e-05	0	0	Cytoplasmic Membrane	no predicted signal peptide	Cytoplasmic Membrane	yes
SAOUHSC_02958	PhoB	0	0	8.64241e-06	2.82238e-07	Extracellular	signal peptide predicted	Extracellular	yes
SAOUHSC_02961	SAOUHSC_02961	6.74624e-05	8.4047e-05	1.58613e-07	2.35709e-07	Cytoplasmic	no predicted signal peptide	Cytoplasmic	no
SAOUHSC_02962	EstA	2.086e-05	2.7915e-05	2.3061e-05	0	no significant prediction	no predicted signal peptide	Cytoplasmic	no
SAOUHSC_02963	ClfB	5.19488e-05	2.96227e-05	0.00281609	0.00212802	Cellwall	signal peptide predicted	Cell wall & surface	yes
SAOUHSC_02968	ArcB	2.42109e-06	1.74366e-06	6.89097e-07	2.44963e-06	Cytoplasmic	no predicted signal peptide	Cytoplasmic	no
SAOUHSC_02971	Aur	0	0	4.73114e-05	8.77041e-05	Extracellular	signal peptide predicted	Extracellular	yes
SAOUHSC_02972	IsaB	0.000216675	0.00236957	0.000483806	0.00291441	Extracellular	signal peptide predicted	Extracellular	yes
SAOUHSC_02975	ManP	1.36289e-06	9.30248e-05	0	2.60962e-07	Cytoplasmic Membrane	no predicted signal peptide	Cytoplasmic Membrane	yes
SAOUHSC_02976	Pmi	1.08551e-05	6.57968e-05	2.48483e-05	5.65241e-05	Cytoplasmic	no predicted signal peptide	Cytoplasmic	yes
SAOUHSC_02978	SAOUHSC_02978	4.72799e-05	5.03079e-05	5.46622e-05	2.76482e-05	Cytoplasmic Membrane	no predicted signal peptide	Cytoplasmic Membrane	yes
SAOUHSC_02979	SAOUHSC_02979	2.55098e-05	6.25358e-05	0.00557035	0.00338194	Extracellular	signal peptide predicted	Extracellular	yes
SAOUHSC_02980	SAOUHSC_02980	0.000205478	0.000353773	0.000111001	0.00024009	no significant prediction	no predicted signal peptide	Cytoplasmic	no
SAOUHSC_02982	SasF	1.41655e-05	1.01716e-05	9.95411e-05	0.000233365	Cellwall	signal peptide predicted	Extracellular	yes
SAOUHSC_02983	GtfB	5.29658e-06	7.88053e-06	2.91756e-07	0	Cytoplasmic	no predicted signal peptide	Cytoplasmic	no
SAOUHSC_02984	GtfA	8.51909e-07	3.41007e-06	0	0	no significant prediction	no predicted signal peptide	Cytoplasmic	no
SAOUHSC_02985	SecA2	6.41876e-07	5.98573e-06	3.53076e-08	2.57846e-07	Cytoplasmic	no predicted signal peptide	Cytoplasmic	no
SAOUHSC_02986	Asp3	4.34871e-07	3.16735e-06	0	0	no significant prediction	no predicted signal peptide	Extracellular	yes
SAOUHSC_02987	Asp2	3.80945e-08	1.30522e-06	6.67719e-08	0	Cytoplasmic	no predicted signal peptide	Cytoplasmic	no
SAOUHSC_02988	Asp1	1.21401e-06	9.38772e-06	0	0	Cytoplasmic	no predicted signal peptide	Cytoplasmic	no
SAOUHSC_02990	SasA	7.74462e-07	3.3967e-05	9.07518e-08	3.29745e-05	Cellwall	no predicted signal peptide	Cell wall & surface	yes
SAOUHSC_02991	SAOUHSC_02991	1.59423e-07	1.01367e-05	0	0	Cytoplasmic	no predicted signal peptide	Cytoplasmic	no
SAOUHSC_02995	SAOUHSC_02995	1.4896e-06	4.00296e-06	0	6.55625e-08	no significant prediction	no predicted signal peptide	Cytoplasmic	no
SAOUHSC_03001	IcaR	0.000100687	0.000200604	1.754e-05	6.86938e-06	Cytoplasmic	no predicted signal peptide	Cytoplasmic	no
SAOUHSC_03006	GehA	0	2.32879e-06	8.39188e-06	0.00471926	Extracellular	signal peptide predicted	Extracellular	yes
SAOUHSC_03009	HisA	0	0	0	6.38548e-08	Cytoplasmic	no predicted signal peptide	Cytoplasmic	yes
SAOUHSC_03011	HisB	0	0	0	2.71113e-06	Cytoplasmic	no predicted signal peptide	Cytoplasmic	yes
SAOUHSC_03019	SAOUHSC_03019	2.89572e-07	3.14151e-06	0	0	Cytoplasmic Membrane	no predicted signal peptide	Cytoplasmic Membrane	yes
SAOUHSC_03021	SAOUHSC_03021	2.87827e-08	1.70719e-06	0	1.25259e-05	Cytoplasmic	no predicted signal peptide	Cytoplasmic	yes
SAOUHSC_03022	SAOUHSC_03022	0.000123662	0.000418132	0.000786078	0.00108255	no significant prediction	no predicted signal peptide	Cytoplasmic	yes
SAOUHSC_03023	Drp35	2.80848e-06	5.70545e-05	2.18826e-06	4.19692e-05	Cytoplasmic	no predicted signal peptide	Cytoplasmic	no
SAOUHSC_03024	SAOUHSC_03024	0.00010442	6.54654e-05	0.000284193	4.69268e-05	Cytoplasmic	no predicted signal peptide	Cytoplasmic	yes
SAOUHSC_03025	Pcp	0	0	3.10078e-06	7.40856e-06	Cytoplasmic	no predicted signal peptide	Cytoplasmic	yes
SAOUHSC_03026	SAOUHSC_03026	1.40287e-05	1.35954e-05	0	0	Cytoplasmic Membrane	no predicted signal peptide	Cytoplasmic Membrane	yes
SAOUHSC_03027	SAOUHSC_03027	2.70577e-06	2.79348e-06	0	2.58669e-07	no significant prediction	no predicted signal peptide	Cytoplasmic	no
SAOUHSC_03028	BstA	2.82898e-05	8.46791e-05	3.35585e-06	4.83634e-06	Cytoplasmic	no predicted signal peptide	Cytoplasmic	no
SAOUHSC_03030	SAOUHSC_03030	3.403e-06	7.50568e-06	0	0	Cytoplasmic Membrane	no predicted signal peptide	Cytoplasmic Membrane	yes
SAOUHSC_03034	SAOUHSC_03034	2.96685e-05	0.000122564	3.02351e-05	8.06298e-05	Cytoplasmic	no predicted signal peptide	Cytoplasmic	no
SAOUHSC_03045	CspB	0	0	0.000686952	7.75925e-05	Cytoplasmic	no predicted signal peptide	Cytoplasmic	yes
SAOUHSC_03049	Noc	0.000161798	0.000139324	4.23094e-05	6.98272e-06	Cytoplasmic	no predicted signal peptide	Cytoplasmic	no
SAOUHSC_03051	GidB	3.73149e-05	2.83554e-05	0.000112549	6.90712e-05	Cytoplasmic	no predicted signal peptide	Cytoplasmic	yes
SAOUHSC_03052	GidA	0.000128034	7.98726e-05	0.000178868	0.000239946	Cytoplasmic	no predicted signal peptide	Cytoplasmic	yes
SAOUHSC_03053	TrmE	0.000113747	8.74597e-05	1.70539e-05	1.04976e-07	Cytoplasmic	no predicted signal peptide	Cytoplasmic	no
SAOUHSC_1307a	SAOUHSC_1307a	0.000943482	0.0014188	0.000161472	0.000318009	no significant prediction	no predicted signal peptide	Cytoplasmic	no
SAOUHSC_1342a	SAOUHSC_1342a	8.46959e-05	6.62091e-05	0	0	Cytoplasmic Membrane	no predicted signal peptide	Cytoplasmic Membrane	yes
SAOUHSC_00010	SAOUHSC_00010					Cytoplasmic Membrane	no predicted signal peptide	Cytoplasmic Membrane	yes
SAOUHSC_00012	SAOUHSC_00012					Cytoplasmic Membrane	no predicted signal peptide	Cytoplasmic Membrane	yes
SAOUHSC_00026	SAOUHSC_00026					Cytoplasmic Membrane	no predicted signal peptide	Cytoplasmic Membrane	yes
SAOUHSC_00028	SAOUHSC_00028					Cytoplasmic Membrane	no predicted signal peptide	Cytoplasmic Membrane	yes
SAOUHSC_00029	SAOUHSC_00029					Extracellular	no predicted signal peptide	Cytoplasmic	yes
SAOUHSC_00031	SAOUHSC_00031					Cytoplasmic	no predicted signal peptide	Cytoplasmic
SAOUHSC_00032	SAOUHSC_00032					Extracellular	no predicted signal peptide	Cytoplasmic	yes
SAOUHSC_00033	TauE					Cytoplasmic Membrane	no predicted signal peptide	Cytoplasmic Membrane	yes
SAOUHSC_00034	CstR					Cytoplasmic	no predicted signal peptide	Cytoplasmic
SAOUHSC_00038	SAOUHSC_00038					Cytoplasmic Membrane	no predicted signal peptide	Cytoplasmic	yes
SAOUHSC_00040	SAOUHSC_00040					Cytoplasmic Membrane	no predicted signal peptide	Cytoplasmic Membrane	yes
SAOUHSC_00042	SAOUHSC_00042					Cytoplasmic Membrane	no predicted signal peptide	Cytoplasmic Membrane	yes
SAOUHSC_00043	SAOUHSC_00043					no significant prediction	no predicted signal peptide	Cytoplasmic
SAOUHSC_00045	SAOUHSC_00045					Cytoplasmic	no predicted signal peptide	Cytoplasmic
SAOUHSC_00047	SAOUHSC_00047					Cytoplasmic Membrane	no predicted signal peptide	Cytoplasmic Membrane	yes
SAOUHSC_00050	SAOUHSC_00050					Cytoplasmic Membrane	no predicted signal peptide	Cytoplasmic Membrane	yes
SAOUHSC_00052	Csa1A					no significant prediction	signal peptide predicted	Cytoplasmic Membrane	yes
SAOUHSC_00053	SAOUHSC_00053					no significant prediction	signal peptide predicted	Cytoplasmic Membrane	yes
SAOUHSC_00055	SAOUHSC_00055					no significant prediction	signal peptide predicted	Cytoplasmic Membrane	yes
SAOUHSC_00058	NorC					Cytoplasmic Membrane	no predicted signal peptide	Cytoplasmic Membrane	yes
SAOUHSC_00061	SAOUHSC_00061					no significant prediction	no predicted signal peptide	Cytoplasmic Membrane	yes
SAOUHSC_00062	SAOUHSC_00062					Cytoplasmic Membrane	no predicted signal peptide	Cytoplasmic Membrane	yes
SAOUHSC_00065	SAOUHSC_00065					Cytoplasmic Membrane	signal peptide predicted	Cytoplasmic Membrane	yes
SAOUHSC_00071	SirC					Cytoplasmic Membrane	no predicted signal peptide	Cytoplasmic Membrane	yes
SAOUHSC_00072	SirB					Cytoplasmic Membrane	no predicted signal peptide	Cytoplasmic Membrane	yes
SAOUHSC_00078	SbnD					Cytoplasmic Membrane	no predicted signal peptide	Cytoplasmic Membrane	yes
SAOUHSC_A00084	SAOUHSC_A00084					no significant prediction	no predicted signal peptide	Cytoplasmic
SAOUHSC_00084	SAOUHSC_00084					Cytoplasmic Membrane	no predicted signal peptide	Cytoplasmic Membrane	yes
SAOUHSC_00087	SAOUHSC_00087					Cytoplasmic Membrane	no predicted signal peptide	Cytoplasmic	yes
SAOUHSC_00088	GalE					Cytoplasmic	no predicted signal peptide	Cytoplasmic
SAOUHSC_00089	SAOUHSC_00089					Cytoplasmic Membrane	no predicted signal peptide	Cytoplasmic Membrane	yes
SAOUHSC_00090	SAOUHSC_00090					Cytoplasmic	no predicted signal peptide	Cytoplasmic Membrane	yes
SAOUHSC_00091	SAOUHSC_00091					Cytoplasmic Membrane	no predicted signal peptide	Cytoplasmic Membrane	yes
SAOUHSC_00092	SAOUHSC_00092					Cytoplasmic Membrane	no predicted signal peptide	Cytoplasmic Membrane	yes
SAOUHSC_A00097	SAOUHSC_A00097					Cytoplasmic Membrane	no predicted signal peptide	Extracellular	yes
SAOUHSC_00099	Tet38					Cytoplasmic Membrane	no predicted signal peptide	Cytoplasmic Membrane	yes
SAOUHSC_00102	PhnE1					Cytoplasmic Membrane	no predicted signal peptide	Cytoplasmic Membrane	yes
SAOUHSC_00103	PhnE2					Cytoplasmic Membrane	no predicted signal peptide	Cytoplasmic Membrane	yes
SAOUHSC_00104	PhnC					Cytoplasmic Membrane	no predicted signal peptide	Cytoplasmic Membrane	yes
SAOUHSC_00108	SAOUHSC_00108					no significant prediction	no predicted signal peptide	Cytoplasmic
SAOUHSC_00109	SAOUHSC_00109					no significant prediction	no predicted signal peptide	Cytoplasmic
SAOUHSC_00110	SAOUHSC_00110					Cytoplasmic	no predicted signal peptide	Cytoplasmic
SAOUHSC_00111	SAOUHSC_00111					Cytoplasmic Membrane	no predicted signal peptide	Cytoplasmic Membrane	yes
SAOUHSC_00113	AdhE					Cytoplasmic	no predicted signal peptide	Cytoplasmic
SAOUHSC_00115	CapB					Cytoplasmic Membrane	no predicted signal peptide	Cytoplasmic	yes
SAOUHSC_00118	CapE					Cytoplasmic	no predicted signal peptide	Cytoplasmic
SAOUHSC_00121	CapH					Cytoplasmic	no predicted signal peptide	Cytoplasmic
SAOUHSC_00123	CapJ					Cytoplasmic Membrane	no predicted signal peptide	Cytoplasmic Membrane	yes
SAOUHSC_00124	CapK					Cytoplasmic Membrane	no predicted signal peptide	Cytoplasmic Membrane	yes
SAOUHSC_00125	CapL					Cytoplasmic	no predicted signal peptide	Cytoplasmic Membrane	yes
SAOUHSC_00127	CapN					Cytoplasmic	no predicted signal peptide	Cytoplasmic Membrane	yes
SAOUHSC_00131	SAOUHSC_00131					Cytoplasmic Membrane	no predicted signal peptide	Cytoplasmic Membrane	yes
SAOUHSC_00133	SAOUHSC_00133					Cytoplasmic Membrane	no predicted signal peptide	Cytoplasmic Membrane	yes
SAOUHSC_00136	SsuB					Cytoplasmic Membrane	no predicted signal peptide	Cytoplasmic Membrane	yes
SAOUHSC_00137	SsuA					no significant prediction	signal peptide predicted	Cytoplasmic Membrane	yes
SAOUHSC_00138	SsuC					Cytoplasmic Membrane	no predicted signal peptide	Cytoplasmic Membrane	yes
SAOUHSC_00143	SAOUHSC_00143					Cytoplasmic Membrane	no predicted signal peptide	Cytoplasmic Membrane	yes
SAOUHSC_00145	SAOUHSC_00145					Cytoplasmic	no predicted signal peptide	Cytoplasmic
SAOUHSC_00146	SAOUHSC_00146					Cytoplasmic Membrane	no predicted signal peptide	Cytoplasmic Membrane	yes
SAOUHSC_00147	ArgB					no significant prediction	no predicted signal peptide	Cytoplasmic
SAOUHSC_00148	ArgJ					Cytoplasmic	no predicted signal peptide	Cytoplasmic
SAOUHSC_00149	ArgC					Cytoplasmic	no predicted signal peptide	Cytoplasmic
SAOUHSC_00154	SAOUHSC_00154					no significant prediction	no predicted signal peptide	Cytoplasmic
SAOUHSC_00161	SAOUHSC_00161					Cytoplasmic Membrane	no predicted signal peptide	Cytoplasmic Membrane	yes
SAOUHSC_00163	SAOUHSC_00163					no significant prediction	no predicted signal peptide	Cytoplasmic
SAOUHSC_00166	SAOUHSC_00166					Cytoplasmic	no predicted signal peptide	Extracellular	yes
SAOUHSC_00168	SAOUHSC_00168					Cytoplasmic Membrane	no predicted signal peptide	Cytoplasmic Membrane	yes
SAOUHSC_00169	SAOUHSC_00169					Cytoplasmic Membrane	no predicted signal peptide	Cytoplasmic Membrane	yes
SAOUHSC_00172	SAOUHSC_00172					no significant prediction	signal peptide predicted	Cytoplasmic Membrane	yes
SAOUHSC_00174	SAOUHSC_00174					Extracellular	no predicted signal peptide	Cytoplasmic Membrane	yes
SAOUHSC_00177	MalF					Cytoplasmic Membrane	no predicted signal peptide	Cytoplasmic Membrane	yes
SAOUHSC_00178	SAOUHSC_00178					Cytoplasmic Membrane	no predicted signal peptide	Cytoplasmic Membrane	yes
SAOUHSC_00185	HptS					Cytoplasmic Membrane	no predicted signal peptide	Cytoplasmic Membrane	yes
SAOUHSC_00188	PflA					Cytoplasmic	no predicted signal peptide	Cytoplasmic
SAOUHSC_00191	SAOUHSC_00191					no significant prediction	no predicted signal peptide	Extracellular	yes
SAOUHSC_00193	SAOUHSC_00193					Cytoplasmic Membrane	no predicted signal peptide	Cytoplasmic Membrane	yes
SAOUHSC_00194	SAOUHSC_00194					no significant prediction	no predicted signal peptide	Extracellular	yes
SAOUHSC_00202	SAOUHSC_00202					no significant prediction	no predicted signal peptide	Cytoplasmic
SAOUHSC_00203	SAOUHSC_00203					no significant prediction	no predicted signal peptide	Cytoplasmic Membrane	yes
SAOUHSC_00205	SAOUHSC_00205					no significant prediction	no predicted signal peptide	Cytoplasmic
SAOUHSC_00208	SAOUHSC_00208					no significant prediction	no predicted signal peptide	Cytoplasmic
SAOUHSC_00209	GlcC					Cytoplasmic Membrane	signal peptide predicted	Cytoplasmic Membrane	yes
SAOUHSC_00212	SAOUHSC_00212					no significant prediction	no predicted signal peptide	Cytoplasmic
SAOUHSC_00213	SAOUHSC_00213					Cytoplasmic	no predicted signal peptide	Cytoplasmic
SAOUHSC_00214	SAOUHSC_00214					Cytoplasmic	no predicted signal peptide	Cytoplasmic
SAOUHSC_00215	SAOUHSC_00215					Cytoplasmic	no predicted signal peptide	Cytoplasmic
SAOUHSC_00216	SAOUHSC_00216					Cytoplasmic Membrane	no predicted signal peptide	Cytoplasmic Membrane	yes
SAOUHSC_00217	SAOUHSC_00217					Cytoplasmic	no predicted signal peptide	Cytoplasmic
SAOUHSC_00218	SAOUHSC_00218					no significant prediction	no predicted signal peptide	Cytoplasmic Membrane	yes
SAOUHSC_00219	SAOUHSC_00219					Cytoplasmic	no predicted signal peptide	Cytoplasmic
SAOUHSC_A00219	SAOUHSC_A00219					Cytoplasmic Membrane	no predicted signal peptide	Cytoplasmic	yes
SAOUHSC_00232	LrgA					Cytoplasmic Membrane	no predicted signal peptide	Cytoplasmic Membrane	yes
SAOUHSC_00238	SAOUHSC_00238					Cytoplasmic Membrane	no predicted signal peptide	Cytoplasmic	yes
SAOUHSC_00240	RbsD					Cytoplasmic	no predicted signal peptide	Cytoplasmic
SAOUHSC_00241	RbsU					Cytoplasmic Membrane	no predicted signal peptide	Cytoplasmic Membrane	yes
SAOUHSC_00243	SAOUHSC_00243					no significant prediction	no predicted signal peptide	Cytoplasmic
SAOUHSC_00245	SAOUHSC_00245					Cytoplasmic	no predicted signal peptide	Cytoplasmic
SAOUHSC_00246	SAOUHSC_00246					Cytoplasmic Membrane	no predicted signal peptide	Cytoplasmic Membrane	yes
SAOUHSC_00249	SAOUHSC_00249					Cytoplasmic Membrane	no predicted signal peptide	Cytoplasmic	yes
SAOUHSC_00250	SAOUHSC_00250					Cytoplasmic Membrane	no predicted signal peptide	Cytoplasmic Membrane	yes
SAOUHSC_00251	SAOUHSC_00251					Cytoplasmic Membrane	no predicted signal peptide	Cytoplasmic Membrane	yes
SAOUHSC_00254	SAOUHSC_00254					Cytoplasmic Membrane	no predicted signal peptide	Cytoplasmic Membrane	yes
SAOUHSC_00255	SAOUHSC_00255					Cytoplasmic Membrane	no predicted signal peptide	Cytoplasmic Membrane	yes
SAOUHSC_00259	EssA					Cytoplasmic Membrane	no predicted signal peptide	Cytoplasmic Membrane	yes
SAOUHSC_00264	EsxC					Cytoplasmic	no predicted signal peptide	Extracellular	yes
SAOUHSC_00265	EsxB					Extracellular	no predicted signal peptide	Extracellular	yes
SAOUHSC_00266	EsaE					Cytoplasmic	no predicted signal peptide	Extracellular	yes
SAOUHSC_00267	EsxD					no significant prediction	no predicted signal peptide	Extracellular	yes
SAOUHSC_00270	SAOUHSC_00270					Cytoplasmic Membrane	signal peptide predicted	Cytoplasmic Membrane	yes
SAOUHSC_00271	SAOUHSC_00271					Cytoplasmic Membrane	no predicted signal peptide	Cytoplasmic Membrane	yes
SAOUHSC_00272	SAOUHSC_00272					Cytoplasmic Membrane	no predicted signal peptide	Cytoplasmic Membrane	yes
SAOUHSC_00274	SAOUHSC_00274					Cytoplasmic	no predicted signal peptide	Cytoplasmic
SAOUHSC_00275	SAOUHSC_00275					Cytoplasmic	no predicted signal peptide	Cytoplasmic
SAOUHSC_00280	SAOUHSC_00280					Cytoplasmic Membrane	no predicted signal peptide	Cytoplasmic Membrane	yes
SAOUHSC_00281	SAOUHSC_00281					Cytoplasmic Membrane	no predicted signal peptide	Cytoplasmic Membrane	yes
SAOUHSC_A00283	SAOUHSC_A00283					no significant prediction	no predicted signal peptide	Cytoplasmic
SAOUHSC_00289	SAOUHSC_00289					no significant prediction	no predicted signal peptide	Cytoplasmic
SAOUHSC_00291	SAOUHSC_00291					Cytoplasmic	no predicted signal peptide	Cytoplasmic
SAOUHSC_00293	SAOUHSC_00293					Cytoplasmic Membrane	no predicted signal peptide	Cytoplasmic Membrane	yes
SAOUHSC_00299	SAOUHSC_00299					Cytoplasmic Membrane	no predicted signal peptide	Cytoplasmic Membrane	yes
SAOUHSC_00303	SAOUHSC_00303					Extracellular	no predicted signal peptide	Cytoplasmic	yes
SAOUHSC_00315	MepA					Cytoplasmic Membrane	no predicted signal peptide	Cytoplasmic Membrane	yes
SAOUHSC_00316	MepB					no significant prediction	no predicted signal peptide	Cytoplasmic
SAOUHSC_00323	SAOUHSC_00323					Extracellular	no predicted signal peptide	Extracellular	yes
SAOUHSC_00326	FepB					Extracellular	signal peptide predicted	Extracellular	yes
SAOUHSC_00327	FepC					Cytoplasmic Membrane	no predicted signal peptide	Cytoplasmic Membrane	yes
SAOUHSC_00328	TatC					Cytoplasmic Membrane	no predicted signal peptide	Cytoplasmic Membrane	yes
SAOUHSC_00329	TatA					Cytoplasmic Membrane	no predicted signal peptide	Cytoplasmic Membrane	yes
SAOUHSC_00332	SAOUHSC_00332					Cytoplasmic Membrane	no predicted signal peptide	Cytoplasmic Membrane	yes
SAOUHSC_00334	SAOUHSC_00334					Cytoplasmic Membrane	no predicted signal peptide	Cytoplasmic Membrane	yes
SAOUHSC_00335	SAOUHSC_00335					Cytoplasmic Membrane	no predicted signal peptide	Cytoplasmic Membrane	yes
SAOUHSC_A00332	SAOUHSC_A00332					Cytoplasmic Membrane	no predicted signal peptide	Cytoplasmic	yes
SAOUHSC_00339	MetF					Cytoplasmic	no predicted signal peptide	Cytoplasmic
SAOUHSC_00340	MetC					Cytoplasmic	no predicted signal peptide	Cytoplasmic
SAOUHSC_00341	MetI					Cytoplasmic	no predicted signal peptide	Cytoplasmic
SAOUHSC_00347	SAOUHSC_00347					no significant prediction	no predicted signal peptide	Cytoplasmic
SAOUHSC_00351	SAOUHSC_00351					Cytoplasmic	no predicted signal peptide	Cytoplasmic
SAOUHSC_00352	SAOUHSC_00352					no significant prediction	no predicted signal peptide	Cytoplasmic
SAOUHSC_00353	SAOUHSC_00353					no significant prediction	no predicted signal peptide	Cytoplasmic
SAOUHSC_00355	SAOUHSC_00355					no significant prediction	signal peptide predicted	Cytoplasmic Membrane	yes
SAOUHSC_00358	SAOUHSC_00358					Cytoplasmic Membrane	no predicted signal peptide	Cytoplasmic Membrane	yes
SAOUHSC_A00354	SAOUHSC_A00354					no significant prediction	no predicted signal peptide	Cytoplasmic
SAOUHSC_00360	SAOUHSC_00360					Cytoplasmic Membrane	no predicted signal peptide	Cytoplasmic Membrane	yes
SAOUHSC_00363	SAOUHSC_00363					no significant prediction	no predicted signal peptide	Cytoplasmic
SAOUHSC_00368	SAOUHSC_00368					Extracellular	no predicted signal peptide	Cytoplasmic	yes
SAOUHSC_00373	PbuX					Cytoplasmic Membrane	no predicted signal peptide	Cytoplasmic Membrane	yes
SAOUHSC_00376	SAOUHSC_00376					no significant prediction	no predicted signal peptide	Cytoplasmic
SAOUHSC_00377	SAOUHSC_00377					no significant prediction	no predicted signal peptide	Extracellular	yes
SAOUHSC_00378	SAOUHSC_00378					Cytoplasmic	no predicted signal peptide	Cytoplasmic
SAOUHSC_00381a	SAOUHSC_00381a					no significant prediction	no predicted signal peptide	Cytoplasmic
SAOUHSC_00381	SAOUHSC_00381					Cytoplasmic Membrane	no predicted signal peptide	Cytoplasmic Membrane	yes
SAOUHSC_00387	SAOUHSC_00387					no significant prediction	no predicted signal peptide	Cytoplasmic
[truncated: 855 more rows]

## Sheet: legend
Table S9. Complete list of proteins of interest for the secretome analysis.
	reliBAQ	Relative iBAQ values were calculated as iBAQ value divided by the total sum of iBAQ values for each sample.
		Subsequently, the mean of the relative iBAQ values per condition was calculated.
		Proteins with two non-modified identified peptides (peptide ion q-value <= 0.001) were considered.
		For non identified proteins in one condition (secretome/ cellular proteome), the iBAQ value was imputated by 0.
