# Supplementary material for: Linking Virulence and Iron Limitation Response in : The sRNA IsrR Is Involved in SaeRS Activation
Source: J Proteome Res. 2025 Jun 2;24(7):3324–42. doi: 10.1021/acs.jproteome.5c00059 (PMC12235713; doi:10.1021/acs.jproteome.5c00059)
Supplement: Supplementary file 5 [file pr5c00059_si_005.xlsx]

## Sheet: statistics
Table S10. Statistical results of the proteome analysis of the secretome.
locus tag	protein_name	description	product	n_peptides	group1	group2	comparison	p.fdr	fold_change	significant_changed	ON_OFF.group1	ON_OFF.group2	AureoWiki_Regulon
SAOUHSC_00003	SAOUHSC_00003	hypothetical protein	hypothetical protein	3	TSBDP_DisrR_exp	TSBDP_HG001_exp	TSBDP_DisrR_exp/TSBDP_HG001_exp	1	-1.13126	none	ON	OFF
SAOUHSC_00007	NnrD	hypothetical protein	hypothetical protein	5	TSBDP_DisrR_exp	TSBDP_HG001_exp	TSBDP_DisrR_exp/TSBDP_HG001_exp	1	-1.21088	none	ON	ON
SAOUHSC_00015	GdpP	hypothetical protein	hypothetical protein	6	TSBDP_DisrR_exp	TSBDP_HG001_exp	TSBDP_DisrR_exp/TSBDP_HG001_exp	1	1.15522	none	OFF	ON
SAOUHSC_00017	RplI	50S ribosomal protein L9	50S ribosomal protein L9	8	TSBDP_DisrR_exp	TSBDP_HG001_exp	TSBDP_DisrR_exp/TSBDP_HG001_exp	0.338675	-1.28104	none	ON	ON
SAOUHSC_00019	PurA	adenylosuccinate synthetase	adenylosuccinate synthetase	27	TSBDP_DisrR_exp	TSBDP_HG001_exp	TSBDP_DisrR_exp/TSBDP_HG001_exp	1	-1.24322	none	ON	ON	PurR
SAOUHSC_00022	WalH	hypothetical protein	hypothetical protein	14	TSBDP_DisrR_exp	TSBDP_HG001_exp	TSBDP_DisrR_exp/TSBDP_HG001_exp	1	1.97686	none	ON	OFF
SAOUHSC_00023	WalI	hypothetical protein	hypothetical protein	8	TSBDP_DisrR_exp	TSBDP_HG001_exp	TSBDP_DisrR_exp/TSBDP_HG001_exp	1	1.57989	none	OFF	ON
SAOUHSC_00025	AdsA	hypothetical protein	hypothetical protein	31	TSBDP_DisrR_exp	TSBDP_HG001_exp	TSBDP_DisrR_exp/TSBDP_HG001_exp	1	-1.0423	none	ON	ON
SAOUHSC_00030	SAOUHSC_00030	hypothetical protein	hypothetical protein	10	TSBDP_DisrR_exp	TSBDP_HG001_exp	TSBDP_DisrR_exp/TSBDP_HG001_exp	1	1.02267	none	OFF	OFF
SAOUHSC_00039	SAOUHSC_00039	hypothetical protein	hypothetical protein	12	TSBDP_DisrR_exp	TSBDP_HG001_exp	TSBDP_DisrR_exp/TSBDP_HG001_exp	1	1.33557	none	ON	ON
SAOUHSC_00051	Plc	1-phosphatidylinositol phosphodiesterase	1-phosphatidylinositol phosphodiesterase	10	TSBDP_DisrR_exp	TSBDP_HG001_exp	TSBDP_DisrR_exp/TSBDP_HG001_exp	1	-1.09148	none	OFF	ON
SAOUHSC_00054	SAOUHSC_00054	hypothetical protein	hypothetical protein	2	TSBDP_DisrR_exp	TSBDP_HG001_exp	TSBDP_DisrR_exp/TSBDP_HG001_exp	1	2.69629	none	OFF	OFF
SAOUHSC_00060	NptA	hypothetical protein	hypothetical protein	2	TSBDP_DisrR_exp	TSBDP_HG001_exp	TSBDP_DisrR_exp/TSBDP_HG001_exp	1	5.39948	none	OFF	OFF
SAOUHSC_00069	Spa	protein A	protein A	34	TSBDP_DisrR_exp	TSBDP_HG001_exp	TSBDP_DisrR_exp/TSBDP_HG001_exp	1	-1.06535	none	ON	ON	S871; CcpA
SAOUHSC_00074	SirA	periplasmic binding protein	periplasmic binding protein	18	TSBDP_DisrR_exp	TSBDP_HG001_exp	TSBDP_DisrR_exp/TSBDP_HG001_exp	3.66803e-07	-1.68326	down	ON	ON	Fur
SAOUHSC_00077	SbnC	hypothetical protein	hypothetical protein	10	TSBDP_DisrR_exp	TSBDP_HG001_exp	TSBDP_DisrR_exp/TSBDP_HG001_exp	0.572123	-1.34655	none	ON	ON	Fur
SAOUHSC_00093	SodM	superoxide dismutase	superoxide dismutase	11	TSBDP_DisrR_exp	TSBDP_HG001_exp	TSBDP_DisrR_exp/TSBDP_HG001_exp	0.0321611	1.62762	up	ON	ON	CodY
SAOUHSC_00094	SasD	hypothetical protein	hypothetical protein	12	TSBDP_DisrR_exp	TSBDP_HG001_exp	TSBDP_DisrR_exp/TSBDP_HG001_exp	1.04917e-06	-2.12973	down	ON	ON
SAOUHSC_00097	DeoD1	purine nucleoside phosphorylase	purine nucleoside phosphorylase	2	TSBDP_DisrR_exp	TSBDP_HG001_exp	TSBDP_DisrR_exp/TSBDP_HG001_exp	1	1.45102	none	OFF	OFF
SAOUHSC_00101	DeoB	phosphopentomutase	phosphopentomutase	27	TSBDP_DisrR_exp	TSBDP_HG001_exp	TSBDP_DisrR_exp/TSBDP_HG001_exp	1	1.01935	none	ON	ON
SAOUHSC_00105	PhnD	phosphonate ABC transporter substrate-binding protein	phosphonate ABC transporter substrate-binding protein	2	TSBDP_DisrR_exp	TSBDP_HG001_exp	TSBDP_DisrR_exp/TSBDP_HG001_exp	0.673953	4.88927	none	OFF	OFF
SAOUHSC_00106	SAOUHSC_00106	hypothetical protein	hypothetical protein	21	TSBDP_DisrR_exp	TSBDP_HG001_exp	TSBDP_DisrR_exp/TSBDP_HG001_exp	1	-1.0802	none	ON	ON
SAOUHSC_00107	SAOUHSC_00107	hypothetical protein	hypothetical protein	4	TSBDP_DisrR_exp	TSBDP_HG001_exp	TSBDP_DisrR_exp/TSBDP_HG001_exp	0.764735	-1.35201	none	ON	ON
SAOUHSC_00155	GlcA	PTS system glucose-specific protein	PTS system glucose-specific protein	10	TSBDP_DisrR_exp	TSBDP_HG001_exp	TSBDP_DisrR_exp/TSBDP_HG001_exp	0.00308287	-1.50458	down	ON	ON	CcpA
SAOUHSC_00158	MurP	PTS system transporter	PTS system transporter	5	TSBDP_DisrR_exp	TSBDP_HG001_exp	TSBDP_DisrR_exp/TSBDP_HG001_exp	1	-1.2622	none	OFF	OFF	MurR; CcpA
SAOUHSC_00170	GisD	RGD-containing lipoprotein	RGD-containing lipoprotein	11	TSBDP_DisrR_exp	TSBDP_HG001_exp	TSBDP_DisrR_exp/TSBDP_HG001_exp	1	2.75901	none	OFF	OFF
SAOUHSC_00192	Coa	staphylocoagulase	staphylocoagulase	23	TSBDP_DisrR_exp	TSBDP_HG001_exp	TSBDP_DisrR_exp/TSBDP_HG001_exp	2.98615e-21	-3.77761	down	ON	ON	S871; SaeR
SAOUHSC_00200	PrsS	hypothetical protein	hypothetical protein	3	TSBDP_DisrR_exp	TSBDP_HG001_exp	TSBDP_DisrR_exp/TSBDP_HG001_exp	0.940174	11.014	none	OFF	OFF
SAOUHSC_00201	NikA	hypothetical protein	hypothetical protein	10	TSBDP_DisrR_exp	TSBDP_HG001_exp	TSBDP_DisrR_exp/TSBDP_HG001_exp	0.93233	1.83914	none	ON	OFF
SAOUHSC_00206	Ldh1	L-lactate dehydrogenase	L-lactate dehydrogenase	13	TSBDP_DisrR_exp	TSBDP_HG001_exp	TSBDP_DisrR_exp/TSBDP_HG001_exp	0.0180053	2.16517	up	ON	ON	Rex
SAOUHSC_00220	TarI'	2-C-methyl-D-erythritol 4-phosphate cytidylyltransferase	2-C-methyl-D-erythritol 4-phosphate cytidylyltransferase	12	TSBDP_DisrR_exp	TSBDP_HG001_exp	TSBDP_DisrR_exp/TSBDP_HG001_exp	1	1.01327	none	ON	ON
SAOUHSC_00222	TarL'	teichoic acid biosynthesis protein TagB	teichoic acid biosynthesis protein TagB	12	TSBDP_DisrR_exp	TSBDP_HG001_exp	TSBDP_DisrR_exp/TSBDP_HG001_exp	1	-1.07754	none	ON	ON
SAOUHSC_00223	TarF	teichoic acid biosynthesis protein F	teichoic acid biosynthesis protein F	17	TSBDP_DisrR_exp	TSBDP_HG001_exp	TSBDP_DisrR_exp/TSBDP_HG001_exp	1	1.11205	none	ON	ON
SAOUHSC_00227	TarL	hypothetical protein	hypothetical protein	6	TSBDP_DisrR_exp	TSBDP_HG001_exp	TSBDP_DisrR_exp/TSBDP_HG001_exp	1	1.25229	none	ON	ON
SAOUHSC_00229	ScdA	cell wall biosynthesis protein ScdA	cell wall biosynthesis protein ScdA	7	TSBDP_DisrR_exp	TSBDP_HG001_exp	TSBDP_DisrR_exp/TSBDP_HG001_exp	0.944705	1.27267	none	ON	ON
SAOUHSC_00235	SAOUHSC_00235	hypothetical protein	hypothetical protein	2	TSBDP_DisrR_exp	TSBDP_HG001_exp	TSBDP_DisrR_exp/TSBDP_HG001_exp	1	1.38895	none	OFF	OFF	BglR
SAOUHSC_00248	LytM	peptidoglycan hydrolase	peptidoglycan hydrolase	9	TSBDP_DisrR_exp	TSBDP_HG001_exp	TSBDP_DisrR_exp/TSBDP_HG001_exp	1	1.09989	none	ON	ON	WalR
SAOUHSC_00253	SAOUHSC_00253	hypothetical protein	hypothetical protein	9	TSBDP_DisrR_exp	TSBDP_HG001_exp	TSBDP_DisrR_exp/TSBDP_HG001_exp	0.546574	-2.07886	none	OFF	ON
SAOUHSC_00256	SAOUHSC_00256	hypothetical protein	hypothetical protein	8	TSBDP_DisrR_exp	TSBDP_HG001_exp	TSBDP_DisrR_exp/TSBDP_HG001_exp	0.00372954	-1.573	down	ON	ON
SAOUHSC_00257	EsxA	hypothetical protein	hypothetical protein	6	TSBDP_DisrR_exp	TSBDP_HG001_exp	TSBDP_DisrR_exp/TSBDP_HG001_exp	1	-1.1128	none	OFF	ON
SAOUHSC_00258	EsaA	hypothetical protein	hypothetical protein	24	TSBDP_DisrR_exp	TSBDP_HG001_exp	TSBDP_DisrR_exp/TSBDP_HG001_exp	0.468746	-1.37669	none	ON	ON
SAOUHSC_00276	SAOUHSC_00276	hypothetical protein	hypothetical protein	2	TSBDP_DisrR_exp	TSBDP_HG001_exp	TSBDP_DisrR_exp/TSBDP_HG001_exp	0.610607	2.06255	none	OFF	OFF
SAOUHSC_00284	SAOUHSC_00284	5'-nucleotidase	5'-nucleotidase	6	TSBDP_DisrR_exp	TSBDP_HG001_exp	TSBDP_DisrR_exp/TSBDP_HG001_exp	0.00433439	-1.68973	down	ON	ON
SAOUHSC_00300	GehB	lipase	lipase	42	TSBDP_DisrR_exp	TSBDP_HG001_exp	TSBDP_DisrR_exp/TSBDP_HG001_exp	1	-1.0001	none	ON	ON
SAOUHSC_00301	SAOUHSC_00301	hypothetical protein	hypothetical protein	10	TSBDP_DisrR_exp	TSBDP_HG001_exp	TSBDP_DisrR_exp/TSBDP_HG001_exp	1	1.21087	none	ON	ON
SAOUHSC_00305	GcvH-L	hypothetical protein	hypothetical protein	5	TSBDP_DisrR_exp	TSBDP_HG001_exp	TSBDP_DisrR_exp/TSBDP_HG001_exp	5.9007e-05	-2.2302	down	ON	ON
SAOUHSC_00308	LplA2	hypothetical protein	hypothetical protein	17	TSBDP_DisrR_exp	TSBDP_HG001_exp	TSBDP_DisrR_exp/TSBDP_HG001_exp	1.27784e-10	-1.89635	down	ON	ON
SAOUHSC_00311	SAOUHSC_00311	hypothetical protein	hypothetical protein	2	TSBDP_DisrR_exp	TSBDP_HG001_exp	TSBDP_DisrR_exp/TSBDP_HG001_exp	1	3.42005	none	OFF	OFF
SAOUHSC_00325	FepA	hypothetical protein	hypothetical protein	4	TSBDP_DisrR_exp	TSBDP_HG001_exp	TSBDP_DisrR_exp/TSBDP_HG001_exp	1	1.1037	none	OFF	ON	Fur
SAOUHSC_00330	SAOUHSC_00330	hypothetical protein	hypothetical protein	4	TSBDP_DisrR_exp	TSBDP_HG001_exp	TSBDP_DisrR_exp/TSBDP_HG001_exp	1	-1.25766	none	OFF	OFF
SAOUHSC_00333	SAOUHSC_00333	ABC transporter ATP-binding protein	ABC transporter ATP-binding protein	5	TSBDP_DisrR_exp	TSBDP_HG001_exp	TSBDP_DisrR_exp/TSBDP_HG001_exp	1	-1.69576	none	ON	ON
SAOUHSC_00337	Mdh	hypothetical protein	hypothetical protein	12	TSBDP_DisrR_exp	TSBDP_HG001_exp	TSBDP_DisrR_exp/TSBDP_HG001_exp	1	1.03201	none	ON	ON	S106
SAOUHSC_00344	SAOUHSC_00344	hypothetical protein	hypothetical protein	5	TSBDP_DisrR_exp	TSBDP_HG001_exp	TSBDP_DisrR_exp/TSBDP_HG001_exp	0.0357667	-1.44305	none	ON	ON
SAOUHSC_00354	SelX	hypothetical protein	hypothetical protein	4	TSBDP_DisrR_exp	TSBDP_HG001_exp	TSBDP_DisrR_exp/TSBDP_HG001_exp	1	-1.00125	none	ON	ON	SaeR
SAOUHSC_00356	SAOUHSC_00356	hypothetical protein	hypothetical protein	12	TSBDP_DisrR_exp	TSBDP_HG001_exp	TSBDP_DisrR_exp/TSBDP_HG001_exp	1	1.01141	none	ON	ON	SigB
SAOUHSC_00362	SAOUHSC_00362	hypothetical protein	hypothetical protein	7	TSBDP_DisrR_exp	TSBDP_HG001_exp	TSBDP_DisrR_exp/TSBDP_HG001_exp	1	-1.14857	none	ON	ON
SAOUHSC_00364	AhpF	alkyl hydroperoxide reductase subunit F	alkyl hydroperoxide reductase subunit F	25	TSBDP_DisrR_exp	TSBDP_HG001_exp	TSBDP_DisrR_exp/TSBDP_HG001_exp	1	1.0252	none	ON	ON	PerR
SAOUHSC_00367	TcyP	hypothetical protein	hypothetical protein	3	TSBDP_DisrR_exp	TSBDP_HG001_exp	TSBDP_DisrR_exp/TSBDP_HG001_exp	1	1.16829	none	OFF	OFF	CodY; CymR
SAOUHSC_00369	SAOUHSC_00369	hypothetical protein	hypothetical protein	18	TSBDP_DisrR_exp	TSBDP_HG001_exp	TSBDP_DisrR_exp/TSBDP_HG001_exp	0.216417	-1.35764	none	ON	ON
SAOUHSC_00383	Ssl1	superantigen-like protein	superantigen-like protein	12	TSBDP_DisrR_exp	TSBDP_HG001_exp	TSBDP_DisrR_exp/TSBDP_HG001_exp	1	1.10325	none	ON	ON
SAOUHSC_00384	Ssl2	superantigen-like protein	superantigen-like protein	4	TSBDP_DisrR_exp	TSBDP_HG001_exp	TSBDP_DisrR_exp/TSBDP_HG001_exp	1	1.34216	none	ON	ON
SAOUHSC_00386	Ssl3	superantigen-like protein	superantigen-like protein	3	TSBDP_DisrR_exp	TSBDP_HG001_exp	TSBDP_DisrR_exp/TSBDP_HG001_exp	1	2.47513	none	OFF	OFF
SAOUHSC_00390	Ssl5	superantigen-like protein 5	superantigen-like protein 5	7	TSBDP_DisrR_exp	TSBDP_HG001_exp	TSBDP_DisrR_exp/TSBDP_HG001_exp	1	1.10784	none	ON	ON
SAOUHSC_00391	Ssl6	superantigen-like protein	superantigen-like protein	3	TSBDP_DisrR_exp	TSBDP_HG001_exp	TSBDP_DisrR_exp/TSBDP_HG001_exp	1	1.1343	none	ON	ON
SAOUHSC_00392	Ssl7	superantigen-like protein 7	superantigen-like protein 7	8	TSBDP_DisrR_exp	TSBDP_HG001_exp	TSBDP_DisrR_exp/TSBDP_HG001_exp	1	-1.01688	none	ON	ON	SaeR
SAOUHSC_00393	Ssl8	superantigen-like protein	superantigen-like protein	3	TSBDP_DisrR_exp	TSBDP_HG001_exp	TSBDP_DisrR_exp/TSBDP_HG001_exp	1	-1.19319	none	ON	ON
SAOUHSC_00394	Ssl9	superantigen-like protein	superantigen-like protein	5	TSBDP_DisrR_exp	TSBDP_HG001_exp	TSBDP_DisrR_exp/TSBDP_HG001_exp	1	1.07964	none	ON	ON	SaeR
SAOUHSC_00395	Ssl10	superantigen-like protein	superantigen-like protein	5	TSBDP_DisrR_exp	TSBDP_HG001_exp	TSBDP_DisrR_exp/TSBDP_HG001_exp	1	-1.14204	none	ON	ON
SAOUHSC_00399	Ssl11	superantigen-like protein	superantigen-like protein	10	TSBDP_DisrR_exp	TSBDP_HG001_exp	TSBDP_DisrR_exp/TSBDP_HG001_exp	8.27941e-05	-2.39989	down	ON	ON	SaeR
SAOUHSC_00400	SAOUHSC_00400	hypothetical protein	hypothetical protein	24	TSBDP_DisrR_exp	TSBDP_HG001_exp	TSBDP_DisrR_exp/TSBDP_HG001_exp	1.63876e-09	-1.98611	down	ON	ON	SaeR
SAOUHSC_00405	Lpl9	hypothetical protein	hypothetical protein	11	TSBDP_DisrR_exp	TSBDP_HG001_exp	TSBDP_DisrR_exp/TSBDP_HG001_exp	1	1.00268	none	ON	ON
SAOUHSC_00406	SAOUHSC_00406	hypothetical protein	hypothetical protein	11	TSBDP_DisrR_exp	TSBDP_HG001_exp	TSBDP_DisrR_exp/TSBDP_HG001_exp	1	2.40857	none	OFF	OFF
SAOUHSC_00411.1	Psmα4	Phenol-soluble modulin alpha 4 peptide	Phenol-soluble modulin alpha 4 peptide	3	TSBDP_DisrR_exp	TSBDP_HG001_exp	TSBDP_DisrR_exp/TSBDP_HG001_exp	1	-1.32265	none	OFF	OFF	AgrA
SAOUHSC_00411.4	Psmα1	Phenol-soluble modulin alpha 1 peptide	Phenol-soluble modulin alpha 1 peptide	3	TSBDP_DisrR_exp	TSBDP_HG001_exp	TSBDP_DisrR_exp/TSBDP_HG001_exp	1	1.08872	none	OFF	OFF	AgrA
SAOUHSC_00426	MetQ2	ABC transporter substrate-binding protein	ABC transporter substrate-binding protein	11	TSBDP_DisrR_exp	TSBDP_HG001_exp	TSBDP_DisrR_exp/TSBDP_HG001_exp	1	1.72021	none	ON	OFF	CymR
SAOUHSC_00427	Sle1	autolysin	autolysin	13	TSBDP_DisrR_exp	TSBDP_HG001_exp	TSBDP_DisrR_exp/TSBDP_HG001_exp	1	-1.046	none	ON	ON	WalR
SAOUHSC_00435	GltB	glutamate synthase large subunit	glutamate synthase large subunit	9	TSBDP_DisrR_exp	TSBDP_HG001_exp	TSBDP_DisrR_exp/TSBDP_HG001_exp	1	-1.17974	none	OFF	OFF	GltC; CodY
SAOUHSC_00436	GltD	glutamate synthase subunit beta	glutamate synthase subunit beta	8	TSBDP_DisrR_exp	TSBDP_HG001_exp	TSBDP_DisrR_exp/TSBDP_HG001_exp	1	-1.34622	none	OFF	OFF	GltC; CodY
SAOUHSC_00444	SAOUHSC_00444	hypothetical protein	hypothetical protein	6	TSBDP_DisrR_exp	TSBDP_HG001_exp	TSBDP_DisrR_exp/TSBDP_HG001_exp	1	1.13655	none	ON	ON
SAOUHSC_00445	RecR	recombination protein RecR	recombination protein RecR	6	TSBDP_DisrR_exp	TSBDP_HG001_exp	TSBDP_DisrR_exp/TSBDP_HG001_exp	1	1.37877	none	ON	ON
SAOUHSC_00456	SAOUHSC_00456	DNA replication intiation control protein YabA	DNA replication intiation control protein YabA	3	TSBDP_DisrR_exp	TSBDP_HG001_exp	TSBDP_DisrR_exp/TSBDP_HG001_exp	1	4.86305	none	OFF	OFF
SAOUHSC_00461	MetS	methionyl-tRNA synthetase	methionyl-tRNA synthetase	35	TSBDP_DisrR_exp	TSBDP_HG001_exp	TSBDP_DisrR_exp/TSBDP_HG001_exp	1	-1.19001	none	ON	ON
SAOUHSC_00462	SAOUHSC_00462	hypothetical protein	hypothetical protein	9	TSBDP_DisrR_exp	TSBDP_HG001_exp	TSBDP_DisrR_exp/TSBDP_HG001_exp	1	-1.12554	none	ON	ON
SAOUHSC_00481	SAOUHSC_00481	hypothetical protein	hypothetical protein	3	TSBDP_DisrR_exp	TSBDP_HG001_exp	TSBDP_DisrR_exp/TSBDP_HG001_exp	0.0890349	-1.53141	none	ON	ON
SAOUHSC_00482	DivIC	hypothetical protein	hypothetical protein	3	TSBDP_DisrR_exp	TSBDP_HG001_exp	TSBDP_DisrR_exp/TSBDP_HG001_exp	1	-1.21308	none	OFF	OFF
SAOUHSC_00486	FtsH	hypothetical protein	hypothetical protein	29	TSBDP_DisrR_exp	TSBDP_HG001_exp	TSBDP_DisrR_exp/TSBDP_HG001_exp	1	-1.1557	none	ON	ON
SAOUHSC_00487	HslO	Hsp33-like chaperonin	Hsp33-like chaperonin	13	TSBDP_DisrR_exp	TSBDP_HG001_exp	TSBDP_DisrR_exp/TSBDP_HG001_exp	1	-1.22396	none	ON	ON
SAOUHSC_00508	SAOUHSC_00508	hypothetical protein	hypothetical protein	2	TSBDP_DisrR_exp	TSBDP_HG001_exp	TSBDP_DisrR_exp/TSBDP_HG001_exp	1	1.1389	none	OFF	OFF
SAOUHSC_00509	GltX	glutamyl-tRNA synthetase	glutamyl-tRNA synthetase	28	TSBDP_DisrR_exp	TSBDP_HG001_exp	TSBDP_DisrR_exp/TSBDP_HG001_exp	1	1.1354	none	ON	ON
SAOUHSC_00518	RplK	50S ribosomal protein L11	50S ribosomal protein L11	6	TSBDP_DisrR_exp	TSBDP_HG001_exp	TSBDP_DisrR_exp/TSBDP_HG001_exp	1	-1.15692	none	ON	ON
SAOUHSC_00519	RplA	50S ribosomal protein L1	50S ribosomal protein L1	11	TSBDP_DisrR_exp	TSBDP_HG001_exp	TSBDP_DisrR_exp/TSBDP_HG001_exp	0.000478739	-1.29945	none	ON	ON
SAOUHSC_00528	RpsG	30S ribosomal protein S7	30S ribosomal protein S7	8	TSBDP_DisrR_exp	TSBDP_HG001_exp	TSBDP_DisrR_exp/TSBDP_HG001_exp	0.981515	-1.19047	none	ON	ON
SAOUHSC_00544	SdrC	fibrinogen-binding protein SdrC	fibrinogen-binding protein SdrC	37	TSBDP_DisrR_exp	TSBDP_HG001_exp	TSBDP_DisrR_exp/TSBDP_HG001_exp	0.0147542	-1.50841	down	ON	ON
SAOUHSC_00545	SdrD	fibrinogen-binding protein SdrD	fibrinogen-binding protein SdrD	56	TSBDP_DisrR_exp	TSBDP_HG001_exp	TSBDP_DisrR_exp/TSBDP_HG001_exp	9.66676e-29	-1.77367	down	ON	ON
SAOUHSC_00551	SAOUHSC_00551	hypothetical protein	hypothetical protein	2	TSBDP_DisrR_exp	TSBDP_HG001_exp	TSBDP_DisrR_exp/TSBDP_HG001_exp	1	-1.93377	none	OFF	OFF
SAOUHSC_00575	LipL	hypothetical protein	hypothetical protein	5	TSBDP_DisrR_exp	TSBDP_HG001_exp	TSBDP_DisrR_exp/TSBDP_HG001_exp	0.959285	1.35611	none	ON	ON
SAOUHSC_00578	MvaD	mevalonate diphosphate decarboxylase	mevalonate diphosphate decarboxylase	6	TSBDP_DisrR_exp	TSBDP_HG001_exp	TSBDP_DisrR_exp/TSBDP_HG001_exp	0.976451	1.45084	none	ON	ON	SigB
SAOUHSC_00581	MerA	hypothetical protein	hypothetical protein	16	TSBDP_DisrR_exp	TSBDP_HG001_exp	TSBDP_DisrR_exp/TSBDP_HG001_exp	1	-1.12828	none	ON	ON
SAOUHSC_00603	IolS	hypothetical protein	hypothetical protein	13	TSBDP_DisrR_exp	TSBDP_HG001_exp	TSBDP_DisrR_exp/TSBDP_HG001_exp	0.708773	-1.18539	none	ON	ON
SAOUHSC_00608	Adh1	alcohol dehydrogenase	alcohol dehydrogenase	13	TSBDP_DisrR_exp	TSBDP_HG001_exp	TSBDP_DisrR_exp/TSBDP_HG001_exp	1	1.04304	none	ON	ON	Rex
SAOUHSC_00613	SAOUHSC_00613	iron compound ABC transporter substrate-binding protein	iron compound ABC transporter substrate-binding protein	10	TSBDP_DisrR_exp	TSBDP_HG001_exp	TSBDP_DisrR_exp/TSBDP_HG001_exp	1	1.00545	none	ON	ON
SAOUHSC_00617	SAOUHSC_00617	hypothetical protein	hypothetical protein	12	TSBDP_DisrR_exp	TSBDP_HG001_exp	TSBDP_DisrR_exp/TSBDP_HG001_exp	1	1.33614	none	ON	ON
SAOUHSC_00634	MntC	ABC transporter substrate-binding protein	ABC transporter substrate-binding protein	23	TSBDP_DisrR_exp	TSBDP_HG001_exp	TSBDP_DisrR_exp/TSBDP_HG001_exp	1	1.06647	none	ON	ON	MntR
SAOUHSC_00637	MntA	hypothetical protein	hypothetical protein	3	TSBDP_DisrR_exp	TSBDP_HG001_exp	TSBDP_DisrR_exp/TSBDP_HG001_exp	0.832984	-1.42549	none	OFF	ON	MntR
SAOUHSC_00640	TagA	teichoic acid biosynthesis protein	teichoic acid biosynthesis protein	2	TSBDP_DisrR_exp	TSBDP_HG001_exp	TSBDP_DisrR_exp/TSBDP_HG001_exp	0.0328802	14.1142	up	OFF	OFF
SAOUHSC_00641	TagH	teichoic acids export protein ATP-binding subunit	teichoic acids export protein ATP-binding subunit	6	TSBDP_DisrR_exp	TSBDP_HG001_exp	TSBDP_DisrR_exp/TSBDP_HG001_exp	1	1.4286	none	ON	ON
SAOUHSC_00646	Pbp4	penicillin-binding protein 4	penicillin-binding protein 4	11	TSBDP_DisrR_exp	TSBDP_HG001_exp	TSBDP_DisrR_exp/TSBDP_HG001_exp	1	-1.09082	none	ON	ON
SAOUHSC_00647	AbcA	hypothetical protein	hypothetical protein	9	TSBDP_DisrR_exp	TSBDP_HG001_exp	TSBDP_DisrR_exp/TSBDP_HG001_exp	1	1.26564	none	OFF	OFF
SAOUHSC_00652	FhuC	iron compound ABC transporter ATP-binding protein	iron compound ABC transporter ATP-binding protein	8	TSBDP_DisrR_exp	TSBDP_HG001_exp	TSBDP_DisrR_exp/TSBDP_HG001_exp	1	-1.04057	none	ON	ON	Fur
SAOUHSC_00655	DhaK	dihydroxyacetone kinase subunit DhaK	dihydroxyacetone kinase subunit DhaK	13	TSBDP_DisrR_exp	TSBDP_HG001_exp	TSBDP_DisrR_exp/TSBDP_HG001_exp	1	-1.09421	none	ON	ON	CcpA
SAOUHSC_00671	SAOUHSC_00671	secretory antigen SsaA-like protein	secretory antigen SsaA-like protein	7	TSBDP_DisrR_exp	TSBDP_HG001_exp	TSBDP_DisrR_exp/TSBDP_HG001_exp	1	1.11253	none	ON	ON	WalR
SAOUHSC_00676	SAOUHSC_00676	hypothetical protein	hypothetical protein	3	TSBDP_DisrR_exp	TSBDP_HG001_exp	TSBDP_DisrR_exp/TSBDP_HG001_exp	0.477277	1.50035	none	ON	ON
SAOUHSC_00690	SAOUHSC_00690	hypothetical protein	hypothetical protein	2	TSBDP_DisrR_exp	TSBDP_HG001_exp	TSBDP_DisrR_exp/TSBDP_HG001_exp	1	1.79237	none	ON	OFF	SigB
SAOUHSC_00702	SAOUHSC_00702	hypothetical protein	hypothetical protein	3	TSBDP_DisrR_exp	TSBDP_HG001_exp	TSBDP_DisrR_exp/TSBDP_HG001_exp	1	1.07316	none	ON	ON
SAOUHSC_00704	SAOUHSC_00704	hypothetical protein	hypothetical protein	4	TSBDP_DisrR_exp	TSBDP_HG001_exp	TSBDP_DisrR_exp/TSBDP_HG001_exp	0.187274	1.26539	none	ON	ON
SAOUHSC_00708	FruA	fructose specific permease	fructose specific permease	14	TSBDP_DisrR_exp	TSBDP_HG001_exp	TSBDP_DisrR_exp/TSBDP_HG001_exp	1	1.16725	none	ON	ON	FruR; CcpA
SAOUHSC_00710	NagA	N-acetylglucosamine-6-phosphate deacetylase	N-acetylglucosamine-6-phosphate deacetylase	18	TSBDP_DisrR_exp	TSBDP_HG001_exp	TSBDP_DisrR_exp/TSBDP_HG001_exp	1	-1.02965	none	ON	ON
SAOUHSC_00711	MpfA	hypothetical protein	hypothetical protein	3	TSBDP_DisrR_exp	TSBDP_HG001_exp	TSBDP_DisrR_exp/TSBDP_HG001_exp	1	1.55516	none	OFF	OFF
SAOUHSC_00717	SaeP	hypothetical protein	hypothetical protein	7	TSBDP_DisrR_exp	TSBDP_HG001_exp	TSBDP_DisrR_exp/TSBDP_HG001_exp	1	1.23964	none	ON	ON	SaeR
SAOUHSC_00723	PabB	hypothetical protein	hypothetical protein	7	TSBDP_DisrR_exp	TSBDP_HG001_exp	TSBDP_DisrR_exp/TSBDP_HG001_exp	1	1.52584	none	OFF	OFF
SAOUHSC_00724	PabC	chorismate binding protein	chorismate binding protein	4	TSBDP_DisrR_exp	TSBDP_HG001_exp	TSBDP_DisrR_exp/TSBDP_HG001_exp	1	-1.10751	none	OFF	ON
SAOUHSC_00728	LtaS	hypothetical protein	hypothetical protein	27	TSBDP_DisrR_exp	TSBDP_HG001_exp	TSBDP_DisrR_exp/TSBDP_HG001_exp	0.847715	1.26448	none	ON	ON
SAOUHSC_00731	OpuBA	ABC transporter	ABC transporter	2	TSBDP_DisrR_exp	TSBDP_HG001_exp	TSBDP_DisrR_exp/TSBDP_HG001_exp	1	1.8145	none	OFF	OFF
SAOUHSC_00732	OpuBB	amino acid ABC transporter permease	amino acid ABC transporter permease	5	TSBDP_DisrR_exp	TSBDP_HG001_exp	TSBDP_DisrR_exp/TSBDP_HG001_exp	0.981515	-1.62044	none	ON	ON
SAOUHSC_00738	DtpT	hypothetical protein	hypothetical protein	4	TSBDP_DisrR_exp	TSBDP_HG001_exp	TSBDP_DisrR_exp/TSBDP_HG001_exp	1	1.26129	none	ON	OFF	CodY
SAOUHSC_00742	NrdE	ribonucleotide-diphosphate reductase subunit alpha	ribonucleotide-diphosphate reductase subunit alpha	23	TSBDP_DisrR_exp	TSBDP_HG001_exp	TSBDP_DisrR_exp/TSBDP_HG001_exp	1	-1.17878	none	ON	ON	NrdR
SAOUHSC_00748	SstC	hypothetical protein	hypothetical protein	2	TSBDP_DisrR_exp	TSBDP_HG001_exp	TSBDP_DisrR_exp/TSBDP_HG001_exp	1	1.24946	none	ON	OFF
SAOUHSC_00749	SstD	hypothetical protein	hypothetical protein	19	TSBDP_DisrR_exp	TSBDP_HG001_exp	TSBDP_DisrR_exp/TSBDP_HG001_exp	1	1.03797	none	ON	ON
SAOUHSC_00751	SAOUHSC_00751	hypothetical protein	hypothetical protein	3	TSBDP_DisrR_exp	TSBDP_HG001_exp	TSBDP_DisrR_exp/TSBDP_HG001_exp	1	-1.09533	none	ON	ON
SAOUHSC_00754	SAOUHSC_00754	hypothetical protein	hypothetical protein	2	TSBDP_DisrR_exp	TSBDP_HG001_exp	TSBDP_DisrR_exp/TSBDP_HG001_exp	1	-1.05476	none	OFF	OFF
SAOUHSC_00757	PepT	peptidase T	peptidase T	12	TSBDP_DisrR_exp	TSBDP_HG001_exp	TSBDP_DisrR_exp/TSBDP_HG001_exp	1	-1.20052	none	ON	ON
SAOUHSC_00763	SAOUHSC_00763	hypothetical protein	hypothetical protein	5	TSBDP_DisrR_exp	TSBDP_HG001_exp	TSBDP_DisrR_exp/TSBDP_HG001_exp	1	-1.15952	none	ON	ON
SAOUHSC_00767	SaHPF	hypothetical protein	hypothetical protein	10	TSBDP_DisrR_exp	TSBDP_HG001_exp	TSBDP_DisrR_exp/TSBDP_HG001_exp	1	1.00412	none	ON	ON	CodY
SAOUHSC_00771	PrfB	peptide chain release factor 2	peptide chain release factor 2	3	TSBDP_DisrR_exp	TSBDP_HG001_exp	TSBDP_DisrR_exp/TSBDP_HG001_exp	1	-1.27277	none	ON	ON
SAOUHSC_00773	SAOUHSC_00773	LysM domain-containing protein	LysM domain-containing protein	3	TSBDP_DisrR_exp	TSBDP_HG001_exp	TSBDP_DisrR_exp/TSBDP_HG001_exp	0.14202	-1.35922	none	ON	ON	WalR
SAOUHSC_00785	TrxB	thioredoxin reductase	thioredoxin reductase	15	TSBDP_DisrR_exp	TSBDP_HG001_exp	TSBDP_DisrR_exp/TSBDP_HG001_exp	1	-1.32868	none	ON	ON
SAOUHSC_00790	ClpP	ATP-dependent Clp protease proteolytic subunit	ATP-dependent Clp protease proteolytic subunit	8	TSBDP_DisrR_exp	TSBDP_HG001_exp	TSBDP_DisrR_exp/TSBDP_HG001_exp	1	1.18305	none	ON	ON	CtsR
SAOUHSC_00793	SAOUHSC_00793	hypothetical protein	hypothetical protein	2	TSBDP_DisrR_exp	TSBDP_HG001_exp	TSBDP_DisrR_exp/TSBDP_HG001_exp	0.683506	14.013	none	OFF	OFF
SAOUHSC_00796	Pgk	phosphoglycerate kinase	phosphoglycerate kinase	25	TSBDP_DisrR_exp	TSBDP_HG001_exp	TSBDP_DisrR_exp/TSBDP_HG001_exp	1	1.00203	none	ON	ON	GapR
SAOUHSC_00797	TpiA	triosephosphate isomerase	triosephosphate isomerase	25	TSBDP_DisrR_exp	TSBDP_HG001_exp	TSBDP_DisrR_exp/TSBDP_HG001_exp	1	-1.08999	none	ON	ON	GapR
SAOUHSC_00801	SecG	preprotein translocase subunit SecG	preprotein translocase subunit SecG	2	TSBDP_DisrR_exp	TSBDP_HG001_exp	TSBDP_DisrR_exp/TSBDP_HG001_exp	1	1.46991	none	OFF	OFF
SAOUHSC_00808	SAOUHSC_00808	hypothetical protein	hypothetical protein	11	TSBDP_DisrR_exp	TSBDP_HG001_exp	TSBDP_DisrR_exp/TSBDP_HG001_exp	1	1.33423	none	OFF	OFF
SAOUHSC_00812	ClfA	clumping factor	clumping factor	13	TSBDP_DisrR_exp	TSBDP_HG001_exp	TSBDP_DisrR_exp/TSBDP_HG001_exp	0.00372954	1.47656	none	ON	ON	SigB
SAOUHSC_00816	Emp	extracellular matrix and plasma binding protein	extracellular matrix and plasma binding protein	8	TSBDP_DisrR_exp	TSBDP_HG001_exp	TSBDP_DisrR_exp/TSBDP_HG001_exp	1	-1.09134	none	ON	ON
SAOUHSC_00817	SAOUHSC_00817	hypothetical protein	hypothetical protein	3	TSBDP_DisrR_exp	TSBDP_HG001_exp	TSBDP_DisrR_exp/TSBDP_HG001_exp	1	-1.13811	none	ON	ON
SAOUHSC_00818	Nuc	thermonuclease	thermonuclease	8	TSBDP_DisrR_exp	TSBDP_HG001_exp	TSBDP_DisrR_exp/TSBDP_HG001_exp	4.45701e-05	-2.57645	down	ON	ON	SaeR
SAOUHSC_00819	CspC	hypothetical protein	hypothetical protein	4	TSBDP_DisrR_exp	TSBDP_HG001_exp	TSBDP_DisrR_exp/TSBDP_HG001_exp	0.84284	-1.29821	none	ON	ON
SAOUHSC_00822	LnsA	hypothetical protein	hypothetical protein	3	TSBDP_DisrR_exp	TSBDP_HG001_exp	TSBDP_DisrR_exp/TSBDP_HG001_exp	1	1.11668	none	ON	ON
SAOUHSC_00831	Ohr	hypothetical protein	hypothetical protein	4	TSBDP_DisrR_exp	TSBDP_HG001_exp	TSBDP_DisrR_exp/TSBDP_HG001_exp	1	1.39168	none	ON	ON	SigB
SAOUHSC_00834	SAOUHSC_00834	thioredoxin	thioredoxin	4	TSBDP_DisrR_exp	TSBDP_HG001_exp	TSBDP_DisrR_exp/TSBDP_HG001_exp	1	1.03643	none	ON	ON
SAOUHSC_00841	SAOUHSC_00841	hypothetical protein	hypothetical protein	2	TSBDP_DisrR_exp	TSBDP_HG001_exp	TSBDP_DisrR_exp/TSBDP_HG001_exp	0.603103	2.83973	none	OFF	OFF	SigB
SAOUHSC_00844	MetQ1	hypothetical protein	hypothetical protein	15	TSBDP_DisrR_exp	TSBDP_HG001_exp	TSBDP_DisrR_exp/TSBDP_HG001_exp	1	1.16115	none	ON	ON	S349
SAOUHSC_00860	SAOUHSC_00860	5-nucleotidase family protein	5-nucleotidase family protein	3	TSBDP_DisrR_exp	TSBDP_HG001_exp	TSBDP_DisrR_exp/TSBDP_HG001_exp	1	2.01828	none	OFF	OFF
SAOUHSC_00863	SAOUHSC_00863	hypothetical protein	hypothetical protein	3	TSBDP_DisrR_exp	TSBDP_HG001_exp	TSBDP_DisrR_exp/TSBDP_HG001_exp	1	-1.15445	none	ON	ON
SAOUHSC_00865	NagD	hypothetical protein	hypothetical protein	12	TSBDP_DisrR_exp	TSBDP_HG001_exp	TSBDP_DisrR_exp/TSBDP_HG001_exp	1	-1.13253	none	ON	ON
SAOUHSC_00869	DltA	D-alanine--poly(phosphoribitol) ligase subunit 1	D-alanine--poly(phosphoribitol) ligase subunit 1	19	TSBDP_DisrR_exp	TSBDP_HG001_exp	TSBDP_DisrR_exp/TSBDP_HG001_exp	1	-1.14696	none	ON	ON
SAOUHSC_00872	DltD	extramembranal protein	extramembranal protein	12	TSBDP_DisrR_exp	TSBDP_HG001_exp	TSBDP_DisrR_exp/TSBDP_HG001_exp	1	-1.17555	none	ON	ON
SAOUHSC_00874	SAOUHSC_00874	hypothetical protein	hypothetical protein	5	TSBDP_DisrR_exp	TSBDP_HG001_exp	TSBDP_DisrR_exp/TSBDP_HG001_exp	1	1.20938	none	ON	ON
SAOUHSC_00875	Ndh2b	hypothetical protein	hypothetical protein	13	TSBDP_DisrR_exp	TSBDP_HG001_exp	TSBDP_DisrR_exp/TSBDP_HG001_exp	1	-1.05731	none	ON	ON
SAOUHSC_00877	SufA	hypothetical protein	hypothetical protein	3	TSBDP_DisrR_exp	TSBDP_HG001_exp	TSBDP_DisrR_exp/TSBDP_HG001_exp	0.000478739	-1.59657	down	ON	ON
SAOUHSC_00878	Ndh2a	hypothetical protein	hypothetical protein	14	TSBDP_DisrR_exp	TSBDP_HG001_exp	TSBDP_DisrR_exp/TSBDP_HG001_exp	1	-1.20587	none	ON	ON
SAOUHSC_00881	SAOUHSC_00881	hypothetical protein	hypothetical protein	2	TSBDP_DisrR_exp	TSBDP_HG001_exp	TSBDP_DisrR_exp/TSBDP_HG001_exp	1	1.82695	none	OFF	OFF	HisR
SAOUHSC_00885	MnhE1	monovalent cation/H+ antiporter subunit E	monovalent cation/H+ antiporter subunit E	2	TSBDP_DisrR_exp	TSBDP_HG001_exp	TSBDP_DisrR_exp/TSBDP_HG001_exp	1	-5.22307	none	OFF	OFF
SAOUHSC_00886	MnhD1	monovalent cation/H+ antiporter subunit D	monovalent cation/H+ antiporter subunit D	2	TSBDP_DisrR_exp	TSBDP_HG001_exp	TSBDP_DisrR_exp/TSBDP_HG001_exp	0.275158	-1.64161	none	OFF	OFF
SAOUHSC_00890	KapB	hypothetical protein	hypothetical protein	6	TSBDP_DisrR_exp	TSBDP_HG001_exp	TSBDP_DisrR_exp/TSBDP_HG001_exp	1	-1.12938	none	ON	ON
SAOUHSC_00891	PpiB	cyclophilin-type peptidyl-prolyl cis-trans isomerase	cyclophilin-type peptidyl-prolyl cis-trans isomerase	9	TSBDP_DisrR_exp	TSBDP_HG001_exp	TSBDP_DisrR_exp/TSBDP_HG001_exp	1	-1.01046	none	ON	ON
SAOUHSC_00892	SAOUHSC_00892	hypothetical protein	hypothetical protein	2	TSBDP_DisrR_exp	TSBDP_HG001_exp	TSBDP_DisrR_exp/TSBDP_HG001_exp	1	5.19951	none	OFF	OFF
SAOUHSC_00893	SAOUHSC_00893	FMN oxidoreductase	FMN oxidoreductase	10	TSBDP_DisrR_exp	TSBDP_HG001_exp	TSBDP_DisrR_exp/TSBDP_HG001_exp	1	1.22395	none	ON	ON
SAOUHSC_00897	GlpQ	hypothetical protein	hypothetical protein	15	TSBDP_DisrR_exp	TSBDP_HG001_exp	TSBDP_DisrR_exp/TSBDP_HG001_exp	1	-1.10682	none	ON	ON
SAOUHSC_00900	Pgi	glucose-6-phosphate isomerase	glucose-6-phosphate isomerase	30	TSBDP_DisrR_exp	TSBDP_HG001_exp	TSBDP_DisrR_exp/TSBDP_HG001_exp	1	1.04962	none	ON	ON
SAOUHSC_00902	SpsA	signal peptidase IA	signal peptidase IA	2	TSBDP_DisrR_exp	TSBDP_HG001_exp	TSBDP_DisrR_exp/TSBDP_HG001_exp	1	-1.52336	none	OFF	OFF
SAOUHSC_00903	SpsB	signal peptidase IB	signal peptidase IB	10	TSBDP_DisrR_exp	TSBDP_HG001_exp	TSBDP_DisrR_exp/TSBDP_HG001_exp	1	-1.18003	none	ON	ON
SAOUHSC_00908	Cdr	coenzyme A disulfide reductase	coenzyme A disulfide reductase	24	TSBDP_DisrR_exp	TSBDP_HG001_exp	TSBDP_DisrR_exp/TSBDP_HG001_exp	1	-1.1524	none	ON	ON
SAOUHSC_00910	SufT	hypothetical protein	hypothetical protein	3	TSBDP_DisrR_exp	TSBDP_HG001_exp	TSBDP_DisrR_exp/TSBDP_HG001_exp	1	1.5527	none	ON	ON
SAOUHSC_00917	SAOUHSC_00917	hypothetical protein	hypothetical protein	4	TSBDP_DisrR_exp	TSBDP_HG001_exp	TSBDP_DisrR_exp/TSBDP_HG001_exp	0.0630874	-1.42508	none	ON	ON
SAOUHSC_00918	SAOUHSC_00918	truncated MHC class II analog protein	truncated MHC class II analog protein	5	TSBDP_DisrR_exp	TSBDP_HG001_exp	TSBDP_DisrR_exp/TSBDP_HG001_exp	1	-1.10222	none	ON	ON
SAOUHSC_00921	FabF	3-oxoacyl- synthase	3-oxoacyl- synthase	17	TSBDP_DisrR_exp	TSBDP_HG001_exp	TSBDP_DisrR_exp/TSBDP_HG001_exp	1	-1.12254	none	ON	ON	FapR
SAOUHSC_00925	Opp3D	hypothetical protein	hypothetical protein	3	TSBDP_DisrR_exp	TSBDP_HG001_exp	TSBDP_DisrR_exp/TSBDP_HG001_exp	1	4.31751	none	OFF	OFF	CodY
SAOUHSC_00927	Opp3A	oligopeptide ABC transporter substrate-binding protein	oligopeptide ABC transporter substrate-binding protein	11	TSBDP_DisrR_exp	TSBDP_HG001_exp	TSBDP_DisrR_exp/TSBDP_HG001_exp	1	-1.13956	none	OFF	OFF	CodY
SAOUHSC_00935	TrfA	adaptor protein MecA	adaptor protein MecA	7	TSBDP_DisrR_exp	TSBDP_HG001_exp	TSBDP_DisrR_exp/TSBDP_HG001_exp	0.919537	-1.25137	none	ON	ON
SAOUHSC_00941	SAOUHSC_00941	hypothetical protein	hypothetical protein	2	TSBDP_DisrR_exp	TSBDP_HG001_exp	TSBDP_DisrR_exp/TSBDP_HG001_exp	1	-1.08656	none	OFF	OFF
SAOUHSC_00945	MgtE	magnesium transporter	magnesium transporter	4	TSBDP_DisrR_exp	TSBDP_HG001_exp	TSBDP_DisrR_exp/TSBDP_HG001_exp	1	1.23514	none	OFF	OFF
SAOUHSC_00947	FabI	enoyl-(acyl carrier protein) reductase	enoyl-(acyl carrier protein) reductase	13	TSBDP_DisrR_exp	TSBDP_HG001_exp	TSBDP_DisrR_exp/TSBDP_HG001_exp	0.632726	-1.26197	none	ON	ON	FapR
SAOUHSC_00953	UgtP	diacylglycerol glucosyltransferase	diacylglycerol glucosyltransferase	2	TSBDP_DisrR_exp	TSBDP_HG001_exp	TSBDP_DisrR_exp/TSBDP_HG001_exp	1	3.86739	none	OFF	OFF
SAOUHSC_00957	SAOUHSC_00957	hypothetical protein	hypothetical protein	2	TSBDP_DisrR_exp	TSBDP_HG001_exp	TSBDP_DisrR_exp/TSBDP_HG001_exp	1	1.15011	none	OFF	OFF	S399
SAOUHSC_00958	HtrA2	serine protease HtrA	serine protease HtrA	23	TSBDP_DisrR_exp	TSBDP_HG001_exp	TSBDP_DisrR_exp/TSBDP_HG001_exp	1	-1.27802	none	ON	ON
SAOUHSC_00963	LplA1	lipoyltransferase and lipoate-protein ligase	lipoyltransferase and lipoate-protein ligase	7	TSBDP_DisrR_exp	TSBDP_HG001_exp	TSBDP_DisrR_exp/TSBDP_HG001_exp	1	-1.10069	none	ON	ON
SAOUHSC_00964	SAOUHSC_00964	hypothetical protein	hypothetical protein	3	TSBDP_DisrR_exp	TSBDP_HG001_exp	TSBDP_DisrR_exp/TSBDP_HG001_exp	1	-1.06101	none	ON	ON
SAOUHSC_00980	MenA	1,4-dihydroxy-2-naphthoate octaprenyltransferase	1,4-dihydroxy-2-naphthoate octaprenyltransferase	2	TSBDP_DisrR_exp	TSBDP_HG001_exp	TSBDP_DisrR_exp/TSBDP_HG001_exp	1	-1.19914	none	OFF	OFF
SAOUHSC_00983	MenD	2-succinyl-6-hydroxy-2, 4-cyclohexadiene-1-carboxylic acid synthase/2-oxoglutarate decarboxylase	2-succinyl-6-hydroxy-2, 4-cyclohexadiene-1-carboxylic acid synthase/2-oxoglutarate decarboxylase	20	TSBDP_DisrR_exp	TSBDP_HG001_exp	TSBDP_DisrR_exp/TSBDP_HG001_exp	1	1.11598	none	ON	ON
SAOUHSC_00987	SspB	cysteine protease	cysteine protease	17	TSBDP_DisrR_exp	TSBDP_HG001_exp	TSBDP_DisrR_exp/TSBDP_HG001_exp	1	-1.03737	none	ON	ON
SAOUHSC_00988	SspA	glutamyl endopeptidase	glutamyl endopeptidase	11	TSBDP_DisrR_exp	TSBDP_HG001_exp	TSBDP_DisrR_exp/TSBDP_HG001_exp	1	1.12308	none	ON	ON
SAOUHSC_00994	Atl	bifunctional autolysin	bifunctional autolysin	76	TSBDP_DisrR_exp	TSBDP_HG001_exp	TSBDP_DisrR_exp/TSBDP_HG001_exp	1	-1.12442	none	ON	ON	WalR; SigB
SAOUHSC_00997	SAOUHSC_00997	hypothetical protein	hypothetical protein	14	TSBDP_DisrR_exp	TSBDP_HG001_exp	TSBDP_DisrR_exp/TSBDP_HG001_exp	0.883436	1.24042	none	ON	ON
SAOUHSC_00998	FmtA	methicillin resistance protein FmtA	methicillin resistance protein FmtA	2	TSBDP_DisrR_exp	TSBDP_HG001_exp	TSBDP_DisrR_exp/TSBDP_HG001_exp	0.236109	-1.81478	none	ON	ON
SAOUHSC_01001	QoxB	quinol oxidase subunit I	quinol oxidase subunit I	7	TSBDP_DisrR_exp	TSBDP_HG001_exp	TSBDP_DisrR_exp/TSBDP_HG001_exp	0.110968	1.70685	none	ON	ON
SAOUHSC_01002	QoxA	quinol oxidase AA3 subunit II	quinol oxidase AA3 subunit II	10	TSBDP_DisrR_exp	TSBDP_HG001_exp	TSBDP_DisrR_exp/TSBDP_HG001_exp	0.0182794	1.51783	up	ON	ON	GraR
SAOUHSC_01005	SAOUHSC_01005	hypothetical protein	hypothetical protein	6	TSBDP_DisrR_exp	TSBDP_HG001_exp	TSBDP_DisrR_exp/TSBDP_HG001_exp	1	-1.03428	none	ON	ON
SAOUHSC_01008	PurE	5-(carboxyamino)imidazole ribonucleotide mutase	5-(carboxyamino)imidazole ribonucleotide mutase	7	TSBDP_DisrR_exp	TSBDP_HG001_exp	TSBDP_DisrR_exp/TSBDP_HG001_exp	1	-1.07946	none	ON	OFF
SAOUHSC_01009	PurK	5-(carboxyamino)imidazole ribonucleotide synthase	5-(carboxyamino)imidazole ribonucleotide synthase	10	TSBDP_DisrR_exp	TSBDP_HG001_exp	TSBDP_DisrR_exp/TSBDP_HG001_exp	1	-1.26601	none	OFF	OFF
SAOUHSC_01027	SAOUHSC_01027	hypothetical protein	hypothetical protein	6	TSBDP_DisrR_exp	TSBDP_HG001_exp	TSBDP_DisrR_exp/TSBDP_HG001_exp	1	1.11163	none	ON	ON	SigB
SAOUHSC_01029	PtsI	phosphoenolpyruvate-protein phosphotransferase	phosphoenolpyruvate-protein phosphotransferase	29	TSBDP_DisrR_exp	TSBDP_HG001_exp	TSBDP_DisrR_exp/TSBDP_HG001_exp	1	-1.01473	none	ON	ON
SAOUHSC_01036	RpoY	hypothetical protein	hypothetical protein	7	TSBDP_DisrR_exp	TSBDP_HG001_exp	TSBDP_DisrR_exp/TSBDP_HG001_exp	1	1.07202	none	ON	ON
SAOUHSC_01038	Def	peptide deformylase	peptide deformylase	8	TSBDP_DisrR_exp	TSBDP_HG001_exp	TSBDP_DisrR_exp/TSBDP_HG001_exp	0.0122463	-1.42582	none	ON	ON
SAOUHSC_01039	SAOUHSC_01039	hypothetical protein	hypothetical protein	8	TSBDP_DisrR_exp	TSBDP_HG001_exp	TSBDP_DisrR_exp/TSBDP_HG001_exp	1	1.03957	none	ON	ON
SAOUHSC_01046	PotA	ABC transporter	ABC transporter	4	TSBDP_DisrR_exp	TSBDP_HG001_exp	TSBDP_DisrR_exp/TSBDP_HG001_exp	1	1.00059	none	OFF	ON
SAOUHSC_01050	SAOUHSC_01050	hypothetical protein	hypothetical protein	10	TSBDP_DisrR_exp	TSBDP_HG001_exp	TSBDP_DisrR_exp/TSBDP_HG001_exp	0.108497	1.67861	none	ON	ON
SAOUHSC_01058	TypA	GTP-binding protein TypA	GTP-binding protein TypA	22	TSBDP_DisrR_exp	TSBDP_HG001_exp	TSBDP_DisrR_exp/TSBDP_HG001_exp	1	-1.18316	none	ON	ON
SAOUHSC_01069	SAOUHSC_01069	hypothetical protein	hypothetical protein	11	TSBDP_DisrR_exp	TSBDP_HG001_exp	TSBDP_DisrR_exp/TSBDP_HG001_exp	0.870983	-1.23246	none	ON	ON
SAOUHSC_01071	SAOUHSC_01071	glycerophosphoryl diester phosphodiesterase	glycerophosphoryl diester phosphodiesterase	2	TSBDP_DisrR_exp	TSBDP_HG001_exp	TSBDP_DisrR_exp/TSBDP_HG001_exp	1	1.01225	none	ON	OFF
SAOUHSC_01077	SAOUHSC_01077	hypothetical protein	hypothetical protein	7	TSBDP_DisrR_exp	TSBDP_HG001_exp	TSBDP_DisrR_exp/TSBDP_HG001_exp	1	-1.02425	none	ON	ON
SAOUHSC_01078	RpmF			2	TSBDP_DisrR_exp	TSBDP_HG001_exp	TSBDP_DisrR_exp/TSBDP_HG001_exp	1	-1.45093	none	OFF	OFF
SAOUHSC_01079	IsdB	neurofilament protein	neurofilament protein	39	TSBDP_DisrR_exp	TSBDP_HG001_exp	TSBDP_DisrR_exp/TSBDP_HG001_exp	0.00243024	-2.39908	down	ON	ON	Fur
SAOUHSC_01081	IsdA	hypothetical protein	hypothetical protein	23	TSBDP_DisrR_exp	TSBDP_HG001_exp	TSBDP_DisrR_exp/TSBDP_HG001_exp	1	-1.47881	none	ON	ON	Fur
SAOUHSC_01082	IsdC	hypothetical protein	hypothetical protein	6	TSBDP_DisrR_exp	TSBDP_HG001_exp	TSBDP_DisrR_exp/TSBDP_HG001_exp	1.97901e-06	-2.52715	down	ON	ON	Fur
SAOUHSC_01084	IsdD	hypothetical protein	hypothetical protein	12	TSBDP_DisrR_exp	TSBDP_HG001_exp	TSBDP_DisrR_exp/TSBDP_HG001_exp	2.23694e-11	-3.13866	down	ON	ON	Fur
SAOUHSC_01085	IsdE	hypothetical protein	hypothetical protein	10	TSBDP_DisrR_exp	TSBDP_HG001_exp	TSBDP_DisrR_exp/TSBDP_HG001_exp	0.0049875	-2.31334	down	ON	ON	Fur
SAOUHSC_01088	SrtB	hypothetical protein	hypothetical protein	2	TSBDP_DisrR_exp	TSBDP_HG001_exp	TSBDP_DisrR_exp/TSBDP_HG001_exp	0.992293	-7.79646	none	OFF	OFF	Fur
SAOUHSC_01089	IsdG	heme-degrading monooxygenase IsdG	heme-degrading monooxygenase IsdG	4	TSBDP_DisrR_exp	TSBDP_HG001_exp	TSBDP_DisrR_exp/TSBDP_HG001_exp	1.84039e-05	-6.53334	down	ON	ON	Fur
SAOUHSC_01092	PheS	phenylalanyl-tRNA synthetase subunit alpha	phenylalanyl-tRNA synthetase subunit alpha	10	TSBDP_DisrR_exp	TSBDP_HG001_exp	TSBDP_DisrR_exp/TSBDP_HG001_exp	1	-1.18928	none	ON	ON	S450
SAOUHSC_01093	PheT	phenylalanyl-tRNA synthetase subunit beta	phenylalanyl-tRNA synthetase subunit beta	28	TSBDP_DisrR_exp	TSBDP_HG001_exp	TSBDP_DisrR_exp/TSBDP_HG001_exp	1	-1.10494	none	ON	ON	S450
SAOUHSC_01098	PolX	hypothetical protein	hypothetical protein	18	TSBDP_DisrR_exp	TSBDP_HG001_exp	TSBDP_DisrR_exp/TSBDP_HG001_exp	1	-1.02085	none	ON	ON
SAOUHSC_01100	TrxA	thioredoxin	thioredoxin	6	TSBDP_DisrR_exp	TSBDP_HG001_exp	TSBDP_DisrR_exp/TSBDP_HG001_exp	1	-1.32352	none	ON	ON
SAOUHSC_01104	SdhA	succinate dehydrogenase flavoprotein subunit	succinate dehydrogenase flavoprotein subunit	22	TSBDP_DisrR_exp	TSBDP_HG001_exp	TSBDP_DisrR_exp/TSBDP_HG001_exp	1	-1.0222	none	ON	ON	CcpA
SAOUHSC_01105	SdhB	succinate dehydrogenase iron-sulfur subunit	succinate dehydrogenase iron-sulfur subunit	8	TSBDP_DisrR_exp	TSBDP_HG001_exp	TSBDP_DisrR_exp/TSBDP_HG001_exp	1	1.37353	none	OFF	OFF	CcpA
SAOUHSC_01107	SAOUHSC_01107	nucleoside-triphosphatase	nucleoside-triphosphatase	7	TSBDP_DisrR_exp	TSBDP_HG001_exp	TSBDP_DisrR_exp/TSBDP_HG001_exp	1	1.24912	none	ON	ON
SAOUHSC_01108	SAOUHSC_01108	hypothetical protein	hypothetical protein	3	TSBDP_DisrR_exp	TSBDP_HG001_exp	TSBDP_DisrR_exp/TSBDP_HG001_exp	0.562693	-1.90634	none	OFF	ON
SAOUHSC_01110	Ecb	fibrinogen-binding protein-like protein	fibrinogen-binding protein-like protein	3	TSBDP_DisrR_exp	TSBDP_HG001_exp	TSBDP_DisrR_exp/TSBDP_HG001_exp	0.708773	-1.9818	none	ON	ON	S871; SaeR
SAOUHSC_01112	Flr	formyl peptide receptor-like 1 inhibitory protein	formyl peptide receptor-like 1 inhibitory protein	5	TSBDP_DisrR_exp	TSBDP_HG001_exp	TSBDP_DisrR_exp/TSBDP_HG001_exp	1	1.23851	none	ON	ON
SAOUHSC_01114	Efb	fibrinogen-binding protein	fibrinogen-binding protein	5	TSBDP_DisrR_exp	TSBDP_HG001_exp	TSBDP_DisrR_exp/TSBDP_HG001_exp	0.0310121	-1.925	down	ON	ON	SaeR
SAOUHSC_01120	SAOUHSC_01120	hypothetical protein	hypothetical protein	2	TSBDP_DisrR_exp	TSBDP_HG001_exp	TSBDP_DisrR_exp/TSBDP_HG001_exp	1	-1.46855	none	OFF	OFF
SAOUHSC_01121	Hla	alpha-hemolysin	alpha-hemolysin	23	TSBDP_DisrR_exp	TSBDP_HG001_exp	TSBDP_DisrR_exp/TSBDP_HG001_exp	0.940174	-1.36575	none	ON	ON	S871; SaeR; CcpA
SAOUHSC_01124	Ssl12	superantigen-like protein	superantigen-like protein	2	TSBDP_DisrR_exp	TSBDP_HG001_exp	TSBDP_DisrR_exp/TSBDP_HG001_exp	1	-2.10943	none	OFF	OFF
SAOUHSC_01125	Ssl13	superantigen-like protein	superantigen-like protein	4	TSBDP_DisrR_exp	TSBDP_HG001_exp	TSBDP_DisrR_exp/TSBDP_HG001_exp	1	1.85212	none	ON	ON
SAOUHSC_01135	Psmβ1	hypothetical protein	hypothetical protein	5	TSBDP_DisrR_exp	TSBDP_HG001_exp	TSBDP_DisrR_exp/TSBDP_HG001_exp	1	1.00069	none	OFF	OFF	AgrA
SAOUHSC_01136	Psmβ2	hypothetical protein	hypothetical protein	2	TSBDP_DisrR_exp	TSBDP_HG001_exp	TSBDP_DisrR_exp/TSBDP_HG001_exp	1	-1.15972	none	OFF	OFF	AgrA
SAOUHSC_01138	SAOUHSC_01138	hypothetical protein	hypothetical protein	7	TSBDP_DisrR_exp	TSBDP_HG001_exp	TSBDP_DisrR_exp/TSBDP_HG001_exp	1	-1.04361	none	ON	ON
SAOUHSC_01144	FtsL	cell division protein	cell division protein	5	TSBDP_DisrR_exp	TSBDP_HG001_exp	TSBDP_DisrR_exp/TSBDP_HG001_exp	1	-1.20591	none	ON	ON
SAOUHSC_01145	Pbp1	penicillin-binding protein 1	penicillin-binding protein 1	17	TSBDP_DisrR_exp	TSBDP_HG001_exp	TSBDP_DisrR_exp/TSBDP_HG001_exp	1	1.10602	none	ON	ON
SAOUHSC_01148	DivIB	cell division protein	cell division protein	6	TSBDP_DisrR_exp	TSBDP_HG001_exp	TSBDP_DisrR_exp/TSBDP_HG001_exp	1	-1.00278	none	OFF	ON
SAOUHSC_01152	SAOUHSC_01152	hypothetical protein	hypothetical protein	4	TSBDP_DisrR_exp	TSBDP_HG001_exp	TSBDP_DisrR_exp/TSBDP_HG001_exp	1	1.02887	none	OFF	OFF
SAOUHSC_01159	IleS	isoleucyl-tRNA synthetase	isoleucyl-tRNA synthetase	41	TSBDP_DisrR_exp	TSBDP_HG001_exp	TSBDP_DisrR_exp/TSBDP_HG001_exp	1	1.00104	none	ON	ON	S476; S477
SAOUHSC_01174	SAOUHSC_01174	hypothetical protein	hypothetical protein	5	TSBDP_DisrR_exp	TSBDP_HG001_exp	TSBDP_DisrR_exp/TSBDP_HG001_exp	0.830418	1.59877	none	ON	ON
SAOUHSC_01180	SAOUHSC_01180	hypothetical protein	hypothetical protein	3	TSBDP_DisrR_exp	TSBDP_HG001_exp	TSBDP_DisrR_exp/TSBDP_HG001_exp	1	1.41767	none	OFF	OFF
SAOUHSC_01182	Def2	peptide deformylase	peptide deformylase	4	TSBDP_DisrR_exp	TSBDP_HG001_exp	TSBDP_DisrR_exp/TSBDP_HG001_exp	1	1.10142	none	ON	ON
SAOUHSC_01187	PknB	hypothetical protein	hypothetical protein	17	TSBDP_DisrR_exp	TSBDP_HG001_exp	TSBDP_DisrR_exp/TSBDP_HG001_exp	1	-1.13982	none	ON	ON
SAOUHSC_01191	RpmB	50S ribosomal protein L28	50S ribosomal protein L28	4	TSBDP_DisrR_exp	TSBDP_HG001_exp	TSBDP_DisrR_exp/TSBDP_HG001_exp	0.82654	1.74464	none	ON	ON
SAOUHSC_01205	FtsY	signal recognition particle-docking protein FtsY	signal recognition particle-docking protein FtsY	11	TSBDP_DisrR_exp	TSBDP_HG001_exp	TSBDP_DisrR_exp/TSBDP_HG001_exp	0.0161911	-1.2619	none	ON	ON
SAOUHSC_01207	Ffh	signal recognition particle protein	signal recognition particle protein	14	TSBDP_DisrR_exp	TSBDP_HG001_exp	TSBDP_DisrR_exp/TSBDP_HG001_exp	0.000307527	1.4039	none	ON	ON
SAOUHSC_01211	RplS	50S ribosomal protein L19	50S ribosomal protein L19	4	TSBDP_DisrR_exp	TSBDP_HG001_exp	TSBDP_DisrR_exp/TSBDP_HG001_exp	0.708773	-1.19903	none	ON	ON	S500
SAOUHSC_01219	LytN	cell wall hydrolase	cell wall hydrolase	16	TSBDP_DisrR_exp	TSBDP_HG001_exp	TSBDP_DisrR_exp/TSBDP_HG001_exp	1	-1.16202	none	ON	ON
SAOUHSC_01222	TopA	DNA topoisomerase I	DNA topoisomerase I	24	TSBDP_DisrR_exp	TSBDP_HG001_exp	TSBDP_DisrR_exp/TSBDP_HG001_exp	1	-1.11575	none	ON	ON
SAOUHSC_01239	RasP	hypothetical protein	hypothetical protein	6	TSBDP_DisrR_exp	TSBDP_HG001_exp	TSBDP_DisrR_exp/TSBDP_HG001_exp	1	1.06816	none	ON	ON
SAOUHSC_01248	TruB	tRNA pseudouridine synthase B	tRNA pseudouridine synthase B	13	TSBDP_DisrR_exp	TSBDP_HG001_exp	TSBDP_DisrR_exp/TSBDP_HG001_exp	0.00454444	-1.34435	none	ON	ON	SigB
SAOUHSC_01251	PnpA	polynucleotide phosphorylase/polyadenylase	polynucleotide phosphorylase/polyadenylase	41	TSBDP_DisrR_exp	TSBDP_HG001_exp	TSBDP_DisrR_exp/TSBDP_HG001_exp	0.708773	-1.27874	none	ON	ON
SAOUHSC_01253	SpoIIIE	hypothetical protein	hypothetical protein	10	TSBDP_DisrR_exp	TSBDP_HG001_exp	TSBDP_DisrR_exp/TSBDP_HG001_exp	1	-1.32734	none	ON	ON
SAOUHSC_01255	SAOUHSC_01255	hypothetical protein	hypothetical protein	16	TSBDP_DisrR_exp	TSBDP_HG001_exp	TSBDP_DisrR_exp/TSBDP_HG001_exp	0.0795489	-1.2979	none	ON	ON
SAOUHSC_01256	SAOUHSC_01256	hypothetical protein	hypothetical protein	16	TSBDP_DisrR_exp	TSBDP_HG001_exp	TSBDP_DisrR_exp/TSBDP_HG001_exp	1	1.08742	none	ON	ON
SAOUHSC_01259	RodZ	hypothetical protein	hypothetical protein	2	TSBDP_DisrR_exp	TSBDP_HG001_exp	TSBDP_DisrR_exp/TSBDP_HG001_exp	0.669433	-1.63456	none	OFF	OFF
SAOUHSC_01263	Rny	phosphodiesterase	phosphodiesterase	10	TSBDP_DisrR_exp	TSBDP_HG001_exp	TSBDP_DisrR_exp/TSBDP_HG001_exp	0.00746379	-1.37564	none	ON	ON
SAOUHSC_01268	SAOUHSC_01268	hypothetical protein	hypothetical protein	6	TSBDP_DisrR_exp	TSBDP_HG001_exp	TSBDP_DisrR_exp/TSBDP_HG001_exp	1	-1.13392	none	ON	ON
SAOUHSC_01275	GlpF	hypothetical protein	hypothetical protein	3	TSBDP_DisrR_exp	TSBDP_HG001_exp	TSBDP_DisrR_exp/TSBDP_HG001_exp	1	3.57882	none	OFF	OFF	CcpA
SAOUHSC_01310	Cls1	cardiolipin synthetase	cardiolipin synthetase	5	TSBDP_DisrR_exp	TSBDP_HG001_exp	TSBDP_DisrR_exp/TSBDP_HG001_exp	1	-1.13221	none	ON	ON
SAOUHSC_01316	Nuc2	thermonuclease	thermonuclease	4	TSBDP_DisrR_exp	TSBDP_HG001_exp	TSBDP_DisrR_exp/TSBDP_HG001_exp	1	-1.02151	none	ON	ON
SAOUHSC_01317	SAOUHSC_01317	hypothetical protein	hypothetical protein	7	TSBDP_DisrR_exp	TSBDP_HG001_exp	TSBDP_DisrR_exp/TSBDP_HG001_exp	0.335619	-1.20194	none	ON	ON
SAOUHSC_01332	SAOUHSC_01332	hypothetical protein	hypothetical protein	9	TSBDP_DisrR_exp	TSBDP_HG001_exp	TSBDP_DisrR_exp/TSBDP_HG001_exp	1	1.25217	none	ON	ON
SAOUHSC_01337	Tkt	transketolase	transketolase	33	TSBDP_DisrR_exp	TSBDP_HG001_exp	TSBDP_DisrR_exp/TSBDP_HG001_exp	1	-1.13288	none	ON	ON
SAOUHSC_01346	OpuD1	glycine betaine transporter	glycine betaine transporter	3	TSBDP_DisrR_exp	TSBDP_HG001_exp	TSBDP_DisrR_exp/TSBDP_HG001_exp	1	-1.16586	none	ON	ON
SAOUHSC_01361	MsrR	transcriptional regulator	transcriptional regulator	9	TSBDP_DisrR_exp	TSBDP_HG001_exp	TSBDP_DisrR_exp/TSBDP_HG001_exp	0.850759	1.33433	none	ON	ON
SAOUHSC_01362	DmpI	4-oxalocrotonate tautomerase	4-oxalocrotonate tautomerase	3	TSBDP_DisrR_exp	TSBDP_HG001_exp	TSBDP_DisrR_exp/TSBDP_HG001_exp	1	-1.35289	none	OFF	OFF
SAOUHSC_01365	SAOUHSC_01365	hypothetical protein	hypothetical protein	10	TSBDP_DisrR_exp	TSBDP_HG001_exp	TSBDP_DisrR_exp/TSBDP_HG001_exp	0.00785382	-1.25418	none	ON	ON
SAOUHSC_01376	SAOUHSC_01376	hypothetical protein	hypothetical protein	4	TSBDP_DisrR_exp	TSBDP_HG001_exp	TSBDP_DisrR_exp/TSBDP_HG001_exp	1	-1.06838	none	ON	ON
SAOUHSC_01389	PstS	phosphate ABC transporter substrate-binding protein	phosphate ABC transporter substrate-binding protein	2	TSBDP_DisrR_exp	TSBDP_HG001_exp	TSBDP_DisrR_exp/TSBDP_HG001_exp	1	-2.32506	none	OFF	OFF
SAOUHSC_01397	DapB	4-hydroxy-tetrahydrodipicolinate reductase	4-hydroxy-tetrahydrodipicolinate reductase	10	TSBDP_DisrR_exp	TSBDP_HG001_exp	TSBDP_DisrR_exp/TSBDP_HG001_exp	1	1.24465	none	OFF	OFF	S584; CodY
SAOUHSC_01403	CspA	cold shock protein	cold shock protein	6	TSBDP_DisrR_exp	TSBDP_HG001_exp	TSBDP_DisrR_exp/TSBDP_HG001_exp	1	-1.11714	none	ON	ON
SAOUHSC_01405	SAOUHSC_01405	hypothetical protein	hypothetical protein	3	TSBDP_DisrR_exp	TSBDP_HG001_exp	TSBDP_DisrR_exp/TSBDP_HG001_exp	1	1.17303	none	ON	ON
SAOUHSC_01414	SAOUHSC_01414	hypothetical protein	hypothetical protein	5	TSBDP_DisrR_exp	TSBDP_HG001_exp	TSBDP_DisrR_exp/TSBDP_HG001_exp	1	-1.0072	none	ON	ON
SAOUHSC_01415	SAOUHSC_01415	hypothetical protein	hypothetical protein	11	TSBDP_DisrR_exp	TSBDP_HG001_exp	TSBDP_DisrR_exp/TSBDP_HG001_exp	1	-1.18858	none	ON	ON
SAOUHSC_01424	MurG	undecaprenyldiphospho-muramoylpentapeptide beta-N- acetylglucosaminyltransferase	undecaprenyldiphospho-muramoylpentapeptide beta-N- acetylglucosaminyltransferase	7	TSBDP_DisrR_exp	TSBDP_HG001_exp	TSBDP_DisrR_exp/TSBDP_HG001_exp	1	1.36742	none	ON	ON
SAOUHSC_01425	SAOUHSC_01425	hypothetical protein	hypothetical protein	8	TSBDP_DisrR_exp	TSBDP_HG001_exp	TSBDP_DisrR_exp/TSBDP_HG001_exp	1	1.08002	none	ON	ON
SAOUHSC_01427	CtpA	hypothetical protein	hypothetical protein	19	TSBDP_DisrR_exp	TSBDP_HG001_exp	TSBDP_DisrR_exp/TSBDP_HG001_exp	1	-1.10032	none	ON	ON
SAOUHSC_01430	Crr	PTS system transporter subunit IIA	PTS system transporter subunit IIA	7	TSBDP_DisrR_exp	TSBDP_HG001_exp	TSBDP_DisrR_exp/TSBDP_HG001_exp	0.00372954	-1.49182	none	ON	ON
SAOUHSC_01432	MsrA1	methionine sulfoxide reductase A	methionine sulfoxide reductase A	12	TSBDP_DisrR_exp	TSBDP_HG001_exp	TSBDP_DisrR_exp/TSBDP_HG001_exp	5.35061e-07	-1.59223	down	ON	ON
SAOUHSC_01434	DfrA	dihydrofolate reductase	dihydrofolate reductase	8	TSBDP_DisrR_exp	TSBDP_HG001_exp	TSBDP_DisrR_exp/TSBDP_HG001_exp	1	-1.25481	none	ON	ON
SAOUHSC_01435	ThyA	thymidylate synthase	thymidylate synthase	12	TSBDP_DisrR_exp	TSBDP_HG001_exp	TSBDP_DisrR_exp/TSBDP_HG001_exp	1	1.18776	none	ON	ON
SAOUHSC_01438	SAOUHSC_01438	hypothetical protein	hypothetical protein	7	TSBDP_DisrR_exp	TSBDP_HG001_exp	TSBDP_DisrR_exp/TSBDP_HG001_exp	1	-1.14883	none	ON	ON
SAOUHSC_01443	RnhA	hypothetical protein	hypothetical protein	2	TSBDP_DisrR_exp	TSBDP_HG001_exp	TSBDP_DisrR_exp/TSBDP_HG001_exp	1	-1.59739	none	OFF	OFF
SAOUHSC_01447	Ebh	hypothetical protein	hypothetical protein	55	TSBDP_DisrR_exp	TSBDP_HG001_exp	TSBDP_DisrR_exp/TSBDP_HG001_exp	0.632726	-1.46398	none	ON	ON
SAOUHSC_01452	Ald1	alanine dehydrogenase	alanine dehydrogenase	3	TSBDP_DisrR_exp	TSBDP_HG001_exp	TSBDP_DisrR_exp/TSBDP_HG001_exp	1	-1.35101	none	ON	OFF	Rex
SAOUHSC_01459	SAOUHSC_01459	hypothetical protein	hypothetical protein	3	TSBDP_DisrR_exp	TSBDP_HG001_exp	TSBDP_DisrR_exp/TSBDP_HG001_exp	0.448619	-1.46153	none	OFF	OFF
SAOUHSC_01463	SAOUHSC_01463	hypothetical protein	hypothetical protein	3	TSBDP_DisrR_exp	TSBDP_HG001_exp	TSBDP_DisrR_exp/TSBDP_HG001_exp	1	1.10822	none	ON	ON
SAOUHSC_01467	Pbp2	penicillin-binding protein 2	penicillin-binding protein 2	26	TSBDP_DisrR_exp	TSBDP_HG001_exp	TSBDP_DisrR_exp/TSBDP_HG001_exp	1	-1.08564	none	ON	ON
SAOUHSC_01477	SAOUHSC_01477	hypothetical protein	hypothetical protein	2	TSBDP_DisrR_exp	TSBDP_HG001_exp	TSBDP_DisrR_exp/TSBDP_HG001_exp	0.708773	-1.29354	none	OFF	OFF	CodY
SAOUHSC_01487	UbiE	ubiquinone/menaquinone biosynthesis methyltransferase	ubiquinone/menaquinone biosynthesis methyltransferase	3	TSBDP_DisrR_exp	TSBDP_HG001_exp	TSBDP_DisrR_exp/TSBDP_HG001_exp	1	1.25047	none	ON	ON
SAOUHSC_01488	SAOUHSC_01488	hypothetical protein	hypothetical protein	2	TSBDP_DisrR_exp	TSBDP_HG001_exp	TSBDP_DisrR_exp/TSBDP_HG001_exp	1	1.39936	none	OFF	ON
SAOUHSC_01491	GpsA	NAD(P)H-dependent glycerol-3-phosphate dehydrogenase	NAD(P)H-dependent glycerol-3-phosphate dehydrogenase	8	TSBDP_DisrR_exp	TSBDP_HG001_exp	TSBDP_DisrR_exp/TSBDP_HG001_exp	1	-1.32598	none	ON	ON
SAOUHSC_01492	EngA	GTP-binding protein EngA	GTP-binding protein EngA	16	TSBDP_DisrR_exp	TSBDP_HG001_exp	TSBDP_DisrR_exp/TSBDP_HG001_exp	1	-1.06941	none	ON	ON
SAOUHSC_01501	EbpS	elastin binding protein	elastin binding protein	16	TSBDP_DisrR_exp	TSBDP_HG001_exp	TSBDP_DisrR_exp/TSBDP_HG001_exp	1	1.03856	none	ON	ON
SAOUHSC_01512	SAOUHSC_01512	hypothetical protein	hypothetical protein	3	TSBDP_DisrR_exp	TSBDP_HG001_exp	TSBDP_DisrR_exp/TSBDP_HG001_exp	1	1.94708	none	OFF	OFF
SAOUHSC_01514	SAOUHSC_01514	hypothetical protein	hypothetical protein	2	TSBDP_DisrR_exp	TSBDP_HG001_exp	TSBDP_DisrR_exp/TSBDP_HG001_exp	1	1.27261	none	OFF	OFF
SAOUHSC_01525	SAOUHSC_01525	phage tail tape meausure protein	phage tail tape meausure protein	2	TSBDP_DisrR_exp	TSBDP_HG001_exp	TSBDP_DisrR_exp/TSBDP_HG001_exp	1	-1.20851	none	OFF	OFF
SAOUHSC_01528	SAOUHSC_01528	bacteriophage L54aIg-like domain-containing protein	bacteriophage L54aIg-like domain-containing protein	5	TSBDP_DisrR_exp	TSBDP_HG001_exp	TSBDP_DisrR_exp/TSBDP_HG001_exp	1	1.04338	none	ON	ON
SAOUHSC_01565	SAOUHSC_01565	hypothetical protein	hypothetical protein	3	TSBDP_DisrR_exp	TSBDP_HG001_exp	TSBDP_DisrR_exp/TSBDP_HG001_exp	1	-1.11128	none	ON	ON
SAOUHSC_01585	SrrB	respiratory response protein SrrB	respiratory response protein SrrB	10	TSBDP_DisrR_exp	TSBDP_HG001_exp	TSBDP_DisrR_exp/TSBDP_HG001_exp	1	2.11616	none	OFF	OFF	Rex
SAOUHSC_01594	SAOUHSC_01594	hypothetical protein	hypothetical protein	6	TSBDP_DisrR_exp	TSBDP_HG001_exp	TSBDP_DisrR_exp/TSBDP_HG001_exp	1	-1.19989	none	ON	ON
SAOUHSC_01598	Rnz	AtsA/ElaC family protein	AtsA/ElaC family protein	7	TSBDP_DisrR_exp	TSBDP_HG001_exp	TSBDP_DisrR_exp/TSBDP_HG001_exp	1	-1.27245	none	ON	ON
SAOUHSC_01601	MalA	alpha-D-1,4-glucosidase	alpha-D-1,4-glucosidase	14	TSBDP_DisrR_exp	TSBDP_HG001_exp	TSBDP_DisrR_exp/TSBDP_HG001_exp	1	1.10903	none	ON	ON
SAOUHSC_01604	SAOUHSC_01604	hypothetical protein	hypothetical protein	6	TSBDP_DisrR_exp	TSBDP_HG001_exp	TSBDP_DisrR_exp/TSBDP_HG001_exp	0.741553	-1.46007	none	ON	ON
SAOUHSC_01614	LpdA	dihydrolipoamide dehydrogenase	dihydrolipoamide dehydrogenase	12	TSBDP_DisrR_exp	TSBDP_HG001_exp	TSBDP_DisrR_exp/TSBDP_HG001_exp	1	-1.0186	none	ON	ON
SAOUHSC_01625	Efp	elongation factor P	elongation factor P	12	TSBDP_DisrR_exp	TSBDP_HG001_exp	TSBDP_DisrR_exp/TSBDP_HG001_exp	1	-1.08265	none	ON	ON
SAOUHSC_01627	SAOUHSC_01627	hypothetical protein	hypothetical protein	6	TSBDP_DisrR_exp	TSBDP_HG001_exp	TSBDP_DisrR_exp/TSBDP_HG001_exp	1	-1.35872	none	ON	ON
SAOUHSC_01630	SAOUHSC_01630	hypothetical protein	hypothetical protein	3	TSBDP_DisrR_exp	TSBDP_HG001_exp	TSBDP_DisrR_exp/TSBDP_HG001_exp	0.0505401	-1.59031	none	ON	ON	CodY
SAOUHSC_01644	SAOUHSC_01644	hypothetical protein	hypothetical protein	7	TSBDP_DisrR_exp	TSBDP_HG001_exp	TSBDP_DisrR_exp/TSBDP_HG001_exp	0.120215	-1.28738	none	ON	ON
SAOUHSC_01649	SAOUHSC_01649			2	TSBDP_DisrR_exp	TSBDP_HG001_exp	TSBDP_DisrR_exp/TSBDP_HG001_exp	1	-1.93261	none	OFF	OFF
SAOUHSC_01652	Pbp3	penicillin-binding protein 3	penicillin-binding protein 3	31	TSBDP_DisrR_exp	TSBDP_HG001_exp	TSBDP_DisrR_exp/TSBDP_HG001_exp	1	-1.06882	none	ON	ON
SAOUHSC_01653	SodA	superoxide dismutase	superoxide dismutase	15	TSBDP_DisrR_exp	TSBDP_HG001_exp	TSBDP_DisrR_exp/TSBDP_HG001_exp	0.14202	1.52381	none	ON	ON	CodY
SAOUHSC_01658	Nfo	endonuclease IV	endonuclease IV	14	TSBDP_DisrR_exp	TSBDP_HG001_exp	TSBDP_DisrR_exp/TSBDP_HG001_exp	1	1.20298	none	ON	ON
SAOUHSC_01660	SAOUHSC_01660	hypothetical protein	hypothetical protein	13	TSBDP_DisrR_exp	TSBDP_HG001_exp	TSBDP_DisrR_exp/TSBDP_HG001_exp	1	-1.04564	none	ON	ON
SAOUHSC_01667	RecO	hypothetical protein	hypothetical protein	2	TSBDP_DisrR_exp	TSBDP_HG001_exp	TSBDP_DisrR_exp/TSBDP_HG001_exp	1	1.90188	none	ON	OFF
SAOUHSC_01668	Era	GTP-binding protein Era	GTP-binding protein Era	7	TSBDP_DisrR_exp	TSBDP_HG001_exp	TSBDP_DisrR_exp/TSBDP_HG001_exp	1	-1.35545	none	ON	ON
SAOUHSC_01675	SAOUHSC_01675	hypothetical protein	hypothetical protein	3	TSBDP_DisrR_exp	TSBDP_HG001_exp	TSBDP_DisrR_exp/TSBDP_HG001_exp	0.767489	-2.1458	none	OFF	OFF
SAOUHSC_01676	FloA	hypothetical protein	hypothetical protein	13	TSBDP_DisrR_exp	TSBDP_HG001_exp	TSBDP_DisrR_exp/TSBDP_HG001_exp	1.56179e-06	-1.57774	down	ON	ON
SAOUHSC_01677	SAOUHSC_01677	hypothetical protein	hypothetical protein	4	TSBDP_DisrR_exp	TSBDP_HG001_exp	TSBDP_DisrR_exp/TSBDP_HG001_exp	1	1.19709	none	ON	ON
SAOUHSC_01679	MtaB	hypothetical protein	hypothetical protein	4	TSBDP_DisrR_exp	TSBDP_HG001_exp	TSBDP_DisrR_exp/TSBDP_HG001_exp	1	1.37691	none	ON	ON
SAOUHSC_01682	DnaJ	chaperone protein DnaJ	chaperone protein DnaJ	17	TSBDP_DisrR_exp	TSBDP_HG001_exp	TSBDP_DisrR_exp/TSBDP_HG001_exp	1	1.19769	none	ON	ON	CtsR; HrcA
SAOUHSC_01684	GrpE	heat shock protein GrpE	heat shock protein GrpE	9	TSBDP_DisrR_exp	TSBDP_HG001_exp	TSBDP_DisrR_exp/TSBDP_HG001_exp	1	-1.01103	none	ON	ON	CtsR; HrcA
SAOUHSC_01688	LepA	GTP-binding protein LepA	GTP-binding protein LepA	15	TSBDP_DisrR_exp	TSBDP_HG001_exp	TSBDP_DisrR_exp/TSBDP_HG001_exp	1	-1.11451	none	ON	ON
SAOUHSC_01692	ComEB	hypothetical protein	hypothetical protein	6	TSBDP_DisrR_exp	TSBDP_HG001_exp	TSBDP_DisrR_exp/TSBDP_HG001_exp	1	-1.07288	none	OFF	ON
SAOUHSC_01694	SAOUHSC_01694	hypothetical protein	hypothetical protein	3	TSBDP_DisrR_exp	TSBDP_HG001_exp	TSBDP_DisrR_exp/TSBDP_HG001_exp	1	1.03777	none	OFF	OFF
SAOUHSC_01701	SAOUHSC_01701	hypothetical protein	hypothetical protein	2	TSBDP_DisrR_exp	TSBDP_HG001_exp	TSBDP_DisrR_exp/TSBDP_HG001_exp	0.281042	1.56071	none	ON	ON
SAOUHSC_01714	GreA	transcription elongation factor GreA	transcription elongation factor GreA	11	TSBDP_DisrR_exp	TSBDP_HG001_exp	TSBDP_DisrR_exp/TSBDP_HG001_exp	7.29255e-05	-1.32746	none	ON	ON
SAOUHSC_01721	SAOUHSC_01721	hypothetical protein	hypothetical protein	3	TSBDP_DisrR_exp	TSBDP_HG001_exp	TSBDP_DisrR_exp/TSBDP_HG001_exp	0.713617	-1.40619	none	ON	ON
SAOUHSC_01739	LytH	hypothetical protein	hypothetical protein	6	TSBDP_DisrR_exp	TSBDP_HG001_exp	TSBDP_DisrR_exp/TSBDP_HG001_exp	0.0357667	-1.35352	none	ON	ON
SAOUHSC_01741	Dtd	D-tyrosyl-tRNA(Tyr) deacylase	D-tyrosyl-tRNA(Tyr) deacylase	6	TSBDP_DisrR_exp	TSBDP_HG001_exp	TSBDP_DisrR_exp/TSBDP_HG001_exp	0.981801	-1.26414	none	ON	ON
SAOUHSC_01746	SecDF	bifunctional preprotein translocase subunit SecD/SecF	bifunctional preprotein translocase subunit SecD/SecF	8	TSBDP_DisrR_exp	TSBDP_HG001_exp	TSBDP_DisrR_exp/TSBDP_HG001_exp	1	-1.20066	none	ON	ON
SAOUHSC_01747	YajC	preprotein translocase subunit YajC	preprotein translocase subunit YajC	2	TSBDP_DisrR_exp	TSBDP_HG001_exp	TSBDP_DisrR_exp/TSBDP_HG001_exp	0.967475	-1.28289	none	ON	ON
SAOUHSC_01757	RplU	50S ribosomal protein L21	50S ribosomal protein L21	8	TSBDP_DisrR_exp	TSBDP_HG001_exp	TSBDP_DisrR_exp/TSBDP_HG001_exp	0.216417	-1.29377	none	ON	ON	S694
SAOUHSC_01759	MreC	rod shape-determining protein MreC	rod shape-determining protein MreC	8	TSBDP_DisrR_exp	TSBDP_HG001_exp	TSBDP_DisrR_exp/TSBDP_HG001_exp	0.491461	-1.44992	none	ON	ON
SAOUHSC_01761	SAOUHSC_01761	hypothetical protein	hypothetical protein	5	TSBDP_DisrR_exp	TSBDP_HG001_exp	TSBDP_DisrR_exp/TSBDP_HG001_exp	1	-1.14339	none	OFF	OFF
SAOUHSC_01766	FolC	folylpolyglutamate synthase/dihydrofolate synthase	folylpolyglutamate synthase/dihydrofolate synthase	6	TSBDP_DisrR_exp	TSBDP_HG001_exp	TSBDP_DisrR_exp/TSBDP_HG001_exp	1	-1.31775	none	ON	ON
SAOUHSC_01767	ValS	valyl-tRNA synthetase	valyl-tRNA synthetase	52	TSBDP_DisrR_exp	TSBDP_HG001_exp	TSBDP_DisrR_exp/TSBDP_HG001_exp	1	-1.04181	none	ON	ON	S697; S698
SAOUHSC_01772	HemB	delta-aminolevulinic acid dehydratase	delta-aminolevulinic acid dehydratase	20	TSBDP_DisrR_exp	TSBDP_HG001_exp	TSBDP_DisrR_exp/TSBDP_HG001_exp	1	-1.11063	none	ON	ON
SAOUHSC_01773	HemD	uroporphyrinogen III synthase	uroporphyrinogen III synthase	6	TSBDP_DisrR_exp	TSBDP_HG001_exp	TSBDP_DisrR_exp/TSBDP_HG001_exp	0.600584	-2.28699	none	OFF	OFF
SAOUHSC_01779	Tig	trigger factor	trigger factor	27	TSBDP_DisrR_exp	TSBDP_HG001_exp	TSBDP_DisrR_exp/TSBDP_HG001_exp	0.108497	-1.23189	none	ON	ON
SAOUHSC_01782	SAOUHSC_01782	hypothetical protein	hypothetical protein	11	TSBDP_DisrR_exp	TSBDP_HG001_exp	TSBDP_DisrR_exp/TSBDP_HG001_exp	1	-1.02444	none	ON	ON
SAOUHSC_01784	RplT	50S ribosomal protein L20	50S ribosomal protein L20	2	TSBDP_DisrR_exp	TSBDP_HG001_exp	TSBDP_DisrR_exp/TSBDP_HG001_exp	0.0979744	-1.51747	none	ON	ON	S704; S705
SAOUHSC_01785	RpmI	50S ribosomal protein L35	50S ribosomal protein L35	2	TSBDP_DisrR_exp	TSBDP_HG001_exp	TSBDP_DisrR_exp/TSBDP_HG001_exp	1	1.02	none	OFF	OFF	S704; S705
SAOUHSC_01812	Pde2	hypothetical protein	hypothetical protein	9	TSBDP_DisrR_exp	TSBDP_HG001_exp	TSBDP_DisrR_exp/TSBDP_HG001_exp	0.14202	1.64245	none	ON	ON
SAOUHSC_01815	SAOUHSC_01815	metal-dependent hydrolase	metal-dependent hydrolase	8	TSBDP_DisrR_exp	TSBDP_HG001_exp	TSBDP_DisrR_exp/TSBDP_HG001_exp	1	1.07948	none	ON	ON	SigB
SAOUHSC_01816	PepQ	hypothetical protein	hypothetical protein	12	TSBDP_DisrR_exp	TSBDP_HG001_exp	TSBDP_DisrR_exp/TSBDP_HG001_exp	1	1.00293	none	ON	ON
SAOUHSC_01824	ThiI	thiamine biosynthesis protein ThiI	thiamine biosynthesis protein ThiI	14	TSBDP_DisrR_exp	TSBDP_HG001_exp	TSBDP_DisrR_exp/TSBDP_HG001_exp	1	-1.26215	none	ON	ON
SAOUHSC_01827	EzrA	septation ring formation regulator EzrA	septation ring formation regulator EzrA	24	TSBDP_DisrR_exp	TSBDP_HG001_exp	TSBDP_DisrR_exp/TSBDP_HG001_exp	1	-1.09201	none	ON	ON
SAOUHSC_01828	SAOUHSC_01828	GAF domain-containing protein	GAF domain-containing protein	6	TSBDP_DisrR_exp	TSBDP_HG001_exp	TSBDP_DisrR_exp/TSBDP_HG001_exp	1	1.10027	none	ON	ON
SAOUHSC_01829	RpsD	30S ribosomal protein S4	30S ribosomal protein S4	14	TSBDP_DisrR_exp	TSBDP_HG001_exp	TSBDP_DisrR_exp/TSBDP_HG001_exp	0.0030071	-1.32881	none	ON	ON
SAOUHSC_01832	SAOUHSC_01832	hypothetical protein	hypothetical protein	14	TSBDP_DisrR_exp	TSBDP_HG001_exp	TSBDP_DisrR_exp/TSBDP_HG001_exp	1	1.19809	none	OFF	OFF	CodY
SAOUHSC_01835	SAOUHSC_01835	hypothetical protein	hypothetical protein	8	TSBDP_DisrR_exp	TSBDP_HG001_exp	TSBDP_DisrR_exp/TSBDP_HG001_exp	0.0821823	2.24044	none	ON	ON
SAOUHSC_01837	PlsC	1-acyl-sn-glycerol-3-phosphate acyltransferase domain-containing protein	1-acyl-sn-glycerol-3-phosphate acyltransferase domain-containing protein	3	TSBDP_DisrR_exp	TSBDP_HG001_exp	TSBDP_DisrR_exp/TSBDP_HG001_exp	1	-1.2878	none	OFF	OFF
SAOUHSC_01838	HtrA1	hypothetical protein	hypothetical protein	15	TSBDP_DisrR_exp	TSBDP_HG001_exp	TSBDP_DisrR_exp/TSBDP_HG001_exp	1	-1.25091	none	ON	ON
SAOUHSC_01843	IsdH	hypothetical protein	hypothetical protein	39	TSBDP_DisrR_exp	TSBDP_HG001_exp	TSBDP_DisrR_exp/TSBDP_HG001_exp	4.49751e-18	-1.91599	down	ON	ON	Fur
SAOUHSC_01846	AcsA	acetate--CoA ligase	acetate--CoA ligase	19	TSBDP_DisrR_exp	TSBDP_HG001_exp	TSBDP_DisrR_exp/TSBDP_HG001_exp	1	1.09738	none	OFF	OFF	CodY; CcpA
SAOUHSC_01852	AroA2	bifunctional 3-deoxy-7-phosphoheptulonate synthase/chorismate mutase	bifunctional 3-deoxy-7-phosphoheptulonate synthase/chorismate mutase	13	TSBDP_DisrR_exp	TSBDP_HG001_exp	TSBDP_DisrR_exp/TSBDP_HG001_exp	1	1.32159	none	ON	ON
SAOUHSC_01854	SAOUHSC_01854	hypothetical protein	hypothetical protein	15	TSBDP_DisrR_exp	TSBDP_HG001_exp	TSBDP_DisrR_exp/TSBDP_HG001_exp	1	1.15544	none	ON	ON	SigB
SAOUHSC_01855	FacZ	hypothetical protein	hypothetical protein	9	TSBDP_DisrR_exp	TSBDP_HG001_exp	TSBDP_DisrR_exp/TSBDP_HG001_exp	1	-1.00233	none	ON	ON	SigB
SAOUHSC_01857	FtsK	hypothetical protein	hypothetical protein	39	TSBDP_DisrR_exp	TSBDP_HG001_exp	TSBDP_DisrR_exp/TSBDP_HG001_exp	1	-1.19842	none	ON	ON
SAOUHSC_01858	SAOUHSC_01858	hypothetical protein	hypothetical protein	13	TSBDP_DisrR_exp	TSBDP_HG001_exp	TSBDP_DisrR_exp/TSBDP_HG001_exp	0.0504166	-1.31072	none	ON	ON
SAOUHSC_01860	SAOUHSC_01860	hypothetical protein	hypothetical protein	5	TSBDP_DisrR_exp	TSBDP_HG001_exp	TSBDP_DisrR_exp/TSBDP_HG001_exp	0.14731	-1.27114	none	ON	ON
SAOUHSC_01863	SAOUHSC_01863	hypothetical protein	hypothetical protein	4	TSBDP_DisrR_exp	TSBDP_HG001_exp	TSBDP_DisrR_exp/TSBDP_HG001_exp	0.708773	-1.33693	none	OFF	OFF
SAOUHSC_01864	SAOUHSC_01864	hypothetical protein	hypothetical protein	7	TSBDP_DisrR_exp	TSBDP_HG001_exp	TSBDP_DisrR_exp/TSBDP_HG001_exp	1	-1.44878	none	OFF	ON
SAOUHSC_01865	TrmB	tRNA (guanine-N(7)-)-methyltransferase	tRNA (guanine-N(7)-)-methyltransferase	5	TSBDP_DisrR_exp	TSBDP_HG001_exp	TSBDP_DisrR_exp/TSBDP_HG001_exp	1	1.11452	none	ON	ON
SAOUHSC_01869	SAOUHSC_01869	hypothetical protein	hypothetical protein	5	TSBDP_DisrR_exp	TSBDP_HG001_exp	TSBDP_DisrR_exp/TSBDP_HG001_exp	1	1.06716	none	ON	ON	SigB
SAOUHSC_01874	SAOUHSC_01874	hypothetical protein	hypothetical protein	5	TSBDP_DisrR_exp	TSBDP_HG001_exp	TSBDP_DisrR_exp/TSBDP_HG001_exp	1	1.14115	none	ON	ON
SAOUHSC_01875	LeuS	leucyl-tRNA synthetase	leucyl-tRNA synthetase	29	TSBDP_DisrR_exp	TSBDP_HG001_exp	TSBDP_DisrR_exp/TSBDP_HG001_exp	1	-1.15523	none	ON	ON	S740
SAOUHSC_01878	SAOUHSC_01878	hypothetical protein	hypothetical protein	4	TSBDP_DisrR_exp	TSBDP_HG001_exp	TSBDP_DisrR_exp/TSBDP_HG001_exp	1	2.00318	none	ON	OFF
SAOUHSC_01884	PutA	hypothetical protein	hypothetical protein	3	TSBDP_DisrR_exp	TSBDP_HG001_exp	TSBDP_DisrR_exp/TSBDP_HG001_exp	1	1.27527	none	OFF	OFF	CcpA
SAOUHSC_01888	RibB	riboflavin synthase subunit alpha	riboflavin synthase subunit alpha	5	TSBDP_DisrR_exp	TSBDP_HG001_exp	TSBDP_DisrR_exp/TSBDP_HG001_exp	0.8965	2.02805	none	OFF	OFF	S743
SAOUHSC_01895	SAOUHSC_01895	hypothetical protein	hypothetical protein	15	TSBDP_DisrR_exp	TSBDP_HG001_exp	TSBDP_DisrR_exp/TSBDP_HG001_exp	1	-1.0939	none	ON	ON
SAOUHSC_01901	Tal	putative translaldolase	putative translaldolase	14	TSBDP_DisrR_exp	TSBDP_HG001_exp	TSBDP_DisrR_exp/TSBDP_HG001_exp	1	-1.31707	none	ON	ON
SAOUHSC_01908	SmdA	hypothetical protein	hypothetical protein	10	TSBDP_DisrR_exp	TSBDP_HG001_exp	TSBDP_DisrR_exp/TSBDP_HG001_exp	1	-1.03787	none	ON	ON
SAOUHSC_01910	PckA	phosphoenolpyruvate carboxykinase	phosphoenolpyruvate carboxykinase	29	TSBDP_DisrR_exp	TSBDP_HG001_exp	TSBDP_DisrR_exp/TSBDP_HG001_exp	1	-1.12759	none	ON	ON	CcpA
SAOUHSC_01918	SAOUHSC_01918	hypothetical protein	hypothetical protein	5	TSBDP_DisrR_exp	TSBDP_HG001_exp	TSBDP_DisrR_exp/TSBDP_HG001_exp	1	-1.29373	none	OFF	OFF
SAOUHSC_01919	SAOUHSC_01919	hypothetical protein	hypothetical protein	6	TSBDP_DisrR_exp	TSBDP_HG001_exp	TSBDP_DisrR_exp/TSBDP_HG001_exp	1	1.93942	none	OFF	OFF
SAOUHSC_01920	SAOUHSC_01920	hypothetical protein	hypothetical protein	5	TSBDP_DisrR_exp	TSBDP_HG001_exp	TSBDP_DisrR_exp/TSBDP_HG001_exp	1	-1.2871	none	OFF	OFF
SAOUHSC_01935	SplF	serine protease SplF	serine protease SplF	10	TSBDP_DisrR_exp	TSBDP_HG001_exp	TSBDP_DisrR_exp/TSBDP_HG001_exp	1	-1.08674	none	ON	ON	SaeR
SAOUHSC_01936	SplE	serine protease SplE	serine protease SplE	7	TSBDP_DisrR_exp	TSBDP_HG001_exp	TSBDP_DisrR_exp/TSBDP_HG001_exp	1	1.09971	none	ON	ON	SaeR
SAOUHSC_01938	SplD	serine protease SplD	serine protease SplD	2	TSBDP_DisrR_exp	TSBDP_HG001_exp	TSBDP_DisrR_exp/TSBDP_HG001_exp	0.883436	1.36832	none	ON	OFF	SaeR
SAOUHSC_01939	SplC	serine protease SplC	serine protease SplC	4	TSBDP_DisrR_exp	TSBDP_HG001_exp	TSBDP_DisrR_exp/TSBDP_HG001_exp	0.708773	3.76336	none	OFF	OFF	SaeR
SAOUHSC_01941	SplB	serine protease SplB	serine protease SplB	9	TSBDP_DisrR_exp	TSBDP_HG001_exp	TSBDP_DisrR_exp/TSBDP_HG001_exp	0.000877162	-1.57525	down	ON	ON	SaeR
SAOUHSC_01944	SAOUHSC_01944	hypothetical protein	hypothetical protein	4	TSBDP_DisrR_exp	TSBDP_HG001_exp	TSBDP_DisrR_exp/TSBDP_HG001_exp	0.95093	-1.46373	none	OFF	OFF	SaeR; CcpA
SAOUHSC_01949	EpiP	intracellular serine protease	intracellular serine protease	6	TSBDP_DisrR_exp	TSBDP_HG001_exp	TSBDP_DisrR_exp/TSBDP_HG001_exp	1	1.01085	none	OFF	OFF
SAOUHSC_01954	LukD	leukotoxin LukD	leukotoxin LukD	7	TSBDP_DisrR_exp	TSBDP_HG001_exp	TSBDP_DisrR_exp/TSBDP_HG001_exp	1	1.05196	none	ON	ON	SaeR
SAOUHSC_01964	TraP	hypothetical protein	hypothetical protein	9	TSBDP_DisrR_exp	TSBDP_HG001_exp	TSBDP_DisrR_exp/TSBDP_HG001_exp	1	-1.07009	none	ON	ON
SAOUHSC_01966	SAOUHSC_01966	hypothetical protein	hypothetical protein	2	TSBDP_DisrR_exp	TSBDP_HG001_exp	TSBDP_DisrR_exp/TSBDP_HG001_exp	1	7.08681	none	ON	OFF
SAOUHSC_01967	EcsA	ABC transporter ATP-binding protein	ABC transporter ATP-binding protein	3	TSBDP_DisrR_exp	TSBDP_HG001_exp	TSBDP_DisrR_exp/TSBDP_HG001_exp	0.0306661	-1.45972	none	ON	ON
SAOUHSC_01968	Hit	hypothetical protein	hypothetical protein	9	TSBDP_DisrR_exp	TSBDP_HG001_exp	TSBDP_DisrR_exp/TSBDP_HG001_exp	0.0257608	-1.43075	none	ON	ON
SAOUHSC_01969	SAOUHSC_01969	hypothetical protein	hypothetical protein	6	TSBDP_DisrR_exp	TSBDP_HG001_exp	TSBDP_DisrR_exp/TSBDP_HG001_exp	1	1.09914	none	ON	ON	SigB
SAOUHSC_01972	PrsA	protein export protein PrsA	protein export protein PrsA	15	TSBDP_DisrR_exp	TSBDP_HG001_exp	TSBDP_DisrR_exp/TSBDP_HG001_exp	1	-1.22817	none	ON	ON
SAOUHSC_01974	SAOUHSC_01974	hypothetical protein	hypothetical protein	19	TSBDP_DisrR_exp	TSBDP_HG001_exp	TSBDP_DisrR_exp/TSBDP_HG001_exp	0.458874	-1.22306	none	ON	ON
SAOUHSC_01977	SAOUHSC_01977	hypothetical protein	hypothetical protein	6	TSBDP_DisrR_exp	TSBDP_HG001_exp	TSBDP_DisrR_exp/TSBDP_HG001_exp	1	-1.36794	none	ON	ON
SAOUHSC_01986	SAOUHSC_01986	hypothetical protein	hypothetical protein	2	TSBDP_DisrR_exp	TSBDP_HG001_exp	TSBDP_DisrR_exp/TSBDP_HG001_exp	1	-4.83578	none	OFF	OFF	SigB
SAOUHSC_01990	GlnQ	amino acid ABC transporter ATP-binding protein	amino acid ABC transporter ATP-binding protein	2	TSBDP_DisrR_exp	TSBDP_HG001_exp	TSBDP_DisrR_exp/TSBDP_HG001_exp	1	-3.13392	none	OFF	OFF	CodY; ArgR
SAOUHSC_01991	GlnP	ABC transporter permease	ABC transporter permease	8	TSBDP_DisrR_exp	TSBDP_HG001_exp	TSBDP_DisrR_exp/TSBDP_HG001_exp	1	1.21066	none	ON	ON	CodY; ArgR
SAOUHSC_01999	Bcp	hypothetical protein	hypothetical protein	9	TSBDP_DisrR_exp	TSBDP_HG001_exp	TSBDP_DisrR_exp/TSBDP_HG001_exp	0.14202	-1.408	none	ON	ON	PerR
SAOUHSC_02004	SAOUHSC_02004	hypothetical protein	hypothetical protein	6	TSBDP_DisrR_exp	TSBDP_HG001_exp	TSBDP_DisrR_exp/TSBDP_HG001_exp	1	-1.13446	none	ON	ON
SAOUHSC_02009	SAOUHSC_02009	hypothetical protein	hypothetical protein	3	TSBDP_DisrR_exp	TSBDP_HG001_exp	TSBDP_DisrR_exp/TSBDP_HG001_exp	1	1.09077	none	OFF	OFF
SAOUHSC_02010	SAOUHSC_02010	hypothetical protein	hypothetical protein	2	TSBDP_DisrR_exp	TSBDP_HG001_exp	TSBDP_DisrR_exp/TSBDP_HG001_exp	1	-2.11376	none	OFF	OFF
SAOUHSC_02012	SgtB	glycosyltransferase	glycosyltransferase	3	TSBDP_DisrR_exp	TSBDP_HG001_exp	TSBDP_DisrR_exp/TSBDP_HG001_exp	1	1.22477	none	ON	ON
SAOUHSC_02013	SAOUHSC_02013	hypothetical protein	hypothetical protein	7	TSBDP_DisrR_exp	TSBDP_HG001_exp	TSBDP_DisrR_exp/TSBDP_HG001_exp	1	1.14214	none	ON	ON	SigB
SAOUHSC_02014	SAOUHSC_02014	hypothetical protein	hypothetical protein	3	TSBDP_DisrR_exp	TSBDP_HG001_exp	TSBDP_DisrR_exp/TSBDP_HG001_exp	0.693604	5.80654	none	OFF	OFF
SAOUHSC_02019	SAOUHSC_02019	autolysin	autolysin	3	TSBDP_DisrR_exp	TSBDP_HG001_exp	TSBDP_DisrR_exp/TSBDP_HG001_exp	0.173911	1.66313	none	ON	ON
SAOUHSC_02020	SAOUHSC_02020	holin	holin	2	TSBDP_DisrR_exp	TSBDP_HG001_exp	TSBDP_DisrR_exp/TSBDP_HG001_exp	0.258945	7.54458	none	OFF	OFF
SAOUHSC_02021	SAOUHSC_02021	phi ETA orf 63-like protein	phi ETA orf 63-like protein	6	TSBDP_DisrR_exp	TSBDP_HG001_exp	TSBDP_DisrR_exp/TSBDP_HG001_exp	1	1.16283	none	ON	ON
SAOUHSC_02022	SAOUHSC_02022	phage tail fiber protein	phage tail fiber protein	17	TSBDP_DisrR_exp	TSBDP_HG001_exp	TSBDP_DisrR_exp/TSBDP_HG001_exp	0.0224768	1.23926	none	ON	ON
SAOUHSC_02023	SAOUHSC_02023	bifunctional autolysin	bifunctional autolysin	4	TSBDP_DisrR_exp	TSBDP_HG001_exp	TSBDP_DisrR_exp/TSBDP_HG001_exp	0.0668931	1.84912	none	ON	OFF
SAOUHSC_02027	SAOUHSC_02027	SLT orf 129-like protein	SLT orf 129-like protein	5	TSBDP_DisrR_exp	TSBDP_HG001_exp	TSBDP_DisrR_exp/TSBDP_HG001_exp	1	1.08058	none	ON	ON
SAOUHSC_02028	SAOUHSC_02028	phiETA ORF57-like protein	phiETA ORF57-like protein	22	TSBDP_DisrR_exp	TSBDP_HG001_exp	TSBDP_DisrR_exp/TSBDP_HG001_exp	1	1.14537	none	ON	ON
SAOUHSC_02029	SAOUHSC_02029	phi ETA orf 56-like protein	phi ETA orf 56-like protein	11	TSBDP_DisrR_exp	TSBDP_HG001_exp	TSBDP_DisrR_exp/TSBDP_HG001_exp	1	-1.06616	none	ON	ON
SAOUHSC_02030	SAOUHSC_02030	phi ETA orf 55-like protein	phi ETA orf 55-like protein	4	TSBDP_DisrR_exp	TSBDP_HG001_exp	TSBDP_DisrR_exp/TSBDP_HG001_exp	1	-1.13337	none	ON	OFF
SAOUHSC_02031	SAOUHSC_02031	hypothetical protein	hypothetical protein	3	TSBDP_DisrR_exp	TSBDP_HG001_exp	TSBDP_DisrR_exp/TSBDP_HG001_exp	0.947281	1.43457	none	ON	OFF
SAOUHSC_02033	SAOUHSC_02033	phage tape measure protein	phage tape measure protein	2	TSBDP_DisrR_exp	TSBDP_HG001_exp	TSBDP_DisrR_exp/TSBDP_HG001_exp	1	-1.35443	none	OFF	OFF
SAOUHSC_02035	SAOUHSC_02035	hypothetical protein	hypothetical protein	3	TSBDP_DisrR_exp	TSBDP_HG001_exp	TSBDP_DisrR_exp/TSBDP_HG001_exp	1	1.00306	none	ON	ON
SAOUHSC_02036	SAOUHSC_02036	phage structural protein	phage structural protein	6	TSBDP_DisrR_exp	TSBDP_HG001_exp	TSBDP_DisrR_exp/TSBDP_HG001_exp	0.155722	1.52509	none	ON	ON
SAOUHSC_02037	SAOUHSC_02037	hypothetical protein	hypothetical protein	4	TSBDP_DisrR_exp	TSBDP_HG001_exp	TSBDP_DisrR_exp/TSBDP_HG001_exp	1	1.39574	none	ON	ON
SAOUHSC_02041	SAOUHSC_02041	phi Mu50B-like protein	phi Mu50B-like protein	2	TSBDP_DisrR_exp	TSBDP_HG001_exp	TSBDP_DisrR_exp/TSBDP_HG001_exp	1	1.25237	none	ON	ON
SAOUHSC_02042	SAOUHSC_02042	phi Mu50B-like protein	phi Mu50B-like protein	4	TSBDP_DisrR_exp	TSBDP_HG001_exp	TSBDP_DisrR_exp/TSBDP_HG001_exp	1	1.03216	none	ON	ON
SAOUHSC_02043	SAOUHSC_02043	phage head protein	phage head protein	14	TSBDP_DisrR_exp	TSBDP_HG001_exp	TSBDP_DisrR_exp/TSBDP_HG001_exp	0.00176087	1.58892	up	ON	ON
SAOUHSC_02044	SAOUHSC_02044	hypothetical protein	hypothetical protein	6	TSBDP_DisrR_exp	TSBDP_HG001_exp	TSBDP_DisrR_exp/TSBDP_HG001_exp	0.325739	1.47261	none	ON	ON
SAOUHSC_02047	SAOUHSC_02047	phage head morphogenesis protein	phage head morphogenesis protein	3	TSBDP_DisrR_exp	TSBDP_HG001_exp	TSBDP_DisrR_exp/TSBDP_HG001_exp	1	1.10834	none	OFF	OFF
SAOUHSC_02048	SAOUHSC_02048	SPP1 family phage portal protein	SPP1 family phage portal protein	9	TSBDP_DisrR_exp	TSBDP_HG001_exp	TSBDP_DisrR_exp/TSBDP_HG001_exp	0.463195	1.38904	none	ON	ON
SAOUHSC_02055	SAOUHSC_02055	hypothetical protein	hypothetical protein	3	TSBDP_DisrR_exp	TSBDP_HG001_exp	TSBDP_DisrR_exp/TSBDP_HG001_exp	1	1.51726	none	ON	OFF
SAOUHSC_02057	SAOUHSC_02057	dUTP pyrophosphatase	dUTP pyrophosphatase	10	TSBDP_DisrR_exp	TSBDP_HG001_exp	TSBDP_DisrR_exp/TSBDP_HG001_exp	0.12771	1.23324	none	ON	ON
SAOUHSC_02061	SAOUHSC_02061	phi PVL orf 50-like protein	phi PVL orf 50-like protein	2	TSBDP_DisrR_exp	TSBDP_HG001_exp	TSBDP_DisrR_exp/TSBDP_HG001_exp	0.398806	15.2312	none	OFF	OFF
SAOUHSC_02062	SAOUHSC_02062	helix-turn-helix DNA binding protein	helix-turn-helix DNA binding protein	2	TSBDP_DisrR_exp	TSBDP_HG001_exp	TSBDP_DisrR_exp/TSBDP_HG001_exp	0.940174	1.4833	none	ON	OFF
SAOUHSC_02063	SAOUHSC_02063	PV83 orf 23-like protein	PV83 orf 23-like protein	5	TSBDP_DisrR_exp	TSBDP_HG001_exp	TSBDP_DisrR_exp/TSBDP_HG001_exp	1	-1.14305	none	OFF	OFF
SAOUHSC_02065	SAOUHSC_02065	hypothetical protein	hypothetical protein	2	TSBDP_DisrR_exp	TSBDP_HG001_exp	TSBDP_DisrR_exp/TSBDP_HG001_exp	1	4.11936	none	OFF	OFF
SAOUHSC_02069	SAOUHSC_02069	phi PV83 orf 20-like protein	phi PV83 orf 20-like protein	4	TSBDP_DisrR_exp	TSBDP_HG001_exp	TSBDP_DisrR_exp/TSBDP_HG001_exp	0.883436	1.19066	none	ON	ON
SAOUHSC_02071	SAOUHSC_02071	single-strand DNA-binding protein	single-strand DNA-binding protein	9	TSBDP_DisrR_exp	TSBDP_HG001_exp	TSBDP_DisrR_exp/TSBDP_HG001_exp	0.173911	1.24934	none	ON	ON
SAOUHSC_02072	SAOUHSC_02072	hypothetical protein	hypothetical protein	8	TSBDP_DisrR_exp	TSBDP_HG001_exp	TSBDP_DisrR_exp/TSBDP_HG001_exp	0.30529	1.91071	none	ON	ON
SAOUHSC_02073	SAOUHSC_02073	hypothetical protein	hypothetical protein	6	TSBDP_DisrR_exp	TSBDP_HG001_exp	TSBDP_DisrR_exp/TSBDP_HG001_exp	0.403906	1.1795	none	ON	ON
SAOUHSC_02074	SAOUHSC_02074	phi PVL orf 39-like protein	phi PVL orf 39-like protein	5	TSBDP_DisrR_exp	TSBDP_HG001_exp	TSBDP_DisrR_exp/TSBDP_HG001_exp	0.669433	1.71564	none	ON	ON
SAOUHSC_02080	SAOUHSC_02080	bacteriophage L54a antirepressor	bacteriophage L54a antirepressor	8	TSBDP_DisrR_exp	TSBDP_HG001_exp	TSBDP_DisrR_exp/TSBDP_HG001_exp	0.183303	1.30557	none	ON	ON
SAOUHSC_02086	SAOUHSC_02086	PV83 orf 4-like protein	PV83 orf 4-like protein	2	TSBDP_DisrR_exp	TSBDP_HG001_exp	TSBDP_DisrR_exp/TSBDP_HG001_exp	1	-1.13759	none	OFF	OFF
SAOUHSC_02091	SAOUHSC_02091	acyl-CoA thioesterase	acyl-CoA thioesterase	4	TSBDP_DisrR_exp	TSBDP_HG001_exp	TSBDP_DisrR_exp/TSBDP_HG001_exp	0.403906	-1.46675	none	OFF	ON
SAOUHSC_02092	AmpS	aminopeptidase PepS	aminopeptidase PepS	22	TSBDP_DisrR_exp	TSBDP_HG001_exp	TSBDP_DisrR_exp/TSBDP_HG001_exp	1	-1.01713	none	ON	ON
SAOUHSC_02093	SAOUHSC_02093	hypothetical protein	hypothetical protein	3	TSBDP_DisrR_exp	TSBDP_HG001_exp	TSBDP_DisrR_exp/TSBDP_HG001_exp	1	1.39706	none	OFF	OFF
SAOUHSC_02096	SAOUHSC_02096	hypothetical protein	hypothetical protein	4	TSBDP_DisrR_exp	TSBDP_HG001_exp	TSBDP_DisrR_exp/TSBDP_HG001_exp	1	1.26494	none	ON	ON	SigB
SAOUHSC_02097	SAOUHSC_02097	hypothetical protein	hypothetical protein	3	TSBDP_DisrR_exp	TSBDP_HG001_exp	TSBDP_DisrR_exp/TSBDP_HG001_exp	1	2.29856	none	ON	ON	SigB
SAOUHSC_02099	VraS	histidine kinase	histidine kinase	2	TSBDP_DisrR_exp	TSBDP_HG001_exp	TSBDP_DisrR_exp/TSBDP_HG001_exp	1	1.09901	none	OFF	OFF
SAOUHSC_02118	GatC	aspartyl/glutamyl-tRNA amidotransferase subunit C	aspartyl/glutamyl-tRNA amidotransferase subunit C	6	TSBDP_DisrR_exp	TSBDP_HG001_exp	TSBDP_DisrR_exp/TSBDP_HG001_exp	1	-1.15999	none	ON	ON
SAOUHSC_02121	SAOUHSC_02121	hypothetical protein	hypothetical protein	15	TSBDP_DisrR_exp	TSBDP_HG001_exp	TSBDP_DisrR_exp/TSBDP_HG001_exp	1	1.08469	none	ON	ON
SAOUHSC_02127	ScpA	staphopain thiol proteinase	staphopain thiol proteinase	18	TSBDP_DisrR_exp	TSBDP_HG001_exp	TSBDP_DisrR_exp/TSBDP_HG001_exp	1.04333e-07	-1.52594	down	ON	ON
SAOUHSC_02129	ScpB	hypothetical protein	hypothetical protein	2	TSBDP_DisrR_exp	TSBDP_HG001_exp	TSBDP_DisrR_exp/TSBDP_HG001_exp	1	1.13202	none	OFF	OFF
SAOUHSC_02130	SAOUHSC_02130	hypothetical protein	hypothetical protein	2	TSBDP_DisrR_exp	TSBDP_HG001_exp	TSBDP_DisrR_exp/TSBDP_HG001_exp	1	1.08036	none	OFF	OFF
SAOUHSC_02135	PheA	hypothetical protein	hypothetical protein	5	TSBDP_DisrR_exp	TSBDP_HG001_exp	TSBDP_DisrR_exp/TSBDP_HG001_exp	1	-1.18997	none	ON	ON
SAOUHSC_02139	PncA	pyrazinamidase/nicotinamidase	pyrazinamidase/nicotinamidase	8	TSBDP_DisrR_exp	TSBDP_HG001_exp	TSBDP_DisrR_exp/TSBDP_HG001_exp	1	1.04988	none	ON	ON
SAOUHSC_02143	SAOUHSC_02143	hypothetical protein	hypothetical protein	18	TSBDP_DisrR_exp	TSBDP_HG001_exp	TSBDP_DisrR_exp/TSBDP_HG001_exp	0.0357667	-1.22171	none	ON	ON
SAOUHSC_02147	SAOUHSC_02147	hypothetical protein	hypothetical protein	3	TSBDP_DisrR_exp	TSBDP_HG001_exp	TSBDP_DisrR_exp/TSBDP_HG001_exp	1	-1.002	none	OFF	OFF
SAOUHSC_02149	SAOUHSC_02149	hypothetical protein	hypothetical protein	2	TSBDP_DisrR_exp	TSBDP_HG001_exp	TSBDP_DisrR_exp/TSBDP_HG001_exp	0.940174	1.41857	none	OFF	OFF
SAOUHSC_02152	PmtC	ABC transporter ATP-binding protein	ABC transporter ATP-binding protein	13	TSBDP_DisrR_exp	TSBDP_HG001_exp	TSBDP_DisrR_exp/TSBDP_HG001_exp	1	-1.25005	none	ON	ON	PmtR
SAOUHSC_02154	PmtA	ABC transporter ATP-binding protein	ABC transporter ATP-binding protein	2	TSBDP_DisrR_exp	TSBDP_HG001_exp	TSBDP_DisrR_exp/TSBDP_HG001_exp	1	2.19956	none	OFF	OFF	PmtR
SAOUHSC_02161	Eap/map	MHC class II analog protein	MHC class II analog protein	16	TSBDP_DisrR_exp	TSBDP_HG001_exp	TSBDP_DisrR_exp/TSBDP_HG001_exp	1	-1.13833	none	ON	ON	SaeR
SAOUHSC_02167	Scn	hypothetical protein	hypothetical protein	2	TSBDP_DisrR_exp	TSBDP_HG001_exp	TSBDP_DisrR_exp/TSBDP_HG001_exp	1	-1.57715	none	ON	ON	SaeR
SAOUHSC_02169	Chp	chemotaxis-inhibiting protein CHIPS	chemotaxis-inhibiting protein CHIPS	6	TSBDP_DisrR_exp	TSBDP_HG001_exp	TSBDP_DisrR_exp/TSBDP_HG001_exp	6.80903e-08	-5.22935	down	ON	ON	SaeR
SAOUHSC_02171	Sak	staphylokinase	staphylokinase	9	TSBDP_DisrR_exp	TSBDP_HG001_exp	TSBDP_DisrR_exp/TSBDP_HG001_exp	0.290333	-1.4283	none	ON	ON	SaeR
SAOUHSC_02185	SAOUHSC_02185	phi PVL orf 13-like protein	phi PVL orf 13-like protein	12	TSBDP_DisrR_exp	TSBDP_HG001_exp	TSBDP_DisrR_exp/TSBDP_HG001_exp	1	-1.16606	none	ON	ON
SAOUHSC_02191	SAOUHSC_02191	HK97 family phage major capsid protein	HK97 family phage major capsid protein	2	TSBDP_DisrR_exp	TSBDP_HG001_exp	TSBDP_DisrR_exp/TSBDP_HG001_exp	1	1.16701	none	OFF	OFF
SAOUHSC_02218	SAOUHSC_02218	hypothetical protein	hypothetical protein	6	TSBDP_DisrR_exp	TSBDP_HG001_exp	TSBDP_DisrR_exp/TSBDP_HG001_exp	1	1.04799	none	ON	ON
SAOUHSC_02220	SAOUHSC_02220	phi ETA orf 18-like protein	phi ETA orf 18-like protein	7	TSBDP_DisrR_exp	TSBDP_HG001_exp	TSBDP_DisrR_exp/TSBDP_HG001_exp	0.610607	1.43311	none	ON	ON
SAOUHSC_02223	SAOUHSC_02223	phi PVL orf 39-like protein	phi PVL orf 39-like protein	2	TSBDP_DisrR_exp	TSBDP_HG001_exp	TSBDP_DisrR_exp/TSBDP_HG001_exp	1	2.04881	none	OFF	OFF
SAOUHSC_02228	SAOUHSC_02228	hypothetical protein	hypothetical protein	2	TSBDP_DisrR_exp	TSBDP_HG001_exp	TSBDP_DisrR_exp/TSBDP_HG001_exp	1	-3.04612	none	OFF	OFF
SAOUHSC_02232	SAOUHSC_02232	phi PVL orf 33-like protein	phi PVL orf 33-like protein	3	TSBDP_DisrR_exp	TSBDP_HG001_exp	TSBDP_DisrR_exp/TSBDP_HG001_exp	0.850759	-1.41378	none	OFF	OFF
SAOUHSC_02241	LukG	hypothetical protein	hypothetical protein	8	TSBDP_DisrR_exp	TSBDP_HG001_exp	TSBDP_DisrR_exp/TSBDP_HG001_exp	0.801175	-1.63653	none	ON	ON	SaeR
SAOUHSC_02243	LukH	hypothetical protein	hypothetical protein	9	TSBDP_DisrR_exp	TSBDP_HG001_exp	TSBDP_DisrR_exp/TSBDP_HG001_exp	0.00176087	-1.76747	down	ON	ON	SaeR
SAOUHSC_02246	FhuD1	hypothetical protein	hypothetical protein	7	TSBDP_DisrR_exp	TSBDP_HG001_exp	TSBDP_DisrR_exp/TSBDP_HG001_exp	1	-1.07079	none	ON	ON	Fur
SAOUHSC_02248	SAOUHSC_02248	hypothetical protein	hypothetical protein	4	TSBDP_DisrR_exp	TSBDP_HG001_exp	TSBDP_DisrR_exp/TSBDP_HG001_exp	0.713617	3.11167	none	ON	OFF	SigB
SAOUHSC_02255	GroES	co-chaperonin GroES	co-chaperonin GroES	6	TSBDP_DisrR_exp	TSBDP_HG001_exp	TSBDP_DisrR_exp/TSBDP_HG001_exp	1	1.06068	none	ON	ON	CtsR; HrcA
SAOUHSC_02257	SdrH	hypothetical protein	hypothetical protein	9	TSBDP_DisrR_exp	TSBDP_HG001_exp	TSBDP_DisrR_exp/TSBDP_HG001_exp	0.568597	2.08358	none	ON	ON	GraR
SAOUHSC_02258	SAOUHSC_02258	hypothetical protein	hypothetical protein	6	TSBDP_DisrR_exp	TSBDP_HG001_exp	TSBDP_DisrR_exp/TSBDP_HG001_exp	1	-1.10268	none	OFF	OFF
SAOUHSC_02259	SAOUHSC_02259	hypothetical protein	hypothetical protein	5	TSBDP_DisrR_exp	TSBDP_HG001_exp	TSBDP_DisrR_exp/TSBDP_HG001_exp	1	-1.05573	none	ON	ON
SAOUHSC_02268	ScrB	sucrose-6-phosphate hydrolase	sucrose-6-phosphate hydrolase	14	TSBDP_DisrR_exp	TSBDP_HG001_exp	TSBDP_DisrR_exp/TSBDP_HG001_exp	4.30539e-05	-1.39437	none	ON	ON	ScrR
SAOUHSC_02281	IlvD	dihydroxy-acid dehydratase	dihydroxy-acid dehydratase	3	TSBDP_DisrR_exp	TSBDP_HG001_exp	TSBDP_DisrR_exp/TSBDP_HG001_exp	1	-1.02059	none	OFF	OFF	CodY
SAOUHSC_02285	LeuA	2-isopropylmalate synthase	2-isopropylmalate synthase	8	TSBDP_DisrR_exp	TSBDP_HG001_exp	TSBDP_DisrR_exp/TSBDP_HG001_exp	1	-1.02166	none	OFF	OFF	CodY
SAOUHSC_02300	RsbV	STAS domain-containing protein	STAS domain-containing protein	4	TSBDP_DisrR_exp	TSBDP_HG001_exp	TSBDP_DisrR_exp/TSBDP_HG001_exp	0.397479	-1.29802	none	ON	ON	SigB
SAOUHSC_02310	KdpC	potassium-transporting ATPase subunit C	potassium-transporting ATPase subunit C	2	TSBDP_DisrR_exp	TSBDP_HG001_exp	TSBDP_DisrR_exp/TSBDP_HG001_exp	1	3.01652	none	OFF	OFF
SAOUHSC_02320	SAOUHSC_02320	hypothetical protein	hypothetical protein	3	TSBDP_DisrR_exp	TSBDP_HG001_exp	TSBDP_DisrR_exp/TSBDP_HG001_exp	1	1.37521	none	OFF	OFF	SigB
SAOUHSC_02321	SAOUHSC_02321	hypothetical protein	hypothetical protein	2	TSBDP_DisrR_exp	TSBDP_HG001_exp	TSBDP_DisrR_exp/TSBDP_HG001_exp	1	2.65983	none	OFF	OFF
SAOUHSC_02324	SAOUHSC_02324	hypothetical protein	hypothetical protein	3	TSBDP_DisrR_exp	TSBDP_HG001_exp	TSBDP_DisrR_exp/TSBDP_HG001_exp	1	-1.01015	none	ON	ON
SAOUHSC_02327	YidC	hypothetical protein	hypothetical protein	2	TSBDP_DisrR_exp	TSBDP_HG001_exp	TSBDP_DisrR_exp/TSBDP_HG001_exp	1	1.24436	none	OFF	OFF
SAOUHSC_02333	SceD	transglycosylase SceD	transglycosylase SceD	7	TSBDP_DisrR_exp	TSBDP_HG001_exp	TSBDP_DisrR_exp/TSBDP_HG001_exp	0.209035	1.1693	none	ON	ON	WalR
SAOUHSC_02336	FabZ	(3R)-hydroxymyristoyl-ACP dehydratase	(3R)-hydroxymyristoyl-ACP dehydratase	7	TSBDP_DisrR_exp	TSBDP_HG001_exp	TSBDP_DisrR_exp/TSBDP_HG001_exp	0.883436	1.25879	none	ON	ON	SigB
SAOUHSC_02340	AtpC	F0F1 ATP synthase subunit epsilon	F0F1 ATP synthase subunit epsilon	6	TSBDP_DisrR_exp	TSBDP_HG001_exp	TSBDP_DisrR_exp/TSBDP_HG001_exp	0.727961	-1.26456	none	ON	ON
SAOUHSC_02341	AtpD	F0F1 ATP synthase subunit beta	F0F1 ATP synthase subunit beta	21	TSBDP_DisrR_exp	TSBDP_HG001_exp	TSBDP_DisrR_exp/TSBDP_HG001_exp	1	1.43691	none	ON	ON
SAOUHSC_02346	AtpH	F0F1 ATP synthase subunit delta	F0F1 ATP synthase subunit delta	8	TSBDP_DisrR_exp	TSBDP_HG001_exp	TSBDP_DisrR_exp/TSBDP_HG001_exp	1	-1.22567	none	ON	ON
SAOUHSC_02347	AtpF	F0F1 ATP synthase subunit B	F0F1 ATP synthase subunit B	2	TSBDP_DisrR_exp	TSBDP_HG001_exp	TSBDP_DisrR_exp/TSBDP_HG001_exp	1	-1.23655	none	OFF	OFF
SAOUHSC_02350	AtpB	F0F1 ATP synthase subunit A	F0F1 ATP synthase subunit A	3	TSBDP_DisrR_exp	TSBDP_HG001_exp	TSBDP_DisrR_exp/TSBDP_HG001_exp	0.790545	1.70404	none	OFF	OFF
SAOUHSC_02359	PrfA	peptide chain release factor 1	peptide chain release factor 1	14	TSBDP_DisrR_exp	TSBDP_HG001_exp	TSBDP_DisrR_exp/TSBDP_HG001_exp	0.307898	-1.19676	none	ON	ON
SAOUHSC_02361	RpmE2	50S ribosomal protein L31 type B	50S ribosomal protein L31 type B	6	TSBDP_DisrR_exp	TSBDP_HG001_exp	TSBDP_DisrR_exp/TSBDP_HG001_exp	1	2.46551	none	ON	ON
SAOUHSC_02373	SAOUHSC_02373	hypothetical protein	hypothetical protein	11	TSBDP_DisrR_exp	TSBDP_HG001_exp	TSBDP_DisrR_exp/TSBDP_HG001_exp	0.570043	1.26876	none	ON	ON	CodY
SAOUHSC_02379	DeoC2	2-deoxyribose-5-phosphate aldolase	2-deoxyribose-5-phosphate aldolase	2	TSBDP_DisrR_exp	TSBDP_HG001_exp	TSBDP_DisrR_exp/TSBDP_HG001_exp	0.895466	-3.61523	none	OFF	OFF	CcpA
SAOUHSC_02380	DeoD	purine nucleoside phosphorylase	purine nucleoside phosphorylase	13	TSBDP_DisrR_exp	TSBDP_HG001_exp	TSBDP_DisrR_exp/TSBDP_HG001_exp	1	1.51942	none	ON	ON
SAOUHSC_02400	MtlA	PTS system mannitol-specific protein	PTS system mannitol-specific protein	3	TSBDP_DisrR_exp	TSBDP_HG001_exp	TSBDP_DisrR_exp/TSBDP_HG001_exp	1	-1.07224	none	OFF	OFF	MtlR
SAOUHSC_02402	MtlF	PTS system mannitol-specific transporter subunit IIA	PTS system mannitol-specific transporter subunit IIA	8	TSBDP_DisrR_exp	TSBDP_HG001_exp	TSBDP_DisrR_exp/TSBDP_HG001_exp	1	1.08269	none	ON	ON	SigB; MtlR
SAOUHSC_02404	FmtB	hypothetical protein	hypothetical protein	55	TSBDP_DisrR_exp	TSBDP_HG001_exp	TSBDP_DisrR_exp/TSBDP_HG001_exp	0.14202	-1.3034	none	ON	ON
SAOUHSC_02406	YbbR	hypothetical protein	hypothetical protein	12	TSBDP_DisrR_exp	TSBDP_HG001_exp	TSBDP_DisrR_exp/TSBDP_HG001_exp	1	-1.17667	none	ON	ON
SAOUHSC_02425	SAOUHSC_02425	hypothetical protein	hypothetical protein	5	TSBDP_DisrR_exp	TSBDP_HG001_exp	TSBDP_DisrR_exp/TSBDP_HG001_exp	1	1.01261	none	ON	ON	CcpA
SAOUHSC_02430	HtsA	ABC transporter substrate-binding protein	ABC transporter substrate-binding protein	16	TSBDP_DisrR_exp	TSBDP_HG001_exp	TSBDP_DisrR_exp/TSBDP_HG001_exp	1	1.06463	none	ON	ON	Fur
SAOUHSC_02442	SAOUHSC_02442	hypothetical protein	hypothetical protein	2	TSBDP_DisrR_exp	TSBDP_HG001_exp	TSBDP_DisrR_exp/TSBDP_HG001_exp	1	1.52773	none	OFF	OFF	SigB
SAOUHSC_02443	AmaP	hypothetical protein	hypothetical protein	5	TSBDP_DisrR_exp	TSBDP_HG001_exp	TSBDP_DisrR_exp/TSBDP_HG001_exp	1	1.05348	none	OFF	ON	SigB
SAOUHSC_02447	SAOUHSC_02447	hypothetical protein	hypothetical protein	16	TSBDP_DisrR_exp	TSBDP_HG001_exp	TSBDP_DisrR_exp/TSBDP_HG001_exp	1	1.09432	none	ON	ON
SAOUHSC_02448	SAOUHSC_02448	hypothetical protein	hypothetical protein	10	TSBDP_DisrR_exp	TSBDP_HG001_exp	TSBDP_DisrR_exp/TSBDP_HG001_exp	1	-1.07462	none	ON	ON
SAOUHSC_02449	LacG	6-phospho-beta-galactosidase	6-phospho-beta-galactosidase	8	TSBDP_DisrR_exp	TSBDP_HG001_exp	TSBDP_DisrR_exp/TSBDP_HG001_exp	1	1.05485	none	ON	ON	LacR
SAOUHSC_02457	CobB	NAD-dependent deacetylase	NAD-dependent deacetylase	6	TSBDP_DisrR_exp	TSBDP_HG001_exp	TSBDP_DisrR_exp/TSBDP_HG001_exp	1	1.02277	none	ON	ON
SAOUHSC_02463	HysA	hyaluronate lyase	hyaluronate lyase	19	TSBDP_DisrR_exp	TSBDP_HG001_exp	TSBDP_DisrR_exp/TSBDP_HG001_exp	0.000251479	-1.35495	none	ON	ON
SAOUHSC_02466	SAOUHSC_02466	truncated MHC class II analog protein	truncated MHC class II analog protein	9	TSBDP_DisrR_exp	TSBDP_HG001_exp	TSBDP_DisrR_exp/TSBDP_HG001_exp	0.545987	1.44635	none	ON	ON	SigB
SAOUHSC_02467	BudA1	alpha-acetolactate decarboxylase	alpha-acetolactate decarboxylase	9	TSBDP_DisrR_exp	TSBDP_HG001_exp	TSBDP_DisrR_exp/TSBDP_HG001_exp	0.0355892	1.32451	none	ON	ON
SAOUHSC_02468	BudB	acetolactate synthase	acetolactate synthase	18	TSBDP_DisrR_exp	TSBDP_HG001_exp	TSBDP_DisrR_exp/TSBDP_HG001_exp	0.0505401	1.39968	none	ON	ON
SAOUHSC_02474	SAOUHSC_02474	hypothetical protein	hypothetical protein	2	TSBDP_DisrR_exp	TSBDP_HG001_exp	TSBDP_DisrR_exp/TSBDP_HG001_exp	1	3.33336	none	OFF	OFF
SAOUHSC_02478	RplM	50S ribosomal protein L13	50S ribosomal protein L13	12	TSBDP_DisrR_exp	TSBDP_HG001_exp	TSBDP_DisrR_exp/TSBDP_HG001_exp	0.307235	-1.28843	none	ON	ON	S962
SAOUHSC_02483	CbiO1	cobalt transporter ATP-binding subunit	cobalt transporter ATP-binding subunit	6	TSBDP_DisrR_exp	TSBDP_HG001_exp	TSBDP_DisrR_exp/TSBDP_HG001_exp	1	1.39847	none	ON	ON
SAOUHSC_02484	RplQ	50S ribosomal protein L17	50S ribosomal protein L17	5	TSBDP_DisrR_exp	TSBDP_HG001_exp	TSBDP_DisrR_exp/TSBDP_HG001_exp	1	-1.15575	none	ON	ON
SAOUHSC_02490	Adk	adenylate kinase	adenylate kinase	21	TSBDP_DisrR_exp	TSBDP_HG001_exp	TSBDP_DisrR_exp/TSBDP_HG001_exp	1	1.09906	none	ON	ON
SAOUHSC_02492	RplO	50S ribosomal protein L15	50S ribosomal protein L15	7	TSBDP_DisrR_exp	TSBDP_HG001_exp	TSBDP_DisrR_exp/TSBDP_HG001_exp	0.866404	-1.39948	none	ON	ON
SAOUHSC_02495	RplR	50S ribosomal protein L18	50S ribosomal protein L18	5	TSBDP_DisrR_exp	TSBDP_HG001_exp	TSBDP_DisrR_exp/TSBDP_HG001_exp	1	1.9132	none	ON	ON
SAOUHSC_02496	RplF	50S ribosomal protein L6	50S ribosomal protein L6	11	TSBDP_DisrR_exp	TSBDP_HG001_exp	TSBDP_DisrR_exp/TSBDP_HG001_exp	1	1.0336	none	ON	ON
SAOUHSC_02500	RplE	50S ribosomal protein L5	50S ribosomal protein L5	9	TSBDP_DisrR_exp	TSBDP_HG001_exp	TSBDP_DisrR_exp/TSBDP_HG001_exp	0.545987	-1.28229	none	ON	ON
SAOUHSC_02501	RplX	50S ribosomal protein L24	50S ribosomal protein L24	6	TSBDP_DisrR_exp	TSBDP_HG001_exp	TSBDP_DisrR_exp/TSBDP_HG001_exp	1	-1.29761	none	ON	ON
SAOUHSC_02502	RplN	50S ribosomal protein L14	50S ribosomal protein L14	4	TSBDP_DisrR_exp	TSBDP_HG001_exp	TSBDP_DisrR_exp/TSBDP_HG001_exp	0.216417	-1.68173	none	OFF	ON
SAOUHSC_02503	RpsQ	30S ribosomal protein S17	30S ribosomal protein S17	4	TSBDP_DisrR_exp	TSBDP_HG001_exp	TSBDP_DisrR_exp/TSBDP_HG001_exp	1	1.88649	none	ON	ON
SAOUHSC_02505	RplP	50S ribosomal protein L16	50S ribosomal protein L16	7	TSBDP_DisrR_exp	TSBDP_HG001_exp	TSBDP_DisrR_exp/TSBDP_HG001_exp	1	1.00065	none	ON	ON
SAOUHSC_02506	RpsC	30S ribosomal protein S3	30S ribosomal protein S3	11	TSBDP_DisrR_exp	TSBDP_HG001_exp	TSBDP_DisrR_exp/TSBDP_HG001_exp	1	-1.03713	none	ON	ON
SAOUHSC_02509	RplB	50S ribosomal protein L2	50S ribosomal protein L2	17	TSBDP_DisrR_exp	TSBDP_HG001_exp	TSBDP_DisrR_exp/TSBDP_HG001_exp	1	1.0011	none	ON	ON
SAOUHSC_02511	RplD	50S ribosomal protein L4	50S ribosomal protein L4	8	TSBDP_DisrR_exp	TSBDP_HG001_exp	TSBDP_DisrR_exp/TSBDP_HG001_exp	1	-1.21129	none	ON	ON
SAOUHSC_02512	RplC	50S ribosomal protein L3	50S ribosomal protein L3	8	TSBDP_DisrR_exp	TSBDP_HG001_exp	TSBDP_DisrR_exp/TSBDP_HG001_exp	1	-1.17761	none	ON	ON
SAOUHSC_02519	SAOUHSC_02519	hypothetical protein	hypothetical protein	8	TSBDP_DisrR_exp	TSBDP_HG001_exp	TSBDP_DisrR_exp/TSBDP_HG001_exp	1	1.15313	none	OFF	OFF
SAOUHSC_02525	Rnd2	hypothetical protein	hypothetical protein	20	TSBDP_DisrR_exp	TSBDP_HG001_exp	TSBDP_DisrR_exp/TSBDP_HG001_exp	1	1.14411	none	ON	ON
SAOUHSC_02538	MoaD	molybdopterin converting factor subunit 1	molybdopterin converting factor subunit 1	3	TSBDP_DisrR_exp	TSBDP_HG001_exp	TSBDP_DisrR_exp/TSBDP_HG001_exp	1	2.24443	none	OFF	OFF
SAOUHSC_02541	MobB	molybdopterin-guanine dinucleotide biosynthesis protein MobB	molybdopterin-guanine dinucleotide biosynthesis protein MobB	6	TSBDP_DisrR_exp	TSBDP_HG001_exp	TSBDP_DisrR_exp/TSBDP_HG001_exp	0.967475	-1.82415	none	OFF	OFF
SAOUHSC_02549	ModA	molybdenum ABC transporter substrate-binding protein	molybdenum ABC transporter substrate-binding protein	9	TSBDP_DisrR_exp	TSBDP_HG001_exp	TSBDP_DisrR_exp/TSBDP_HG001_exp	1	1.13416	none	ON	ON
SAOUHSC_02550	FdhD	formate dehydrogenase accessory protein	formate dehydrogenase accessory protein	2	TSBDP_DisrR_exp	TSBDP_HG001_exp	TSBDP_DisrR_exp/TSBDP_HG001_exp	1	7.3132	none	OFF	OFF
SAOUHSC_02554	FhuD2	hypothetical protein	hypothetical protein	16	TSBDP_DisrR_exp	TSBDP_HG001_exp	TSBDP_DisrR_exp/TSBDP_HG001_exp	1	1.07781	none	ON	ON	Fur
SAOUHSC_02555	YdbM			11	TSBDP_DisrR_exp	TSBDP_HG001_exp	TSBDP_DisrR_exp/TSBDP_HG001_exp	0.216417	2.97583	none	ON	ON	CymR; SigB
SAOUHSC_02562	UreE	urease accessory protein UreE	urease accessory protein UreE	4	TSBDP_DisrR_exp	TSBDP_HG001_exp	TSBDP_DisrR_exp/TSBDP_HG001_exp	1	1.25576	none	ON	OFF
SAOUHSC_02568	SAOUHSC_02568	hypothetical protein	hypothetical protein	7	TSBDP_DisrR_exp	TSBDP_HG001_exp	TSBDP_DisrR_exp/TSBDP_HG001_exp	1	1.28576	none	ON	ON
SAOUHSC_02571	SsaA	secretory antigen	secretory antigen	9	TSBDP_DisrR_exp	TSBDP_HG001_exp	TSBDP_DisrR_exp/TSBDP_HG001_exp	1	-1.00947	none	ON	ON	WalR; GraR
SAOUHSC_02575	SAOUHSC_02575	hypothetical protein	hypothetical protein	2	TSBDP_DisrR_exp	TSBDP_HG001_exp	TSBDP_DisrR_exp/TSBDP_HG001_exp	0.480695	-4.71401	none	OFF	OFF
SAOUHSC_02576	SAOUHSC_02576	secretory antigen SsaA	secretory antigen SsaA	3	TSBDP_DisrR_exp	TSBDP_HG001_exp	TSBDP_DisrR_exp/TSBDP_HG001_exp	0.374366	1.49224	none	ON	ON	WalR
SAOUHSC_02580	SAOUHSC_02580	N-acetylmuramoyl-L-alanine amidase	N-acetylmuramoyl-L-alanine amidase	3	TSBDP_DisrR_exp	TSBDP_HG001_exp	TSBDP_DisrR_exp/TSBDP_HG001_exp	1	-1.25866	none	ON	OFF
SAOUHSC_02581	SAOUHSC_02581	hypothetical protein	hypothetical protein	3	TSBDP_DisrR_exp	TSBDP_HG001_exp	TSBDP_DisrR_exp/TSBDP_HG001_exp	0.976451	1.47573	none	OFF	OFF	SigB
SAOUHSC_02583	SAOUHSC_02583	transcriptional regulator	transcriptional regulator	9	TSBDP_DisrR_exp	TSBDP_HG001_exp	TSBDP_DisrR_exp/TSBDP_HG001_exp	0.866404	1.55937	none	ON	ON
SAOUHSC_02585	SAOUHSC_02585	hypothetical protein	hypothetical protein	3	TSBDP_DisrR_exp	TSBDP_HG001_exp	TSBDP_DisrR_exp/TSBDP_HG001_exp	1	1.86273	none	ON	ON	CcpA
SAOUHSC_02589	RpiRc	hypothetical protein	hypothetical protein	3	TSBDP_DisrR_exp	TSBDP_HG001_exp	TSBDP_DisrR_exp/TSBDP_HG001_exp	1	2.13908	none	OFF	OFF
SAOUHSC_02611	LyrA	hypothetical protein	hypothetical protein	7	TSBDP_DisrR_exp	TSBDP_HG001_exp	TSBDP_DisrR_exp/TSBDP_HG001_exp	1	-1.01885	none	ON	ON
SAOUHSC_02629	EmrB	EmrB/QacA family drug resistance transporter	EmrB/QacA family drug resistance transporter	2	TSBDP_DisrR_exp	TSBDP_HG001_exp	TSBDP_DisrR_exp/TSBDP_HG001_exp	1	-1.63444	none	OFF	OFF
SAOUHSC_02630	SAOUHSC_02630	hypothetical protein	hypothetical protein	8	TSBDP_DisrR_exp	TSBDP_HG001_exp	TSBDP_DisrR_exp/TSBDP_HG001_exp	0.00308287	-1.47028	none	ON	ON
SAOUHSC_02635	TcaA	hypothetical protein	hypothetical protein	4	TSBDP_DisrR_exp	TSBDP_HG001_exp	TSBDP_DisrR_exp/TSBDP_HG001_exp	0.0156918	-1.3487	none	OFF	ON
SAOUHSC_02647	Mqo	malate:quinone oxidoreductase	malate:quinone oxidoreductase	7	TSBDP_DisrR_exp	TSBDP_HG001_exp	TSBDP_DisrR_exp/TSBDP_HG001_exp	0.8965	5.23846	none	ON	OFF
SAOUHSC_02650	SAOUHSC_02650	hypothetical protein	hypothetical protein	6	TSBDP_DisrR_exp	TSBDP_HG001_exp	TSBDP_DisrR_exp/TSBDP_HG001_exp	0.155722	1.86189	none	ON	ON	SigB
SAOUHSC_02654	IruO	hypothetical protein	hypothetical protein	3	TSBDP_DisrR_exp	TSBDP_HG001_exp	TSBDP_DisrR_exp/TSBDP_HG001_exp	0.602774	-1.26669	none	ON	ON
SAOUHSC_02660	CorA2	hypothetical protein	hypothetical protein	2	TSBDP_DisrR_exp	TSBDP_HG001_exp	TSBDP_DisrR_exp/TSBDP_HG001_exp	0.0616613	-1.83708	none	OFF	OFF
SAOUHSC_02666	SAOUHSC_02666	hypothetical protein	hypothetical protein	6	TSBDP_DisrR_exp	TSBDP_HG001_exp	TSBDP_DisrR_exp/TSBDP_HG001_exp	1	-1.18044	none	ON	ON
SAOUHSC_02668	SAOUHSC_02668	hypothetical protein	hypothetical protein	4	TSBDP_DisrR_exp	TSBDP_HG001_exp	TSBDP_DisrR_exp/TSBDP_HG001_exp	0.159973	-1.44662	none	ON	ON
SAOUHSC_02670	SAOUHSC_02670	hypothetical protein	hypothetical protein	2	TSBDP_DisrR_exp	TSBDP_HG001_exp	TSBDP_DisrR_exp/TSBDP_HG001_exp	1	-1.14072	none	ON	OFF
SAOUHSC_02677	NreA	hypothetical protein	hypothetical protein	2	TSBDP_DisrR_exp	TSBDP_HG001_exp	TSBDP_DisrR_exp/TSBDP_HG001_exp	1	-1.07333	none	OFF	OFF	Rex; NreC
SAOUHSC_02679	NarJ	respiratory nitrate reductase subunit delta	respiratory nitrate reductase subunit delta	2	TSBDP_DisrR_exp	TSBDP_HG001_exp	TSBDP_DisrR_exp/TSBDP_HG001_exp	1	2.68268	none	OFF	OFF	Rex; NreC
SAOUHSC_02680	NarH	nitrate reductase subunit beta	nitrate reductase subunit beta	6	TSBDP_DisrR_exp	TSBDP_HG001_exp	TSBDP_DisrR_exp/TSBDP_HG001_exp	1	-1.38775	none	OFF	OFF	Rex; NreC
SAOUHSC_02681	NarG	nitrate reductase subunit alpha	nitrate reductase subunit alpha	26	TSBDP_DisrR_exp	TSBDP_HG001_exp	TSBDP_DisrR_exp/TSBDP_HG001_exp	1	1.59048	none	OFF	OFF	Rex; NreC
SAOUHSC_02684	NasD	assimilatory nitrite reductase [NAD(P)H] large subunit	assimilatory nitrite reductase [NAD(P)H] large subunit	2	TSBDP_DisrR_exp	TSBDP_HG001_exp	TSBDP_DisrR_exp/TSBDP_HG001_exp	1	-1.40416	none	OFF	OFF	Rex; NreC
SAOUHSC_02689	SAOUHSC_02689	hypothetical protein	hypothetical protein	8	TSBDP_DisrR_exp	TSBDP_HG001_exp	TSBDP_DisrR_exp/TSBDP_HG001_exp	0.304993	-1.31237	none	ON	ON
SAOUHSC_02690	SAOUHSC_02690	hypothetical protein	hypothetical protein	16	TSBDP_DisrR_exp	TSBDP_HG001_exp	TSBDP_DisrR_exp/TSBDP_HG001_exp	1	-1.1006	none	ON	ON	Zur
SAOUHSC_02694	DsbA	hypothetical protein	hypothetical protein	3	TSBDP_DisrR_exp	TSBDP_HG001_exp	TSBDP_DisrR_exp/TSBDP_HG001_exp	1	1.06745	none	ON	ON
SAOUHSC_02697	TcyC	amino acid ABC transporter ATP-binding protein	amino acid ABC transporter ATP-binding protein	7	TSBDP_DisrR_exp	TSBDP_HG001_exp	TSBDP_DisrR_exp/TSBDP_HG001_exp	1	-1.00681	none	ON	ON	CymR
SAOUHSC_02699	TcyA	hypothetical protein	hypothetical protein	15	TSBDP_DisrR_exp	TSBDP_HG001_exp	TSBDP_DisrR_exp/TSBDP_HG001_exp	1	1.12346	none	ON	ON	CymR
SAOUHSC_02706	Sbi	immunoglobulin G-binding protein Sbi	immunoglobulin G-binding protein Sbi	20	TSBDP_DisrR_exp	TSBDP_HG001_exp	TSBDP_DisrR_exp/TSBDP_HG001_exp	7.81443e-14	-3.16968	down	ON	ON	S871; SaeR
SAOUHSC_02708	HlgA	gamma-hemolysin h-gamma-II subunit	gamma-hemolysin h-gamma-II subunit	10	TSBDP_DisrR_exp	TSBDP_HG001_exp	TSBDP_DisrR_exp/TSBDP_HG001_exp	1	-1.46063	none	OFF	OFF	SaeR
SAOUHSC_02709	HlgC	leukocidin s subunit	leukocidin s subunit	13	TSBDP_DisrR_exp	TSBDP_HG001_exp	TSBDP_DisrR_exp/TSBDP_HG001_exp	0.0328802	-1.42025	none	ON	ON	SaeR
SAOUHSC_02710	HlgB	leukocidin f subunit	leukocidin f subunit	13	TSBDP_DisrR_exp	TSBDP_HG001_exp	TSBDP_DisrR_exp/TSBDP_HG001_exp	1	-1.0776	none	ON	ON	SaeR
SAOUHSC_02724	SAOUHSC_02724	hypothetical protein	hypothetical protein	6	TSBDP_DisrR_exp	TSBDP_HG001_exp	TSBDP_DisrR_exp/TSBDP_HG001_exp	0.866404	-1.25064	none	ON	ON
SAOUHSC_02737	SAOUHSC_02737	epimerase/dehydratase	epimerase/dehydratase	10	TSBDP_DisrR_exp	TSBDP_HG001_exp	TSBDP_DisrR_exp/TSBDP_HG001_exp	1	1.26833	none	ON	ON
SAOUHSC_02742	OpuCC	amino acid transporter	amino acid transporter	5	TSBDP_DisrR_exp	TSBDP_HG001_exp	TSBDP_DisrR_exp/TSBDP_HG001_exp	1	1.0783	none	ON	OFF	CodY
SAOUHSC_02744	OpuCA	amino acid ABC transporter ATP-binding protein	amino acid ABC transporter ATP-binding protein	3	TSBDP_DisrR_exp	TSBDP_HG001_exp	TSBDP_DisrR_exp/TSBDP_HG001_exp	1	1.82518	none	OFF	OFF	CodY
SAOUHSC_02759	SAOUHSC_02759	hypothetical protein	hypothetical protein	3	TSBDP_DisrR_exp	TSBDP_HG001_exp	TSBDP_DisrR_exp/TSBDP_HG001_exp	1	-1.00551	none	ON	ON
SAOUHSC_02767	CntA	peptide ABC transporter substrate-binding protein	peptide ABC transporter substrate-binding protein	23	TSBDP_DisrR_exp	TSBDP_HG001_exp	TSBDP_DisrR_exp/TSBDP_HG001_exp	1.10757e-08	-1.77836	down	ON	ON
SAOUHSC_02783	SAOUHSC_02783	hypothetical protein	hypothetical protein	2	TSBDP_DisrR_exp	TSBDP_HG001_exp	TSBDP_DisrR_exp/TSBDP_HG001_exp	1	-1.17588	none	ON	ON
SAOUHSC_02788	SAOUHSC_02788	hypothetical protein	hypothetical protein	3	TSBDP_DisrR_exp	TSBDP_HG001_exp	TSBDP_DisrR_exp/TSBDP_HG001_exp	0.128538	-1.38361	none	ON	ON
SAOUHSC_02789	SAOUHSC_02789	hypothetical protein	hypothetical protein	2	TSBDP_DisrR_exp	TSBDP_HG001_exp	TSBDP_DisrR_exp/TSBDP_HG001_exp	1	-1.17054	none	ON	ON
SAOUHSC_02790	SAOUHSC_02790	hypothetical protein	hypothetical protein	29	TSBDP_DisrR_exp	TSBDP_HG001_exp	TSBDP_DisrR_exp/TSBDP_HG001_exp	0.141158	-1.43677	none	ON	ON
SAOUHSC_02791	SAOUHSC_02791	pyrophosphohydrolase	pyrophosphohydrolase	6	TSBDP_DisrR_exp	TSBDP_HG001_exp	TSBDP_DisrR_exp/TSBDP_HG001_exp	1	-1.1577	none	ON	ON
SAOUHSC_02798	SasG	hypothetical protein	hypothetical protein	50	TSBDP_DisrR_exp	TSBDP_HG001_exp	TSBDP_DisrR_exp/TSBDP_HG001_exp	0.015907	-1.24214	none	ON	ON
SAOUHSC_02802	FnbB	fibronectin binding protein B	fibronectin binding protein B	20	TSBDP_DisrR_exp	TSBDP_HG001_exp	TSBDP_DisrR_exp/TSBDP_HG001_exp	0.874212	1.32773	none	ON	ON
SAOUHSC_02803	FnbA	fibronectin-binding protein	fibronectin-binding protein	18	TSBDP_DisrR_exp	TSBDP_HG001_exp	TSBDP_DisrR_exp/TSBDP_HG001_exp	0.981515	1.46096	none	ON	ON
SAOUHSC_02820	SAOUHSC_02820	hypothetical protein	hypothetical protein	8	TSBDP_DisrR_exp	TSBDP_HG001_exp	TSBDP_DisrR_exp/TSBDP_HG001_exp	0.0180053	-2.89168	down	ON	ON
SAOUHSC_02825	MhqD	hypothetical protein	hypothetical protein	4	TSBDP_DisrR_exp	TSBDP_HG001_exp	TSBDP_DisrR_exp/TSBDP_HG001_exp	1	1.64016	none	OFF	OFF
SAOUHSC_02830	Ddh	D-lactate dehydrogenase	D-lactate dehydrogenase	18	TSBDP_DisrR_exp	TSBDP_HG001_exp	TSBDP_DisrR_exp/TSBDP_HG001_exp	0.00594145	1.36772	none	ON	ON	Rex
SAOUHSC_02834	SrtA	sortase	sortase	9	TSBDP_DisrR_exp	TSBDP_HG001_exp	TSBDP_DisrR_exp/TSBDP_HG001_exp	1	-1.03925	none	ON	ON
SAOUHSC_02844	SAOUHSC_02844	hypothetical protein	hypothetical protein	8	TSBDP_DisrR_exp	TSBDP_HG001_exp	TSBDP_DisrR_exp/TSBDP_HG001_exp	1	-1.16314	none	ON	ON
SAOUHSC_02848	GlcB	PTS system glucose-specific transporter subunit IIABC	PTS system glucose-specific transporter subunit IIABC	9	TSBDP_DisrR_exp	TSBDP_HG001_exp	TSBDP_DisrR_exp/TSBDP_HG001_exp	1	-1.08972	none	ON	ON
SAOUHSC_02849	CidC	pyruvate oxidase	pyruvate oxidase	18	TSBDP_DisrR_exp	TSBDP_HG001_exp	TSBDP_DisrR_exp/TSBDP_HG001_exp	1	1.02935	none	ON	ON	SigB
SAOUHSC_02855	SAOUHSC_02855	LysM domain-containing protein	LysM domain-containing protein	2	TSBDP_DisrR_exp	TSBDP_HG001_exp	TSBDP_DisrR_exp/TSBDP_HG001_exp	0.576677	1.8832	none	OFF	ON	WalR
SAOUHSC_02866	FarE	hypothetical protein	hypothetical protein	10	TSBDP_DisrR_exp	TSBDP_HG001_exp	TSBDP_DisrR_exp/TSBDP_HG001_exp	1	1.0247	none	ON	OFF
SAOUHSC_02871	SAOUHSC_02871	hypothetical protein	hypothetical protein	2	TSBDP_DisrR_exp	TSBDP_HG001_exp	TSBDP_DisrR_exp/TSBDP_HG001_exp	1	1.21193	none	ON	OFF
SAOUHSC_02873	CopA	cation transporter E1-E2 family ATPase	cation transporter E1-E2 family ATPase	7	TSBDP_DisrR_exp	TSBDP_HG001_exp	TSBDP_DisrR_exp/TSBDP_HG001_exp	1	1.0712	none	OFF	OFF
SAOUHSC_02874	CopZ	cation transporter E1-E2 family ATPase	cation transporter E1-E2 family ATPase	2	TSBDP_DisrR_exp	TSBDP_HG001_exp	TSBDP_DisrR_exp/TSBDP_HG001_exp	1	1.32483	none	OFF	OFF
SAOUHSC_02876	SAOUHSC_02876	hypothetical protein	hypothetical protein	4	TSBDP_DisrR_exp	TSBDP_HG001_exp	TSBDP_DisrR_exp/TSBDP_HG001_exp	1	1.51725	none	OFF	OFF	CodY
SAOUHSC_02877	CrtN	squalene synthase	squalene synthase	6	TSBDP_DisrR_exp	TSBDP_HG001_exp	TSBDP_DisrR_exp/TSBDP_HG001_exp	1	-1.00527	none	OFF	OFF	SigB
SAOUHSC_02883	SAOUHSC_02883	LysM domain-containing protein	LysM domain-containing protein	3	TSBDP_DisrR_exp	TSBDP_HG001_exp	TSBDP_DisrR_exp/TSBDP_HG001_exp	1	-1.03347	none	ON	ON	S871; WalR
SAOUHSC_02885	OatA	hypothetical protein	hypothetical protein	11	TSBDP_DisrR_exp	TSBDP_HG001_exp	TSBDP_DisrR_exp/TSBDP_HG001_exp	1	-1.04118	none	ON	ON
SAOUHSC_02887	IsaA	immunodominant antigen A	immunodominant antigen A	6	TSBDP_DisrR_exp	TSBDP_HG001_exp	TSBDP_DisrR_exp/TSBDP_HG001_exp	1	-1.08232	none	ON	ON	WalR
SAOUHSC_02900	SAOUHSC_02900	hypothetical protein	hypothetical protein	20	TSBDP_DisrR_exp	TSBDP_HG001_exp	TSBDP_DisrR_exp/TSBDP_HG001_exp	1	1.17394	none	ON	ON	SigB
SAOUHSC_02909	PyrD	dihydroorotate dehydrogenase 2	dihydroorotate dehydrogenase 2	6	TSBDP_DisrR_exp	TSBDP_HG001_exp	TSBDP_DisrR_exp/TSBDP_HG001_exp	0.0357667	-1.19844	none	ON	ON
SAOUHSC_02910	SAOUHSC_02910	hypothetical protein	hypothetical protein	2	TSBDP_DisrR_exp	TSBDP_HG001_exp	TSBDP_DisrR_exp/TSBDP_HG001_exp	1	-1.25724	none	OFF	OFF
SAOUHSC_02912	SAOUHSC_02912	hypothetical protein	hypothetical protein	12	TSBDP_DisrR_exp	TSBDP_HG001_exp	TSBDP_DisrR_exp/TSBDP_HG001_exp	0.832984	1.27188	none	ON	ON
SAOUHSC_02915	SAOUHSC_02915	hypothetical protein	hypothetical protein	12	TSBDP_DisrR_exp	TSBDP_HG001_exp	TSBDP_DisrR_exp/TSBDP_HG001_exp	1	1.14585	none	OFF	OFF
SAOUHSC_02916	PanD	aspartate alpha-decarboxylase	aspartate alpha-decarboxylase	2	TSBDP_DisrR_exp	TSBDP_HG001_exp	TSBDP_DisrR_exp/TSBDP_HG001_exp	1	2.38348	none	ON	ON
SAOUHSC_02921	BudA2	alpha-acetolactate decarboxylase	alpha-acetolactate decarboxylase	4	TSBDP_DisrR_exp	TSBDP_HG001_exp	TSBDP_DisrR_exp/TSBDP_HG001_exp	1	1.16333	none	ON	ON
SAOUHSC_02922	Ldh2	L-lactate dehydrogenase	L-lactate dehydrogenase	12	TSBDP_DisrR_exp	TSBDP_HG001_exp	TSBDP_DisrR_exp/TSBDP_HG001_exp	0.00915498	-1.66484	down	ON	ON
SAOUHSC_02924	SAOUHSC_02924	4-aminobutyrate aminotransferase	4-aminobutyrate aminotransferase	4	TSBDP_DisrR_exp	TSBDP_HG001_exp	TSBDP_DisrR_exp/TSBDP_HG001_exp	0.18482	18.4755	none	OFF	OFF	CodY
SAOUHSC_02927	Lqo	malate:quinone oxidoreductase	malate:quinone oxidoreductase	23	TSBDP_DisrR_exp	TSBDP_HG001_exp	TSBDP_DisrR_exp/TSBDP_HG001_exp	0.219156	-1.35968	none	ON	ON
SAOUHSC_02945	CysG	precorrin-2 dehydrogenase	precorrin-2 dehydrogenase	6	TSBDP_DisrR_exp	TSBDP_HG001_exp	TSBDP_DisrR_exp/TSBDP_HG001_exp	1	-1.34713	none	ON	ON
SAOUHSC_02947	CysJ	sulfite reductase (NADPH) flavoprotein subunit alpha	sulfite reductase (NADPH) flavoprotein subunit alpha	11	TSBDP_DisrR_exp	TSBDP_HG001_exp	TSBDP_DisrR_exp/TSBDP_HG001_exp	1	-1.09303	none	ON	ON
SAOUHSC_02963	ClfB	clumping factor B	clumping factor B	24	TSBDP_DisrR_exp	TSBDP_HG001_exp	TSBDP_DisrR_exp/TSBDP_HG001_exp	0.0016741	-1.27005	none	ON	ON
SAOUHSC_02971	Aur	zinc metalloproteinase aureolysin	zinc metalloproteinase aureolysin	17	TSBDP_DisrR_exp	TSBDP_HG001_exp	TSBDP_DisrR_exp/TSBDP_HG001_exp	1	-1.0528	none	ON	ON	CodY
SAOUHSC_02972	IsaB	immunodominant antigen B	immunodominant antigen B	5	TSBDP_DisrR_exp	TSBDP_HG001_exp	TSBDP_DisrR_exp/TSBDP_HG001_exp	0.203764	-1.95863	none	ON	ON
SAOUHSC_02975	ManP	PTS system fructose-specific transporter subunit IIABC	PTS system fructose-specific transporter subunit IIABC	2	TSBDP_DisrR_exp	TSBDP_HG001_exp	TSBDP_DisrR_exp/TSBDP_HG001_exp	1	-1.11948	none	OFF	OFF	CcpA; SAOUHSC_02974
SAOUHSC_02976	Pmi	mannose-6-phosphate isomerase	mannose-6-phosphate isomerase	7	TSBDP_DisrR_exp	TSBDP_HG001_exp	TSBDP_DisrR_exp/TSBDP_HG001_exp	1	1.13965	none	ON	ON	CcpA; SAOUHSC_02974
SAOUHSC_02978	SAOUHSC_02978	phage infection protein	phage infection protein	24	TSBDP_DisrR_exp	TSBDP_HG001_exp	TSBDP_DisrR_exp/TSBDP_HG001_exp	1	1.23571	none	ON	ON
SAOUHSC_02979	SAOUHSC_02979	N-acetylmuramoyl-L-alanine amidase	N-acetylmuramoyl-L-alanine amidase	28	TSBDP_DisrR_exp	TSBDP_HG001_exp	TSBDP_DisrR_exp/TSBDP_HG001_exp	1	-1.167	none	ON	ON
SAOUHSC_02982	SasF	hypothetical protein	hypothetical protein	28	TSBDP_DisrR_exp	TSBDP_HG001_exp	TSBDP_DisrR_exp/TSBDP_HG001_exp	1	1.002	none	ON	ON
SAOUHSC_02990	SasA	hypothetical protein	hypothetical protein	27	TSBDP_DisrR_exp	TSBDP_HG001_exp	TSBDP_DisrR_exp/TSBDP_HG001_exp	1	1.33165	none	OFF	OFF
SAOUHSC_03006	GehA	lipase	lipase	39	TSBDP_DisrR_exp	TSBDP_HG001_exp	TSBDP_DisrR_exp/TSBDP_HG001_exp	1	1.27648	none	ON	ON	CcpA
SAOUHSC_03011	HisB	imidazoleglycerol-phosphate dehydratase	imidazoleglycerol-phosphate dehydratase	4	TSBDP_DisrR_exp	TSBDP_HG001_exp	TSBDP_DisrR_exp/TSBDP_HG001_exp	1	1.02954	none	OFF	OFF	CodY; HisR
SAOUHSC_03021	SAOUHSC_03021	hypothetical protein	hypothetical protein	6	TSBDP_DisrR_exp	TSBDP_HG001_exp	TSBDP_DisrR_exp/TSBDP_HG001_exp	1	-1.19971	none	OFF	OFF
SAOUHSC_03022	SAOUHSC_03022	hypothetical protein	hypothetical protein	8	TSBDP_DisrR_exp	TSBDP_HG001_exp	TSBDP_DisrR_exp/TSBDP_HG001_exp	1	1.0304	none	ON	ON	SigB
SAOUHSC_03024	SAOUHSC_03024	hypothetical protein	hypothetical protein	15	TSBDP_DisrR_exp	TSBDP_HG001_exp	TSBDP_DisrR_exp/TSBDP_HG001_exp	1	1.02757	none	ON	ON
SAOUHSC_03025	Pcp	pyrrolidone-carboxylate peptidase	pyrrolidone-carboxylate peptidase	2	TSBDP_DisrR_exp	TSBDP_HG001_exp	TSBDP_DisrR_exp/TSBDP_HG001_exp	1	1.22979	none	OFF	OFF
SAOUHSC_03045	CspB	cold shock protein	cold shock protein	3	TSBDP_DisrR_exp	TSBDP_HG001_exp	TSBDP_DisrR_exp/TSBDP_HG001_exp	1	-1.30122	none	ON	ON
SAOUHSC_03051	GidB	16S rRNA methyltransferase GidB	16S rRNA methyltransferase GidB	8	TSBDP_DisrR_exp	TSBDP_HG001_exp	TSBDP_DisrR_exp/TSBDP_HG001_exp	0.0153396	-1.29794	none	ON	ON
SAOUHSC_03052	GidA	tRNA uridine 5-carboxymethylaminomethyl modification protein GidA	tRNA uridine 5-carboxymethylaminomethyl modification protein GidA	22	TSBDP_DisrR_exp	TSBDP_HG001_exp	TSBDP_DisrR_exp/TSBDP_HG001_exp	1	-1.23461	none	ON	ON
SAOUHSC_00003	SAOUHSC_00003	hypothetical protein	hypothetical protein	3	TSBDP_DisrR_stat	TSBDP_HG001_stat	TSBDP_DisrR_stat/TSBDP_HG001_stat	0.277009	-1.30373	none	ON	OFF
SAOUHSC_00007	NnrD	hypothetical protein	hypothetical protein	5	TSBDP_DisrR_stat	TSBDP_HG001_stat	TSBDP_DisrR_stat/TSBDP_HG001_stat	0.00218824	-2.09257	down	ON	ON
SAOUHSC_00015	GdpP	hypothetical protein	hypothetical protein	6	TSBDP_DisrR_stat	TSBDP_HG001_stat	TSBDP_DisrR_stat/TSBDP_HG001_stat	0.133946	19.7297	none	OFF	OFF
SAOUHSC_00017	RplI	50S ribosomal protein L9	50S ribosomal protein L9	8	TSBDP_DisrR_stat	TSBDP_HG001_stat	TSBDP_DisrR_stat/TSBDP_HG001_stat	1	-1.02693	none	ON	ON
SAOUHSC_00019	PurA	adenylosuccinate synthetase	adenylosuccinate synthetase	27	TSBDP_DisrR_stat	TSBDP_HG001_stat	TSBDP_DisrR_stat/TSBDP_HG001_stat	1	1.10105	none	ON	ON	PurR
SAOUHSC_00022	WalH	hypothetical protein	hypothetical protein	14	TSBDP_DisrR_stat	TSBDP_HG001_stat	TSBDP_DisrR_stat/TSBDP_HG001_stat	0.624063	1.44623	none	ON	ON
SAOUHSC_00023	WalI	hypothetical protein	hypothetical protein	8	TSBDP_DisrR_stat	TSBDP_HG001_stat	TSBDP_DisrR_stat/TSBDP_HG001_stat	0.0158255	1.96131	up	ON	ON
SAOUHSC_00025	AdsA	hypothetical protein	hypothetical protein	31	TSBDP_DisrR_stat	TSBDP_HG001_stat	TSBDP_DisrR_stat/TSBDP_HG001_stat	1	-1.2166	none	ON	ON
SAOUHSC_00030	SAOUHSC_00030	hypothetical protein	hypothetical protein	10	TSBDP_DisrR_stat	TSBDP_HG001_stat	TSBDP_DisrR_stat/TSBDP_HG001_stat	1	1.80872	none	OFF	OFF
SAOUHSC_00039	SAOUHSC_00039	hypothetical protein	hypothetical protein	12	TSBDP_DisrR_stat	TSBDP_HG001_stat	TSBDP_DisrR_stat/TSBDP_HG001_stat	1	2.26029	none	ON	ON
SAOUHSC_00051	Plc	1-phosphatidylinositol phosphodiesterase	1-phosphatidylinositol phosphodiesterase	10	TSBDP_DisrR_stat	TSBDP_HG001_stat	TSBDP_DisrR_stat/TSBDP_HG001_stat	0.11265	-2.31711	none	ON	ON
SAOUHSC_00054	SAOUHSC_00054	hypothetical protein	hypothetical protein	2	TSBDP_DisrR_stat	TSBDP_HG001_stat	TSBDP_DisrR_stat/TSBDP_HG001_stat	1	1.87912	none	ON	OFF
SAOUHSC_00060	NptA	hypothetical protein	hypothetical protein	2	TSBDP_DisrR_stat	TSBDP_HG001_stat	TSBDP_DisrR_stat/TSBDP_HG001_stat	1	-1.36878	none	OFF	OFF
SAOUHSC_00069	Spa	protein A	protein A	34	TSBDP_DisrR_stat	TSBDP_HG001_stat	TSBDP_DisrR_stat/TSBDP_HG001_stat	1	-1.02124	none	ON	ON	S871; CcpA
SAOUHSC_00074	SirA	periplasmic binding protein	periplasmic binding protein	18	TSBDP_DisrR_stat	TSBDP_HG001_stat	TSBDP_DisrR_stat/TSBDP_HG001_stat	0.287277	-1.40998	none	ON	ON	Fur
SAOUHSC_00077	SbnC	hypothetical protein	hypothetical protein	10	TSBDP_DisrR_stat	TSBDP_HG001_stat	TSBDP_DisrR_stat/TSBDP_HG001_stat	1	1.36132	none	ON	ON	Fur
SAOUHSC_00093	SodM	superoxide dismutase	superoxide dismutase	11	TSBDP_DisrR_stat	TSBDP_HG001_stat	TSBDP_DisrR_stat/TSBDP_HG001_stat	0.000143481	2.59379	up	ON	ON	CodY
SAOUHSC_00094	SasD	hypothetical protein	hypothetical protein	12	TSBDP_DisrR_stat	TSBDP_HG001_stat	TSBDP_DisrR_stat/TSBDP_HG001_stat	0.045884	-1.47852	none	ON	ON
SAOUHSC_00097	DeoD1	purine nucleoside phosphorylase	purine nucleoside phosphorylase	2	TSBDP_DisrR_stat	TSBDP_HG001_stat	TSBDP_DisrR_stat/TSBDP_HG001_stat	0.0134706	2.73385	up	ON	OFF
SAOUHSC_00101	DeoB	phosphopentomutase	phosphopentomutase	27	TSBDP_DisrR_stat	TSBDP_HG001_stat	TSBDP_DisrR_stat/TSBDP_HG001_stat	0.841737	-1.27081	none	ON	ON
SAOUHSC_00105	PhnD	phosphonate ABC transporter substrate-binding protein	phosphonate ABC transporter substrate-binding protein	2	TSBDP_DisrR_stat	TSBDP_HG001_stat	TSBDP_DisrR_stat/TSBDP_HG001_stat	0.166411	12.9223	none	OFF	OFF
SAOUHSC_00106	SAOUHSC_00106	hypothetical protein	hypothetical protein	21	TSBDP_DisrR_stat	TSBDP_HG001_stat	TSBDP_DisrR_stat/TSBDP_HG001_stat	1	1.29382	none	ON	ON
SAOUHSC_00107	SAOUHSC_00107	hypothetical protein	hypothetical protein	4	TSBDP_DisrR_stat	TSBDP_HG001_stat	TSBDP_DisrR_stat/TSBDP_HG001_stat	0.115461	11.2152	none	ON	OFF
SAOUHSC_00155	GlcA	PTS system glucose-specific protein	PTS system glucose-specific protein	10	TSBDP_DisrR_stat	TSBDP_HG001_stat	TSBDP_DisrR_stat/TSBDP_HG001_stat	1	-1.31685	none	ON	ON	CcpA
SAOUHSC_00158	MurP	PTS system transporter	PTS system transporter	5	TSBDP_DisrR_stat	TSBDP_HG001_stat	TSBDP_DisrR_stat/TSBDP_HG001_stat	1	-1.01486	none	OFF	OFF	MurR; CcpA
SAOUHSC_00170	GisD	RGD-containing lipoprotein	RGD-containing lipoprotein	11	TSBDP_DisrR_stat	TSBDP_HG001_stat	TSBDP_DisrR_stat/TSBDP_HG001_stat	0.217399	-1.314	none	ON	ON
SAOUHSC_00192	Coa	staphylocoagulase	staphylocoagulase	23	TSBDP_DisrR_stat	TSBDP_HG001_stat	TSBDP_DisrR_stat/TSBDP_HG001_stat	2.4566e-08	-2.12339	down	ON	ON	S871; SaeR
SAOUHSC_00200	PrsS	hypothetical protein	hypothetical protein	3	TSBDP_DisrR_stat	TSBDP_HG001_stat	TSBDP_DisrR_stat/TSBDP_HG001_stat	0.011613	77.3328	up	OFF	OFF
SAOUHSC_00201	NikA	hypothetical protein	hypothetical protein	10	TSBDP_DisrR_stat	TSBDP_HG001_stat	TSBDP_DisrR_stat/TSBDP_HG001_stat	0.0284964	3.17586	up	ON	OFF
SAOUHSC_00206	Ldh1	L-lactate dehydrogenase	L-lactate dehydrogenase	13	TSBDP_DisrR_stat	TSBDP_HG001_stat	TSBDP_DisrR_stat/TSBDP_HG001_stat	0.000119175	3.48951	up	ON	ON	Rex
SAOUHSC_00220	TarI'	2-C-methyl-D-erythritol 4-phosphate cytidylyltransferase	2-C-methyl-D-erythritol 4-phosphate cytidylyltransferase	12	TSBDP_DisrR_stat	TSBDP_HG001_stat	TSBDP_DisrR_stat/TSBDP_HG001_stat	0.957356	1.62402	none	ON	ON
SAOUHSC_00222	TarL'	teichoic acid biosynthesis protein TagB	teichoic acid biosynthesis protein TagB	12	TSBDP_DisrR_stat	TSBDP_HG001_stat	TSBDP_DisrR_stat/TSBDP_HG001_stat	1	-1.03304	none	OFF	ON
SAOUHSC_00223	TarF	teichoic acid biosynthesis protein F	teichoic acid biosynthesis protein F	17	TSBDP_DisrR_stat	TSBDP_HG001_stat	TSBDP_DisrR_stat/TSBDP_HG001_stat	1	1.11126	none	ON	ON
SAOUHSC_00227	TarL	hypothetical protein	hypothetical protein	6	TSBDP_DisrR_stat	TSBDP_HG001_stat	TSBDP_DisrR_stat/TSBDP_HG001_stat	0.484969	5.22634	none	ON	ON
SAOUHSC_00229	ScdA	cell wall biosynthesis protein ScdA	cell wall biosynthesis protein ScdA	7	TSBDP_DisrR_stat	TSBDP_HG001_stat	TSBDP_DisrR_stat/TSBDP_HG001_stat	0.175508	1.32679	none	ON	ON
SAOUHSC_00235	SAOUHSC_00235	hypothetical protein	hypothetical protein	2	TSBDP_DisrR_stat	TSBDP_HG001_stat	TSBDP_DisrR_stat/TSBDP_HG001_stat	0.414623	5.67055	none	OFF	OFF	BglR
SAOUHSC_00248	LytM	peptidoglycan hydrolase	peptidoglycan hydrolase	9	TSBDP_DisrR_stat	TSBDP_HG001_stat	TSBDP_DisrR_stat/TSBDP_HG001_stat	1	1.46207	none	ON	ON	WalR
SAOUHSC_00253	SAOUHSC_00253	hypothetical protein	hypothetical protein	9	TSBDP_DisrR_stat	TSBDP_HG001_stat	TSBDP_DisrR_stat/TSBDP_HG001_stat	1	1.11979	none	ON	ON
SAOUHSC_00256	SAOUHSC_00256	hypothetical protein	hypothetical protein	8	TSBDP_DisrR_stat	TSBDP_HG001_stat	TSBDP_DisrR_stat/TSBDP_HG001_stat	0.046646	-1.49602	none	ON	ON
SAOUHSC_00257	EsxA	hypothetical protein	hypothetical protein	6	TSBDP_DisrR_stat	TSBDP_HG001_stat	TSBDP_DisrR_stat/TSBDP_HG001_stat	0.396046	2.88117	none	ON	ON
SAOUHSC_00258	EsaA	hypothetical protein	hypothetical protein	24	TSBDP_DisrR_stat	TSBDP_HG001_stat	TSBDP_DisrR_stat/TSBDP_HG001_stat	0.525502	-1.30129	none	ON	ON
SAOUHSC_00276	SAOUHSC_00276	hypothetical protein	hypothetical protein	2	TSBDP_DisrR_stat	TSBDP_HG001_stat	TSBDP_DisrR_stat/TSBDP_HG001_stat	0.642759	6.86035	none	OFF	OFF
SAOUHSC_00284	SAOUHSC_00284	5'-nucleotidase	5'-nucleotidase	6	TSBDP_DisrR_stat	TSBDP_HG001_stat	TSBDP_DisrR_stat/TSBDP_HG001_stat	1	1.19042	none	ON	ON
SAOUHSC_00300	GehB	lipase	lipase	42	TSBDP_DisrR_stat	TSBDP_HG001_stat	TSBDP_DisrR_stat/TSBDP_HG001_stat	1	-1.34289	none	ON	ON
SAOUHSC_00301	SAOUHSC_00301	hypothetical protein	hypothetical protein	10	TSBDP_DisrR_stat	TSBDP_HG001_stat	TSBDP_DisrR_stat/TSBDP_HG001_stat	1	1.23	none	ON	ON
SAOUHSC_00305	GcvH-L	hypothetical protein	hypothetical protein	5	TSBDP_DisrR_stat	TSBDP_HG001_stat	TSBDP_DisrR_stat/TSBDP_HG001_stat	0.365649	-1.40703	none	ON	ON
SAOUHSC_00308	LplA2	hypothetical protein	hypothetical protein	17	TSBDP_DisrR_stat	TSBDP_HG001_stat	TSBDP_DisrR_stat/TSBDP_HG001_stat	0.0868764	-1.89731	none	ON	ON
SAOUHSC_00311	SAOUHSC_00311	hypothetical protein	hypothetical protein	2	TSBDP_DisrR_stat	TSBDP_HG001_stat	TSBDP_DisrR_stat/TSBDP_HG001_stat	0.123835	1.65657	none	ON	OFF
SAOUHSC_00325	FepA	hypothetical protein	hypothetical protein	4	TSBDP_DisrR_stat	TSBDP_HG001_stat	TSBDP_DisrR_stat/TSBDP_HG001_stat	0.399028	6.21854	none	ON	OFF	Fur
SAOUHSC_00330	SAOUHSC_00330	hypothetical protein	hypothetical protein	4	TSBDP_DisrR_stat	TSBDP_HG001_stat	TSBDP_DisrR_stat/TSBDP_HG001_stat	0.217399	-1.75196	none	ON	ON
SAOUHSC_00333	SAOUHSC_00333	ABC transporter ATP-binding protein	ABC transporter ATP-binding protein	5	TSBDP_DisrR_stat	TSBDP_HG001_stat	TSBDP_DisrR_stat/TSBDP_HG001_stat	0.00607256	2.57311	up	ON	ON
SAOUHSC_00337	Mdh	hypothetical protein	hypothetical protein	12	TSBDP_DisrR_stat	TSBDP_HG001_stat	TSBDP_DisrR_stat/TSBDP_HG001_stat	1	1.08233	none	ON	ON	S106
SAOUHSC_00344	SAOUHSC_00344	hypothetical protein	hypothetical protein	5	TSBDP_DisrR_stat	TSBDP_HG001_stat	TSBDP_DisrR_stat/TSBDP_HG001_stat	0.498653	-1.2558	none	ON	OFF
SAOUHSC_00354	SelX	hypothetical protein	hypothetical protein	4	TSBDP_DisrR_stat	TSBDP_HG001_stat	TSBDP_DisrR_stat/TSBDP_HG001_stat	1	1.10318	none	ON	ON	SaeR
SAOUHSC_00356	SAOUHSC_00356	hypothetical protein	hypothetical protein	12	TSBDP_DisrR_stat	TSBDP_HG001_stat	TSBDP_DisrR_stat/TSBDP_HG001_stat	1	-1.11243	none	ON	ON	SigB
SAOUHSC_00362	SAOUHSC_00362	hypothetical protein	hypothetical protein	7	TSBDP_DisrR_stat	TSBDP_HG001_stat	TSBDP_DisrR_stat/TSBDP_HG001_stat	1	1.05035	none	ON	ON
SAOUHSC_00364	AhpF	alkyl hydroperoxide reductase subunit F	alkyl hydroperoxide reductase subunit F	25	TSBDP_DisrR_stat	TSBDP_HG001_stat	TSBDP_DisrR_stat/TSBDP_HG001_stat	1	1.04644	none	ON	ON	PerR
SAOUHSC_00367	TcyP	hypothetical protein	hypothetical protein	3	TSBDP_DisrR_stat	TSBDP_HG001_stat	TSBDP_DisrR_stat/TSBDP_HG001_stat	0.046646	2.94332	up	OFF	OFF	CodY; CymR
SAOUHSC_00369	SAOUHSC_00369	hypothetical protein	hypothetical protein	18	TSBDP_DisrR_stat	TSBDP_HG001_stat	TSBDP_DisrR_stat/TSBDP_HG001_stat	1	-1.04349	none	ON	ON
SAOUHSC_00383	Ssl1	superantigen-like protein	superantigen-like protein	12	TSBDP_DisrR_stat	TSBDP_HG001_stat	TSBDP_DisrR_stat/TSBDP_HG001_stat	1	1.0459	none	ON	ON
SAOUHSC_00384	Ssl2	superantigen-like protein	superantigen-like protein	4	TSBDP_DisrR_stat	TSBDP_HG001_stat	TSBDP_DisrR_stat/TSBDP_HG001_stat	0.296263	6.03459	none	ON	OFF
SAOUHSC_00386	Ssl3	superantigen-like protein	superantigen-like protein	3	TSBDP_DisrR_stat	TSBDP_HG001_stat	TSBDP_DisrR_stat/TSBDP_HG001_stat	0.00482531	73.7024	up	ON	OFF
SAOUHSC_00390	Ssl5	superantigen-like protein 5	superantigen-like protein 5	7	TSBDP_DisrR_stat	TSBDP_HG001_stat	TSBDP_DisrR_stat/TSBDP_HG001_stat	1	-1.25252	none	ON	ON
SAOUHSC_00391	Ssl6	superantigen-like protein	superantigen-like protein	3	TSBDP_DisrR_stat	TSBDP_HG001_stat	TSBDP_DisrR_stat/TSBDP_HG001_stat	1	1.16078	none	ON	ON
SAOUHSC_00392	Ssl7	superantigen-like protein 7	superantigen-like protein 7	8	TSBDP_DisrR_stat	TSBDP_HG001_stat	TSBDP_DisrR_stat/TSBDP_HG001_stat	1	-1.03921	none	ON	ON	SaeR
SAOUHSC_00393	Ssl8	superantigen-like protein	superantigen-like protein	3	TSBDP_DisrR_stat	TSBDP_HG001_stat	TSBDP_DisrR_stat/TSBDP_HG001_stat	1	1.00518	none	ON	OFF
SAOUHSC_00394	Ssl9	superantigen-like protein	superantigen-like protein	5	TSBDP_DisrR_stat	TSBDP_HG001_stat	TSBDP_DisrR_stat/TSBDP_HG001_stat	1	1.12839	none	ON	ON	SaeR
SAOUHSC_00395	Ssl10	superantigen-like protein	superantigen-like protein	5	TSBDP_DisrR_stat	TSBDP_HG001_stat	TSBDP_DisrR_stat/TSBDP_HG001_stat	1	1.01578	none	ON	ON
SAOUHSC_00399	Ssl11	superantigen-like protein	superantigen-like protein	10	TSBDP_DisrR_stat	TSBDP_HG001_stat	TSBDP_DisrR_stat/TSBDP_HG001_stat	6.74252e-06	-2.58008	down	ON	ON	SaeR
SAOUHSC_00400	SAOUHSC_00400	hypothetical protein	hypothetical protein	24	TSBDP_DisrR_stat	TSBDP_HG001_stat	TSBDP_DisrR_stat/TSBDP_HG001_stat	0.303063	-1.69178	none	ON	ON	SaeR
SAOUHSC_00405	Lpl9	hypothetical protein	hypothetical protein	11	TSBDP_DisrR_stat	TSBDP_HG001_stat	TSBDP_DisrR_stat/TSBDP_HG001_stat	0.0246544	3.12212	up	ON	ON
SAOUHSC_00406	SAOUHSC_00406	hypothetical protein	hypothetical protein	11	TSBDP_DisrR_stat	TSBDP_HG001_stat	TSBDP_DisrR_stat/TSBDP_HG001_stat	0.392538	2.34899	none	OFF	OFF
SAOUHSC_00411.1	Psmα4	Phenol-soluble modulin alpha 4 peptide	Phenol-soluble modulin alpha 4 peptide	3	TSBDP_DisrR_stat	TSBDP_HG001_stat	TSBDP_DisrR_stat/TSBDP_HG001_stat	0.200074	-1.5583	none	ON	ON	AgrA
SAOUHSC_00411.4	Psmα1	Phenol-soluble modulin alpha 1 peptide	Phenol-soluble modulin alpha 1 peptide	3	TSBDP_DisrR_stat	TSBDP_HG001_stat	TSBDP_DisrR_stat/TSBDP_HG001_stat	1	-1.10317	none	ON	ON	AgrA
SAOUHSC_00426	MetQ2	ABC transporter substrate-binding protein	ABC transporter substrate-binding protein	11	TSBDP_DisrR_stat	TSBDP_HG001_stat	TSBDP_DisrR_stat/TSBDP_HG001_stat	1	-1.27893	none	ON	ON	CymR
SAOUHSC_00427	Sle1	autolysin	autolysin	13	TSBDP_DisrR_stat	TSBDP_HG001_stat	TSBDP_DisrR_stat/TSBDP_HG001_stat	1	-1.11388	none	ON	ON	WalR
SAOUHSC_00435	GltB	glutamate synthase large subunit	glutamate synthase large subunit	9	TSBDP_DisrR_stat	TSBDP_HG001_stat	TSBDP_DisrR_stat/TSBDP_HG001_stat	1	-1.08262	none	OFF	OFF	GltC; CodY
SAOUHSC_00436	GltD	glutamate synthase subunit beta	glutamate synthase subunit beta	8	TSBDP_DisrR_stat	TSBDP_HG001_stat	TSBDP_DisrR_stat/TSBDP_HG001_stat	0.774416	-2.02492	none	OFF	OFF	GltC; CodY
SAOUHSC_00444	SAOUHSC_00444	hypothetical protein	hypothetical protein	6	TSBDP_DisrR_stat	TSBDP_HG001_stat	TSBDP_DisrR_stat/TSBDP_HG001_stat	0.307679	2.58382	none	ON	ON
SAOUHSC_00445	RecR	recombination protein RecR	recombination protein RecR	6	TSBDP_DisrR_stat	TSBDP_HG001_stat	TSBDP_DisrR_stat/TSBDP_HG001_stat	0.601457	2.00836	none	ON	ON
SAOUHSC_00456	SAOUHSC_00456	DNA replication intiation control protein YabA	DNA replication intiation control protein YabA	3	TSBDP_DisrR_stat	TSBDP_HG001_stat	TSBDP_DisrR_stat/TSBDP_HG001_stat	0.217399	-1.39438	none	OFF	OFF
SAOUHSC_00461	MetS	methionyl-tRNA synthetase	methionyl-tRNA synthetase	35	TSBDP_DisrR_stat	TSBDP_HG001_stat	TSBDP_DisrR_stat/TSBDP_HG001_stat	1	-1.20778	none	ON	ON
SAOUHSC_00462	SAOUHSC_00462	hypothetical protein	hypothetical protein	9	TSBDP_DisrR_stat	TSBDP_HG001_stat	TSBDP_DisrR_stat/TSBDP_HG001_stat	1	1.22374	none	ON	ON
SAOUHSC_00481	SAOUHSC_00481	hypothetical protein	hypothetical protein	3	TSBDP_DisrR_stat	TSBDP_HG001_stat	TSBDP_DisrR_stat/TSBDP_HG001_stat	1	-1.09622	none	ON	ON
SAOUHSC_00482	DivIC	hypothetical protein	hypothetical protein	3	TSBDP_DisrR_stat	TSBDP_HG001_stat	TSBDP_DisrR_stat/TSBDP_HG001_stat	0.307679	-3.73149	none	OFF	OFF
SAOUHSC_00486	FtsH	hypothetical protein	hypothetical protein	29	TSBDP_DisrR_stat	TSBDP_HG001_stat	TSBDP_DisrR_stat/TSBDP_HG001_stat	0.437945	1.33305	none	ON	ON
SAOUHSC_00487	HslO	Hsp33-like chaperonin	Hsp33-like chaperonin	13	TSBDP_DisrR_stat	TSBDP_HG001_stat	TSBDP_DisrR_stat/TSBDP_HG001_stat	1	1.02619	none	ON	ON
SAOUHSC_00508	SAOUHSC_00508	hypothetical protein	hypothetical protein	2	TSBDP_DisrR_stat	TSBDP_HG001_stat	TSBDP_DisrR_stat/TSBDP_HG001_stat	0.992787	5.78743	none	OFF	OFF
SAOUHSC_00509	GltX	glutamyl-tRNA synthetase	glutamyl-tRNA synthetase	28	TSBDP_DisrR_stat	TSBDP_HG001_stat	TSBDP_DisrR_stat/TSBDP_HG001_stat	1	-1.17176	none	ON	ON
SAOUHSC_00518	RplK	50S ribosomal protein L11	50S ribosomal protein L11	6	TSBDP_DisrR_stat	TSBDP_HG001_stat	TSBDP_DisrR_stat/TSBDP_HG001_stat	1	-1.30802	none	ON	ON
SAOUHSC_00519	RplA	50S ribosomal protein L1	50S ribosomal protein L1	11	TSBDP_DisrR_stat	TSBDP_HG001_stat	TSBDP_DisrR_stat/TSBDP_HG001_stat	0.787224	-1.15376	none	ON	ON
SAOUHSC_00528	RpsG	30S ribosomal protein S7	30S ribosomal protein S7	8	TSBDP_DisrR_stat	TSBDP_HG001_stat	TSBDP_DisrR_stat/TSBDP_HG001_stat	0.396046	1.4152	none	ON	ON
SAOUHSC_00544	SdrC	fibrinogen-binding protein SdrC	fibrinogen-binding protein SdrC	37	TSBDP_DisrR_stat	TSBDP_HG001_stat	TSBDP_DisrR_stat/TSBDP_HG001_stat	2.68331e-11	-1.76294	down	ON	ON
SAOUHSC_00545	SdrD	fibrinogen-binding protein SdrD	fibrinogen-binding protein SdrD	56	TSBDP_DisrR_stat	TSBDP_HG001_stat	TSBDP_DisrR_stat/TSBDP_HG001_stat	1.44918e-23	-1.9727	down	ON	ON
SAOUHSC_00551	SAOUHSC_00551	hypothetical protein	hypothetical protein	2	TSBDP_DisrR_stat	TSBDP_HG001_stat	TSBDP_DisrR_stat/TSBDP_HG001_stat	0.296263	-1.81178	none	OFF	OFF
SAOUHSC_00575	LipL	hypothetical protein	hypothetical protein	5	TSBDP_DisrR_stat	TSBDP_HG001_stat	TSBDP_DisrR_stat/TSBDP_HG001_stat	1	-1.19698	none	ON	ON
SAOUHSC_00578	MvaD	mevalonate diphosphate decarboxylase	mevalonate diphosphate decarboxylase	6	TSBDP_DisrR_stat	TSBDP_HG001_stat	TSBDP_DisrR_stat/TSBDP_HG001_stat	1	1.13695	none	ON	ON	SigB
SAOUHSC_00581	MerA	hypothetical protein	hypothetical protein	16	TSBDP_DisrR_stat	TSBDP_HG001_stat	TSBDP_DisrR_stat/TSBDP_HG001_stat	1	1.11554	none	ON	ON
SAOUHSC_00603	IolS	hypothetical protein	hypothetical protein	13	TSBDP_DisrR_stat	TSBDP_HG001_stat	TSBDP_DisrR_stat/TSBDP_HG001_stat	0.716349	1.34827	none	ON	ON
SAOUHSC_00608	Adh1	alcohol dehydrogenase	alcohol dehydrogenase	13	TSBDP_DisrR_stat	TSBDP_HG001_stat	TSBDP_DisrR_stat/TSBDP_HG001_stat	1	1.17887	none	ON	ON	Rex
SAOUHSC_00613	SAOUHSC_00613	iron compound ABC transporter substrate-binding protein	iron compound ABC transporter substrate-binding protein	10	TSBDP_DisrR_stat	TSBDP_HG001_stat	TSBDP_DisrR_stat/TSBDP_HG001_stat	0.406416	2.15231	none	ON	ON
SAOUHSC_00617	SAOUHSC_00617	hypothetical protein	hypothetical protein	12	TSBDP_DisrR_stat	TSBDP_HG001_stat	TSBDP_DisrR_stat/TSBDP_HG001_stat	1	1.16184	none	ON	ON
SAOUHSC_00634	MntC	ABC transporter substrate-binding protein	ABC transporter substrate-binding protein	23	TSBDP_DisrR_stat	TSBDP_HG001_stat	TSBDP_DisrR_stat/TSBDP_HG001_stat	0.123835	1.40922	none	ON	ON	MntR
SAOUHSC_00637	MntA	hypothetical protein	hypothetical protein	3	TSBDP_DisrR_stat	TSBDP_HG001_stat	TSBDP_DisrR_stat/TSBDP_HG001_stat	0.822698	1.40483	none	OFF	OFF	MntR
SAOUHSC_00640	TagA	teichoic acid biosynthesis protein	teichoic acid biosynthesis protein	2	TSBDP_DisrR_stat	TSBDP_HG001_stat	TSBDP_DisrR_stat/TSBDP_HG001_stat	0.822698	4.68385	none	OFF	OFF
SAOUHSC_00641	TagH	teichoic acids export protein ATP-binding subunit	teichoic acids export protein ATP-binding subunit	6	TSBDP_DisrR_stat	TSBDP_HG001_stat	TSBDP_DisrR_stat/TSBDP_HG001_stat	0.0998334	8.37546	none	OFF	OFF
SAOUHSC_00646	Pbp4	penicillin-binding protein 4	penicillin-binding protein 4	11	TSBDP_DisrR_stat	TSBDP_HG001_stat	TSBDP_DisrR_stat/TSBDP_HG001_stat	0.845027	1.41783	none	ON	ON
SAOUHSC_00647	AbcA	hypothetical protein	hypothetical protein	9	TSBDP_DisrR_stat	TSBDP_HG001_stat	TSBDP_DisrR_stat/TSBDP_HG001_stat	0.20601	2.18413	none	OFF	OFF
SAOUHSC_00652	FhuC	iron compound ABC transporter ATP-binding protein	iron compound ABC transporter ATP-binding protein	8	TSBDP_DisrR_stat	TSBDP_HG001_stat	TSBDP_DisrR_stat/TSBDP_HG001_stat	0.045884	1.73151	up	ON	ON	Fur
SAOUHSC_00655	DhaK	dihydroxyacetone kinase subunit DhaK	dihydroxyacetone kinase subunit DhaK	13	TSBDP_DisrR_stat	TSBDP_HG001_stat	TSBDP_DisrR_stat/TSBDP_HG001_stat	1	1.21549	none	ON	ON	CcpA
SAOUHSC_00671	SAOUHSC_00671	secretory antigen SsaA-like protein	secretory antigen SsaA-like protein	7	TSBDP_DisrR_stat	TSBDP_HG001_stat	TSBDP_DisrR_stat/TSBDP_HG001_stat	1	1.11265	none	ON	ON	WalR
SAOUHSC_00676	SAOUHSC_00676	hypothetical protein	hypothetical protein	3	TSBDP_DisrR_stat	TSBDP_HG001_stat	TSBDP_DisrR_stat/TSBDP_HG001_stat	0.611509	-1.21849	none	ON	ON
SAOUHSC_00690	SAOUHSC_00690	hypothetical protein	hypothetical protein	2	TSBDP_DisrR_stat	TSBDP_HG001_stat	TSBDP_DisrR_stat/TSBDP_HG001_stat	0.975084	1.49993	none	OFF	OFF	SigB
SAOUHSC_00702	SAOUHSC_00702	hypothetical protein	hypothetical protein	3	TSBDP_DisrR_stat	TSBDP_HG001_stat	TSBDP_DisrR_stat/TSBDP_HG001_stat	0.747167	1.19453	none	ON	ON
SAOUHSC_00704	SAOUHSC_00704	hypothetical protein	hypothetical protein	4	TSBDP_DisrR_stat	TSBDP_HG001_stat	TSBDP_DisrR_stat/TSBDP_HG001_stat	0.174396	1.49435	none	ON	ON
SAOUHSC_00708	FruA	fructose specific permease	fructose specific permease	14	TSBDP_DisrR_stat	TSBDP_HG001_stat	TSBDP_DisrR_stat/TSBDP_HG001_stat	1	1.17981	none	ON	ON	FruR; CcpA
SAOUHSC_00710	NagA	N-acetylglucosamine-6-phosphate deacetylase	N-acetylglucosamine-6-phosphate deacetylase	18	TSBDP_DisrR_stat	TSBDP_HG001_stat	TSBDP_DisrR_stat/TSBDP_HG001_stat	1	1.03391	none	ON	ON
SAOUHSC_00711	MpfA	hypothetical protein	hypothetical protein	3	TSBDP_DisrR_stat	TSBDP_HG001_stat	TSBDP_DisrR_stat/TSBDP_HG001_stat	1	1.01019	none	OFF	OFF
SAOUHSC_00717	SaeP	hypothetical protein	hypothetical protein	7	TSBDP_DisrR_stat	TSBDP_HG001_stat	TSBDP_DisrR_stat/TSBDP_HG001_stat	0.00150808	-2.9704	down	ON	ON	SaeR
SAOUHSC_00723	PabB	hypothetical protein	hypothetical protein	7	TSBDP_DisrR_stat	TSBDP_HG001_stat	TSBDP_DisrR_stat/TSBDP_HG001_stat	0.000155965	3.30843	up	ON	ON
SAOUHSC_00724	PabC	chorismate binding protein	chorismate binding protein	4	TSBDP_DisrR_stat	TSBDP_HG001_stat	TSBDP_DisrR_stat/TSBDP_HG001_stat	1	-1.06122	none	OFF	OFF
SAOUHSC_00728	LtaS	hypothetical protein	hypothetical protein	27	TSBDP_DisrR_stat	TSBDP_HG001_stat	TSBDP_DisrR_stat/TSBDP_HG001_stat	1	1.13428	none	ON	ON
SAOUHSC_00731	OpuBA	ABC transporter	ABC transporter	2	TSBDP_DisrR_stat	TSBDP_HG001_stat	TSBDP_DisrR_stat/TSBDP_HG001_stat	0.646785	7.0467	none	OFF	OFF
SAOUHSC_00732	OpuBB	amino acid ABC transporter permease	amino acid ABC transporter permease	5	TSBDP_DisrR_stat	TSBDP_HG001_stat	TSBDP_DisrR_stat/TSBDP_HG001_stat	1	1.02669	none	ON	ON
SAOUHSC_00738	DtpT	hypothetical protein	hypothetical protein	4	TSBDP_DisrR_stat	TSBDP_HG001_stat	TSBDP_DisrR_stat/TSBDP_HG001_stat	0.0658489	24.6816	none	OFF	OFF	CodY
SAOUHSC_00742	NrdE	ribonucleotide-diphosphate reductase subunit alpha	ribonucleotide-diphosphate reductase subunit alpha	23	TSBDP_DisrR_stat	TSBDP_HG001_stat	TSBDP_DisrR_stat/TSBDP_HG001_stat	0.343326	2.19193	none	ON	ON	NrdR
SAOUHSC_00748	SstC	hypothetical protein	hypothetical protein	2	TSBDP_DisrR_stat	TSBDP_HG001_stat	TSBDP_DisrR_stat/TSBDP_HG001_stat	0.896139	15.3288	none	OFF	OFF
SAOUHSC_00749	SstD	hypothetical protein	hypothetical protein	19	TSBDP_DisrR_stat	TSBDP_HG001_stat	TSBDP_DisrR_stat/TSBDP_HG001_stat	1	1.13635	none	ON	ON
SAOUHSC_00751	SAOUHSC_00751	hypothetical protein	hypothetical protein	3	TSBDP_DisrR_stat	TSBDP_HG001_stat	TSBDP_DisrR_stat/TSBDP_HG001_stat	0.822698	2.06886	none	OFF	OFF
SAOUHSC_00754	SAOUHSC_00754	hypothetical protein	hypothetical protein	2	TSBDP_DisrR_stat	TSBDP_HG001_stat	TSBDP_DisrR_stat/TSBDP_HG001_stat	1	-1.02593	none	OFF	OFF
SAOUHSC_00757	PepT	peptidase T	peptidase T	12	TSBDP_DisrR_stat	TSBDP_HG001_stat	TSBDP_DisrR_stat/TSBDP_HG001_stat	1	1.25269	none	ON	ON
SAOUHSC_00763	SAOUHSC_00763	hypothetical protein	hypothetical protein	5	TSBDP_DisrR_stat	TSBDP_HG001_stat	TSBDP_DisrR_stat/TSBDP_HG001_stat	0.631468	2.26167	none	ON	ON
SAOUHSC_00767	SaHPF	hypothetical protein	hypothetical protein	10	TSBDP_DisrR_stat	TSBDP_HG001_stat	TSBDP_DisrR_stat/TSBDP_HG001_stat	1	1.08056	none	ON	ON	CodY
SAOUHSC_00771	PrfB	peptide chain release factor 2	peptide chain release factor 2	3	TSBDP_DisrR_stat	TSBDP_HG001_stat	TSBDP_DisrR_stat/TSBDP_HG001_stat	1	1.09397	none	ON	OFF
SAOUHSC_00773	SAOUHSC_00773	LysM domain-containing protein	LysM domain-containing protein	3	TSBDP_DisrR_stat	TSBDP_HG001_stat	TSBDP_DisrR_stat/TSBDP_HG001_stat	0.399028	1.28927	none	OFF	OFF	WalR
SAOUHSC_00785	TrxB	thioredoxin reductase	thioredoxin reductase	15	TSBDP_DisrR_stat	TSBDP_HG001_stat	TSBDP_DisrR_stat/TSBDP_HG001_stat	1	1.14237	none	ON	ON
SAOUHSC_00790	ClpP	ATP-dependent Clp protease proteolytic subunit	ATP-dependent Clp protease proteolytic subunit	8	TSBDP_DisrR_stat	TSBDP_HG001_stat	TSBDP_DisrR_stat/TSBDP_HG001_stat	1	1.05438	none	ON	ON	CtsR
SAOUHSC_00793	SAOUHSC_00793	hypothetical protein	hypothetical protein	2	TSBDP_DisrR_stat	TSBDP_HG001_stat	TSBDP_DisrR_stat/TSBDP_HG001_stat	0.0473161	67.6209	up	OFF	OFF
SAOUHSC_00796	Pgk	phosphoglycerate kinase	phosphoglycerate kinase	25	TSBDP_DisrR_stat	TSBDP_HG001_stat	TSBDP_DisrR_stat/TSBDP_HG001_stat	1	-1.1829	none	ON	ON	GapR
SAOUHSC_00797	TpiA	triosephosphate isomerase	triosephosphate isomerase	25	TSBDP_DisrR_stat	TSBDP_HG001_stat	TSBDP_DisrR_stat/TSBDP_HG001_stat	1	1.15237	none	ON	ON	GapR
SAOUHSC_00801	SecG	preprotein translocase subunit SecG	preprotein translocase subunit SecG	2	TSBDP_DisrR_stat	TSBDP_HG001_stat	TSBDP_DisrR_stat/TSBDP_HG001_stat	0.0125367	2.48376	up	ON	ON
SAOUHSC_00808	SAOUHSC_00808	hypothetical protein	hypothetical protein	11	TSBDP_DisrR_stat	TSBDP_HG001_stat	TSBDP_DisrR_stat/TSBDP_HG001_stat	0.396046	1.61486	none	ON	ON
SAOUHSC_00812	ClfA	clumping factor	clumping factor	13	TSBDP_DisrR_stat	TSBDP_HG001_stat	TSBDP_DisrR_stat/TSBDP_HG001_stat	1.4566e-06	2.05023	up	ON	ON	SigB
SAOUHSC_00816	Emp	extracellular matrix and plasma binding protein	extracellular matrix and plasma binding protein	8	TSBDP_DisrR_stat	TSBDP_HG001_stat	TSBDP_DisrR_stat/TSBDP_HG001_stat	1	-1.00112	none	ON	ON
SAOUHSC_00817	SAOUHSC_00817	hypothetical protein	hypothetical protein	3	TSBDP_DisrR_stat	TSBDP_HG001_stat	TSBDP_DisrR_stat/TSBDP_HG001_stat	1	1.0643	none	ON	ON
SAOUHSC_00818	Nuc	thermonuclease	thermonuclease	8	TSBDP_DisrR_stat	TSBDP_HG001_stat	TSBDP_DisrR_stat/TSBDP_HG001_stat	2.12515e-08	-4.08602	down	ON	ON	SaeR
SAOUHSC_00819	CspC	hypothetical protein	hypothetical protein	4	TSBDP_DisrR_stat	TSBDP_HG001_stat	TSBDP_DisrR_stat/TSBDP_HG001_stat	1	-1.00115	none	ON	ON
SAOUHSC_00822	LnsA	hypothetical protein	hypothetical protein	3	TSBDP_DisrR_stat	TSBDP_HG001_stat	TSBDP_DisrR_stat/TSBDP_HG001_stat	0.149218	1.38163	none	ON	ON
SAOUHSC_00831	Ohr	hypothetical protein	hypothetical protein	4	TSBDP_DisrR_stat	TSBDP_HG001_stat	TSBDP_DisrR_stat/TSBDP_HG001_stat	0.0497905	2.19453	up	ON	ON	SigB
SAOUHSC_00834	SAOUHSC_00834	thioredoxin	thioredoxin	4	TSBDP_DisrR_stat	TSBDP_HG001_stat	TSBDP_DisrR_stat/TSBDP_HG001_stat	0.822698	-1.29252	none	ON	ON
SAOUHSC_00841	SAOUHSC_00841	hypothetical protein	hypothetical protein	2	TSBDP_DisrR_stat	TSBDP_HG001_stat	TSBDP_DisrR_stat/TSBDP_HG001_stat	0.409227	3.41715	none	OFF	OFF	SigB
SAOUHSC_00844	MetQ1	hypothetical protein	hypothetical protein	15	TSBDP_DisrR_stat	TSBDP_HG001_stat	TSBDP_DisrR_stat/TSBDP_HG001_stat	1	1.22327	none	ON	ON	S349
SAOUHSC_00860	SAOUHSC_00860	5-nucleotidase family protein	5-nucleotidase family protein	3	TSBDP_DisrR_stat	TSBDP_HG001_stat	TSBDP_DisrR_stat/TSBDP_HG001_stat	1	-3.19114	none	OFF	OFF
SAOUHSC_00863	SAOUHSC_00863	hypothetical protein	hypothetical protein	3	TSBDP_DisrR_stat	TSBDP_HG001_stat	TSBDP_DisrR_stat/TSBDP_HG001_stat	0.629667	-1.40912	none	ON	ON
SAOUHSC_00865	NagD	hypothetical protein	hypothetical protein	12	TSBDP_DisrR_stat	TSBDP_HG001_stat	TSBDP_DisrR_stat/TSBDP_HG001_stat	1	1.12626	none	ON	ON
SAOUHSC_00869	DltA	D-alanine--poly(phosphoribitol) ligase subunit 1	D-alanine--poly(phosphoribitol) ligase subunit 1	19	TSBDP_DisrR_stat	TSBDP_HG001_stat	TSBDP_DisrR_stat/TSBDP_HG001_stat	0.223758	-1.33799	none	ON	ON
SAOUHSC_00872	DltD	extramembranal protein	extramembranal protein	12	TSBDP_DisrR_stat	TSBDP_HG001_stat	TSBDP_DisrR_stat/TSBDP_HG001_stat	1	1.41833	none	ON	OFF
SAOUHSC_00874	SAOUHSC_00874	hypothetical protein	hypothetical protein	5	TSBDP_DisrR_stat	TSBDP_HG001_stat	TSBDP_DisrR_stat/TSBDP_HG001_stat	0.472055	1.40039	none	ON	ON
SAOUHSC_00875	Ndh2b	hypothetical protein	hypothetical protein	13	TSBDP_DisrR_stat	TSBDP_HG001_stat	TSBDP_DisrR_stat/TSBDP_HG001_stat	0.0108568	2.55823	up	ON	ON
SAOUHSC_00877	SufA	hypothetical protein	hypothetical protein	3	TSBDP_DisrR_stat	TSBDP_HG001_stat	TSBDP_DisrR_stat/TSBDP_HG001_stat	1	-1.0867	none	ON	ON
SAOUHSC_00878	Ndh2a	hypothetical protein	hypothetical protein	14	TSBDP_DisrR_stat	TSBDP_HG001_stat	TSBDP_DisrR_stat/TSBDP_HG001_stat	1	1.20571	none	ON	ON
SAOUHSC_00881	SAOUHSC_00881	hypothetical protein	hypothetical protein	2	TSBDP_DisrR_stat	TSBDP_HG001_stat	TSBDP_DisrR_stat/TSBDP_HG001_stat	0.551541	-1.39156	none	ON	ON	HisR
SAOUHSC_00885	MnhE1	monovalent cation/H+ antiporter subunit E	monovalent cation/H+ antiporter subunit E	2	TSBDP_DisrR_stat	TSBDP_HG001_stat	TSBDP_DisrR_stat/TSBDP_HG001_stat	0.919685	2.93837	none	OFF	OFF
SAOUHSC_00886	MnhD1	monovalent cation/H+ antiporter subunit D	monovalent cation/H+ antiporter subunit D	2	TSBDP_DisrR_stat	TSBDP_HG001_stat	TSBDP_DisrR_stat/TSBDP_HG001_stat	0.399028	6.49753	none	OFF	OFF
SAOUHSC_00890	KapB	hypothetical protein	hypothetical protein	6	TSBDP_DisrR_stat	TSBDP_HG001_stat	TSBDP_DisrR_stat/TSBDP_HG001_stat	0.378327	-1.26381	none	ON	ON
SAOUHSC_00891	PpiB	cyclophilin-type peptidyl-prolyl cis-trans isomerase	cyclophilin-type peptidyl-prolyl cis-trans isomerase	9	TSBDP_DisrR_stat	TSBDP_HG001_stat	TSBDP_DisrR_stat/TSBDP_HG001_stat	0.713832	-1.22936	none	ON	ON
SAOUHSC_00892	SAOUHSC_00892	hypothetical protein	hypothetical protein	2	TSBDP_DisrR_stat	TSBDP_HG001_stat	TSBDP_DisrR_stat/TSBDP_HG001_stat	1	18.1476	none	OFF	OFF
SAOUHSC_00893	SAOUHSC_00893	FMN oxidoreductase	FMN oxidoreductase	10	TSBDP_DisrR_stat	TSBDP_HG001_stat	TSBDP_DisrR_stat/TSBDP_HG001_stat	0.0572866	1.77823	none	ON	ON
SAOUHSC_00897	GlpQ	hypothetical protein	hypothetical protein	15	TSBDP_DisrR_stat	TSBDP_HG001_stat	TSBDP_DisrR_stat/TSBDP_HG001_stat	1	1.11606	none	ON	ON
SAOUHSC_00900	Pgi	glucose-6-phosphate isomerase	glucose-6-phosphate isomerase	30	TSBDP_DisrR_stat	TSBDP_HG001_stat	TSBDP_DisrR_stat/TSBDP_HG001_stat	1	-1.1454	none	ON	ON
SAOUHSC_00902	SpsA	signal peptidase IA	signal peptidase IA	2	TSBDP_DisrR_stat	TSBDP_HG001_stat	TSBDP_DisrR_stat/TSBDP_HG001_stat	1	2.1271	none	OFF	OFF
SAOUHSC_00903	SpsB	signal peptidase IB	signal peptidase IB	10	TSBDP_DisrR_stat	TSBDP_HG001_stat	TSBDP_DisrR_stat/TSBDP_HG001_stat	1	-1.17552	none	ON	ON
SAOUHSC_00908	Cdr	coenzyme A disulfide reductase	coenzyme A disulfide reductase	24	TSBDP_DisrR_stat	TSBDP_HG001_stat	TSBDP_DisrR_stat/TSBDP_HG001_stat	1	-1.15357	none	ON	ON
SAOUHSC_00910	SufT	hypothetical protein	hypothetical protein	3	TSBDP_DisrR_stat	TSBDP_HG001_stat	TSBDP_DisrR_stat/TSBDP_HG001_stat	1	1.0564	none	ON	ON
SAOUHSC_00917	SAOUHSC_00917	hypothetical protein	hypothetical protein	4	TSBDP_DisrR_stat	TSBDP_HG001_stat	TSBDP_DisrR_stat/TSBDP_HG001_stat	0.0572866	-1.35053	none	ON	ON
SAOUHSC_00918	SAOUHSC_00918	truncated MHC class II analog protein	truncated MHC class II analog protein	5	TSBDP_DisrR_stat	TSBDP_HG001_stat	TSBDP_DisrR_stat/TSBDP_HG001_stat	1	1.02303	none	ON	ON
SAOUHSC_00921	FabF	3-oxoacyl- synthase	3-oxoacyl- synthase	17	TSBDP_DisrR_stat	TSBDP_HG001_stat	TSBDP_DisrR_stat/TSBDP_HG001_stat	1	-1.20157	none	ON	ON	FapR
SAOUHSC_00925	Opp3D	hypothetical protein	hypothetical protein	3	TSBDP_DisrR_stat	TSBDP_HG001_stat	TSBDP_DisrR_stat/TSBDP_HG001_stat	0.960317	4.57346	none	ON	OFF	CodY
SAOUHSC_00927	Opp3A	oligopeptide ABC transporter substrate-binding protein	oligopeptide ABC transporter substrate-binding protein	11	TSBDP_DisrR_stat	TSBDP_HG001_stat	TSBDP_DisrR_stat/TSBDP_HG001_stat	0.472055	1.22694	none	ON	ON	CodY
SAOUHSC_00935	TrfA	adaptor protein MecA	adaptor protein MecA	7	TSBDP_DisrR_stat	TSBDP_HG001_stat	TSBDP_DisrR_stat/TSBDP_HG001_stat	0.386376	1.95826	none	ON	ON
SAOUHSC_00941	SAOUHSC_00941	hypothetical protein	hypothetical protein	2	TSBDP_DisrR_stat	TSBDP_HG001_stat	TSBDP_DisrR_stat/TSBDP_HG001_stat	0.412183	2.22454	none	OFF	OFF
SAOUHSC_00945	MgtE	magnesium transporter	magnesium transporter	4	TSBDP_DisrR_stat	TSBDP_HG001_stat	TSBDP_DisrR_stat/TSBDP_HG001_stat	1	2.14142	none	OFF	OFF
SAOUHSC_00947	FabI	enoyl-(acyl carrier protein) reductase	enoyl-(acyl carrier protein) reductase	13	TSBDP_DisrR_stat	TSBDP_HG001_stat	TSBDP_DisrR_stat/TSBDP_HG001_stat	1	1.36764	none	ON	ON	FapR
SAOUHSC_00953	UgtP	diacylglycerol glucosyltransferase	diacylglycerol glucosyltransferase	2	TSBDP_DisrR_stat	TSBDP_HG001_stat	TSBDP_DisrR_stat/TSBDP_HG001_stat	1	1.02863	none	OFF	OFF
SAOUHSC_00957	SAOUHSC_00957	hypothetical protein	hypothetical protein	2	TSBDP_DisrR_stat	TSBDP_HG001_stat	TSBDP_DisrR_stat/TSBDP_HG001_stat	1	1.9995	none	OFF	OFF	S399
SAOUHSC_00958	HtrA2	serine protease HtrA	serine protease HtrA	23	TSBDP_DisrR_stat	TSBDP_HG001_stat	TSBDP_DisrR_stat/TSBDP_HG001_stat	1	-1.06889	none	ON	ON
SAOUHSC_00963	LplA1	lipoyltransferase and lipoate-protein ligase	lipoyltransferase and lipoate-protein ligase	7	TSBDP_DisrR_stat	TSBDP_HG001_stat	TSBDP_DisrR_stat/TSBDP_HG001_stat	1	-1.07758	none	OFF	OFF
SAOUHSC_00964	SAOUHSC_00964	hypothetical protein	hypothetical protein	3	TSBDP_DisrR_stat	TSBDP_HG001_stat	TSBDP_DisrR_stat/TSBDP_HG001_stat	0.12906	-1.47037	none	ON	ON
SAOUHSC_00980	MenA	1,4-dihydroxy-2-naphthoate octaprenyltransferase	1,4-dihydroxy-2-naphthoate octaprenyltransferase	2	TSBDP_DisrR_stat	TSBDP_HG001_stat	TSBDP_DisrR_stat/TSBDP_HG001_stat	1	1.14039	none	OFF	OFF
SAOUHSC_00983	MenD	2-succinyl-6-hydroxy-2, 4-cyclohexadiene-1-carboxylic acid synthase/2-oxoglutarate decarboxylase	2-succinyl-6-hydroxy-2, 4-cyclohexadiene-1-carboxylic acid synthase/2-oxoglutarate decarboxylase	20	TSBDP_DisrR_stat	TSBDP_HG001_stat	TSBDP_DisrR_stat/TSBDP_HG001_stat	0.437945	1.58827	none	ON	ON
SAOUHSC_00987	SspB	cysteine protease	cysteine protease	17	TSBDP_DisrR_stat	TSBDP_HG001_stat	TSBDP_DisrR_stat/TSBDP_HG001_stat	0.278526	-1.33462	none	ON	ON
SAOUHSC_00988	SspA	glutamyl endopeptidase	glutamyl endopeptidase	11	TSBDP_DisrR_stat	TSBDP_HG001_stat	TSBDP_DisrR_stat/TSBDP_HG001_stat	0.600591	-1.46796	none	ON	ON
SAOUHSC_00994	Atl	bifunctional autolysin	bifunctional autolysin	76	TSBDP_DisrR_stat	TSBDP_HG001_stat	TSBDP_DisrR_stat/TSBDP_HG001_stat	1	-1.28674	none	ON	ON	WalR; SigB
SAOUHSC_00997	SAOUHSC_00997	hypothetical protein	hypothetical protein	14	TSBDP_DisrR_stat	TSBDP_HG001_stat	TSBDP_DisrR_stat/TSBDP_HG001_stat	1	1.45537	none	ON	ON
SAOUHSC_00998	FmtA	methicillin resistance protein FmtA	methicillin resistance protein FmtA	2	TSBDP_DisrR_stat	TSBDP_HG001_stat	TSBDP_DisrR_stat/TSBDP_HG001_stat	0.603181	-1.34207	none	ON	ON
SAOUHSC_01001	QoxB	quinol oxidase subunit I	quinol oxidase subunit I	7	TSBDP_DisrR_stat	TSBDP_HG001_stat	TSBDP_DisrR_stat/TSBDP_HG001_stat	0.931041	1.45036	none	OFF	OFF
SAOUHSC_01002	QoxA	quinol oxidase AA3 subunit II	quinol oxidase AA3 subunit II	10	TSBDP_DisrR_stat	TSBDP_HG001_stat	TSBDP_DisrR_stat/TSBDP_HG001_stat	0.000500616	2.07461	up	ON	ON	GraR
SAOUHSC_01005	SAOUHSC_01005	hypothetical protein	hypothetical protein	6	TSBDP_DisrR_stat	TSBDP_HG001_stat	TSBDP_DisrR_stat/TSBDP_HG001_stat	1	1.01746	none	ON	ON
SAOUHSC_01008	PurE	5-(carboxyamino)imidazole ribonucleotide mutase	5-(carboxyamino)imidazole ribonucleotide mutase	7	TSBDP_DisrR_stat	TSBDP_HG001_stat	TSBDP_DisrR_stat/TSBDP_HG001_stat	0.427064	1.66778	none	ON	ON
SAOUHSC_01009	PurK	5-(carboxyamino)imidazole ribonucleotide synthase	5-(carboxyamino)imidazole ribonucleotide synthase	10	TSBDP_DisrR_stat	TSBDP_HG001_stat	TSBDP_DisrR_stat/TSBDP_HG001_stat	1	1.52866	none	OFF	OFF
SAOUHSC_01027	SAOUHSC_01027	hypothetical protein	hypothetical protein	6	TSBDP_DisrR_stat	TSBDP_HG001_stat	TSBDP_DisrR_stat/TSBDP_HG001_stat	1	1.41085	none	ON	OFF	SigB
SAOUHSC_01029	PtsI	phosphoenolpyruvate-protein phosphotransferase	phosphoenolpyruvate-protein phosphotransferase	29	TSBDP_DisrR_stat	TSBDP_HG001_stat	TSBDP_DisrR_stat/TSBDP_HG001_stat	0.437945	-1.29755	none	ON	ON
SAOUHSC_01036	RpoY	hypothetical protein	hypothetical protein	7	TSBDP_DisrR_stat	TSBDP_HG001_stat	TSBDP_DisrR_stat/TSBDP_HG001_stat	1	1.25344	none	ON	ON
SAOUHSC_01038	Def	peptide deformylase	peptide deformylase	8	TSBDP_DisrR_stat	TSBDP_HG001_stat	TSBDP_DisrR_stat/TSBDP_HG001_stat	1	-1.18308	none	ON	ON
SAOUHSC_01039	SAOUHSC_01039	hypothetical protein	hypothetical protein	8	TSBDP_DisrR_stat	TSBDP_HG001_stat	TSBDP_DisrR_stat/TSBDP_HG001_stat	1	1.37882	none	ON	ON
SAOUHSC_01046	PotA	ABC transporter	ABC transporter	4	TSBDP_DisrR_stat	TSBDP_HG001_stat	TSBDP_DisrR_stat/TSBDP_HG001_stat	1	1.72836	none	ON	OFF
SAOUHSC_01050	SAOUHSC_01050	hypothetical protein	hypothetical protein	10	TSBDP_DisrR_stat	TSBDP_HG001_stat	TSBDP_DisrR_stat/TSBDP_HG001_stat	0.271964	1.69245	none	ON	ON
SAOUHSC_01058	TypA	GTP-binding protein TypA	GTP-binding protein TypA	22	TSBDP_DisrR_stat	TSBDP_HG001_stat	TSBDP_DisrR_stat/TSBDP_HG001_stat	0.381599	2.24012	none	ON	ON
SAOUHSC_01069	SAOUHSC_01069	hypothetical protein	hypothetical protein	11	TSBDP_DisrR_stat	TSBDP_HG001_stat	TSBDP_DisrR_stat/TSBDP_HG001_stat	1	1.13276	none	ON	ON
SAOUHSC_01071	SAOUHSC_01071	glycerophosphoryl diester phosphodiesterase	glycerophosphoryl diester phosphodiesterase	2	TSBDP_DisrR_stat	TSBDP_HG001_stat	TSBDP_DisrR_stat/TSBDP_HG001_stat	0.992787	2.81913	none	OFF	OFF
SAOUHSC_01077	SAOUHSC_01077	hypothetical protein	hypothetical protein	7	TSBDP_DisrR_stat	TSBDP_HG001_stat	TSBDP_DisrR_stat/TSBDP_HG001_stat	0.0657514	1.51991	none	ON	ON
SAOUHSC_01078	RpmF			2	TSBDP_DisrR_stat	TSBDP_HG001_stat	TSBDP_DisrR_stat/TSBDP_HG001_stat	1	1.29253	none	ON	ON
SAOUHSC_01079	IsdB	neurofilament protein	neurofilament protein	39	TSBDP_DisrR_stat	TSBDP_HG001_stat	TSBDP_DisrR_stat/TSBDP_HG001_stat	2.01465e-08	-2.59992	down	ON	ON	Fur
SAOUHSC_01081	IsdA	hypothetical protein	hypothetical protein	23	TSBDP_DisrR_stat	TSBDP_HG001_stat	TSBDP_DisrR_stat/TSBDP_HG001_stat	0.820734	-1.59029	none	ON	ON	Fur
SAOUHSC_01082	IsdC	hypothetical protein	hypothetical protein	6	TSBDP_DisrR_stat	TSBDP_HG001_stat	TSBDP_DisrR_stat/TSBDP_HG001_stat	1.22213e-07	-2.91545	down	ON	ON	Fur
SAOUHSC_01084	IsdD	hypothetical protein	hypothetical protein	12	TSBDP_DisrR_stat	TSBDP_HG001_stat	TSBDP_DisrR_stat/TSBDP_HG001_stat	1.15773e-06	-1.88951	down	ON	ON	Fur
SAOUHSC_01085	IsdE	hypothetical protein	hypothetical protein	10	TSBDP_DisrR_stat	TSBDP_HG001_stat	TSBDP_DisrR_stat/TSBDP_HG001_stat	0.247043	-1.30222	none	ON	ON	Fur
SAOUHSC_01088	SrtB	hypothetical protein	hypothetical protein	2	TSBDP_DisrR_stat	TSBDP_HG001_stat	TSBDP_DisrR_stat/TSBDP_HG001_stat	0.774416	-1.73148	none	OFF	OFF	Fur
SAOUHSC_01089	IsdG	heme-degrading monooxygenase IsdG	heme-degrading monooxygenase IsdG	4	TSBDP_DisrR_stat	TSBDP_HG001_stat	TSBDP_DisrR_stat/TSBDP_HG001_stat	0.774416	-2.29587	none	ON	ON	Fur
SAOUHSC_01092	PheS	phenylalanyl-tRNA synthetase subunit alpha	phenylalanyl-tRNA synthetase subunit alpha	10	TSBDP_DisrR_stat	TSBDP_HG001_stat	TSBDP_DisrR_stat/TSBDP_HG001_stat	1	-1.03489	none	ON	ON	S450
SAOUHSC_01093	PheT	phenylalanyl-tRNA synthetase subunit beta	phenylalanyl-tRNA synthetase subunit beta	28	TSBDP_DisrR_stat	TSBDP_HG001_stat	TSBDP_DisrR_stat/TSBDP_HG001_stat	1	-1.05432	none	ON	ON	S450
SAOUHSC_01098	PolX	hypothetical protein	hypothetical protein	18	TSBDP_DisrR_stat	TSBDP_HG001_stat	TSBDP_DisrR_stat/TSBDP_HG001_stat	1	1.16628	none	ON	ON
SAOUHSC_01100	TrxA	thioredoxin	thioredoxin	6	TSBDP_DisrR_stat	TSBDP_HG001_stat	TSBDP_DisrR_stat/TSBDP_HG001_stat	1	-1.07613	none	ON	ON
SAOUHSC_01104	SdhA	succinate dehydrogenase flavoprotein subunit	succinate dehydrogenase flavoprotein subunit	22	TSBDP_DisrR_stat	TSBDP_HG001_stat	TSBDP_DisrR_stat/TSBDP_HG001_stat	1	3.16235	none	ON	OFF	CcpA
SAOUHSC_01105	SdhB	succinate dehydrogenase iron-sulfur subunit	succinate dehydrogenase iron-sulfur subunit	8	TSBDP_DisrR_stat	TSBDP_HG001_stat	TSBDP_DisrR_stat/TSBDP_HG001_stat	0.979517	-1.29102	none	OFF	OFF	CcpA
SAOUHSC_01107	SAOUHSC_01107	nucleoside-triphosphatase	nucleoside-triphosphatase	7	TSBDP_DisrR_stat	TSBDP_HG001_stat	TSBDP_DisrR_stat/TSBDP_HG001_stat	0.0114203	1.45331	none	ON	ON
SAOUHSC_01108	SAOUHSC_01108	hypothetical protein	hypothetical protein	3	TSBDP_DisrR_stat	TSBDP_HG001_stat	TSBDP_DisrR_stat/TSBDP_HG001_stat	0.822698	-1.41815	none	OFF	OFF
SAOUHSC_01110	Ecb	fibrinogen-binding protein-like protein	fibrinogen-binding protein-like protein	3	TSBDP_DisrR_stat	TSBDP_HG001_stat	TSBDP_DisrR_stat/TSBDP_HG001_stat	1	1.144	none	ON	ON	S871; SaeR
SAOUHSC_01112	Flr	formyl peptide receptor-like 1 inhibitory protein	formyl peptide receptor-like 1 inhibitory protein	5	TSBDP_DisrR_stat	TSBDP_HG001_stat	TSBDP_DisrR_stat/TSBDP_HG001_stat	0.0517777	1.82446	none	ON	ON
SAOUHSC_01114	Efb	fibrinogen-binding protein	fibrinogen-binding protein	5	TSBDP_DisrR_stat	TSBDP_HG001_stat	TSBDP_DisrR_stat/TSBDP_HG001_stat	0.338045	-1.44195	none	ON	ON	SaeR
SAOUHSC_01120	SAOUHSC_01120	hypothetical protein	hypothetical protein	2	TSBDP_DisrR_stat	TSBDP_HG001_stat	TSBDP_DisrR_stat/TSBDP_HG001_stat	1	1.13507	none	OFF	OFF
SAOUHSC_01121	Hla	alpha-hemolysin	alpha-hemolysin	23	TSBDP_DisrR_stat	TSBDP_HG001_stat	TSBDP_DisrR_stat/TSBDP_HG001_stat	7.65476e-26	-6.23864	down	ON	ON	S871; SaeR; CcpA
SAOUHSC_01124	Ssl12	superantigen-like protein	superantigen-like protein	2	TSBDP_DisrR_stat	TSBDP_HG001_stat	TSBDP_DisrR_stat/TSBDP_HG001_stat	1	1.53252	none	OFF	ON
SAOUHSC_01125	Ssl13	superantigen-like protein	superantigen-like protein	4	TSBDP_DisrR_stat	TSBDP_HG001_stat	TSBDP_DisrR_stat/TSBDP_HG001_stat	0.256988	-1.65418	none	ON	ON
SAOUHSC_01135	Psmβ1	hypothetical protein	hypothetical protein	5	TSBDP_DisrR_stat	TSBDP_HG001_stat	TSBDP_DisrR_stat/TSBDP_HG001_stat	0.0312422	-2.1272	down	ON	ON	AgrA
SAOUHSC_01136	Psmβ2	hypothetical protein	hypothetical protein	2	TSBDP_DisrR_stat	TSBDP_HG001_stat	TSBDP_DisrR_stat/TSBDP_HG001_stat	1	1.14065	none	ON	ON	AgrA
SAOUHSC_01138	SAOUHSC_01138	hypothetical protein	hypothetical protein	7	TSBDP_DisrR_stat	TSBDP_HG001_stat	TSBDP_DisrR_stat/TSBDP_HG001_stat	0.724181	1.52576	none	ON	ON
SAOUHSC_01144	FtsL	cell division protein	cell division protein	5	TSBDP_DisrR_stat	TSBDP_HG001_stat	TSBDP_DisrR_stat/TSBDP_HG001_stat	0.879798	-1.2242	none	ON	ON
SAOUHSC_01145	Pbp1	penicillin-binding protein 1	penicillin-binding protein 1	17	TSBDP_DisrR_stat	TSBDP_HG001_stat	TSBDP_DisrR_stat/TSBDP_HG001_stat	1	1.05534	none	ON	ON
SAOUHSC_01148	DivIB	cell division protein	cell division protein	6	TSBDP_DisrR_stat	TSBDP_HG001_stat	TSBDP_DisrR_stat/TSBDP_HG001_stat	1	1.42344	none	ON	ON
SAOUHSC_01152	SAOUHSC_01152	hypothetical protein	hypothetical protein	4	TSBDP_DisrR_stat	TSBDP_HG001_stat	TSBDP_DisrR_stat/TSBDP_HG001_stat	0.774416	2.19299	none	ON	OFF
SAOUHSC_01159	IleS	isoleucyl-tRNA synthetase	isoleucyl-tRNA synthetase	41	TSBDP_DisrR_stat	TSBDP_HG001_stat	TSBDP_DisrR_stat/TSBDP_HG001_stat	1	-1.03262	none	ON	ON	S476; S477
SAOUHSC_01174	SAOUHSC_01174	hypothetical protein	hypothetical protein	5	TSBDP_DisrR_stat	TSBDP_HG001_stat	TSBDP_DisrR_stat/TSBDP_HG001_stat	1	-1.15587	none	ON	ON
SAOUHSC_01180	SAOUHSC_01180	hypothetical protein	hypothetical protein	3	TSBDP_DisrR_stat	TSBDP_HG001_stat	TSBDP_DisrR_stat/TSBDP_HG001_stat	0.2669	2.28511	none	ON	OFF
SAOUHSC_01182	Def2	peptide deformylase	peptide deformylase	4	TSBDP_DisrR_stat	TSBDP_HG001_stat	TSBDP_DisrR_stat/TSBDP_HG001_stat	1	-2.20434	none	OFF	OFF
SAOUHSC_01187	PknB	hypothetical protein	hypothetical protein	17	TSBDP_DisrR_stat	TSBDP_HG001_stat	TSBDP_DisrR_stat/TSBDP_HG001_stat	1	-1.15068	none	ON	ON
SAOUHSC_01191	RpmB	50S ribosomal protein L28	50S ribosomal protein L28	4	TSBDP_DisrR_stat	TSBDP_HG001_stat	TSBDP_DisrR_stat/TSBDP_HG001_stat	0.425527	4.84275	none	ON	OFF
SAOUHSC_01205	FtsY	signal recognition particle-docking protein FtsY	signal recognition particle-docking protein FtsY	11	TSBDP_DisrR_stat	TSBDP_HG001_stat	TSBDP_DisrR_stat/TSBDP_HG001_stat	1	-1.08178	none	ON	ON
SAOUHSC_01207	Ffh	signal recognition particle protein	signal recognition particle protein	14	TSBDP_DisrR_stat	TSBDP_HG001_stat	TSBDP_DisrR_stat/TSBDP_HG001_stat	0.631468	1.85388	none	ON	ON
SAOUHSC_01211	RplS	50S ribosomal protein L19	50S ribosomal protein L19	4	TSBDP_DisrR_stat	TSBDP_HG001_stat	TSBDP_DisrR_stat/TSBDP_HG001_stat	0.879632	1.38157	none	ON	ON	S500
SAOUHSC_01219	LytN	cell wall hydrolase	cell wall hydrolase	16	TSBDP_DisrR_stat	TSBDP_HG001_stat	TSBDP_DisrR_stat/TSBDP_HG001_stat	1	-1.11987	none	ON	ON
SAOUHSC_01222	TopA	DNA topoisomerase I	DNA topoisomerase I	24	TSBDP_DisrR_stat	TSBDP_HG001_stat	TSBDP_DisrR_stat/TSBDP_HG001_stat	1	1.32225	none	ON	ON
SAOUHSC_01239	RasP	hypothetical protein	hypothetical protein	6	TSBDP_DisrR_stat	TSBDP_HG001_stat	TSBDP_DisrR_stat/TSBDP_HG001_stat	0.97037	2.20837	none	ON	ON
SAOUHSC_01248	TruB	tRNA pseudouridine synthase B	tRNA pseudouridine synthase B	13	TSBDP_DisrR_stat	TSBDP_HG001_stat	TSBDP_DisrR_stat/TSBDP_HG001_stat	1	-1.09303	none	ON	ON	SigB
SAOUHSC_01251	PnpA	polynucleotide phosphorylase/polyadenylase	polynucleotide phosphorylase/polyadenylase	41	TSBDP_DisrR_stat	TSBDP_HG001_stat	TSBDP_DisrR_stat/TSBDP_HG001_stat	1	-1.32919	none	ON	ON
SAOUHSC_01253	SpoIIIE	hypothetical protein	hypothetical protein	10	TSBDP_DisrR_stat	TSBDP_HG001_stat	TSBDP_DisrR_stat/TSBDP_HG001_stat	1	-1.2085	none	ON	ON
SAOUHSC_01255	SAOUHSC_01255	hypothetical protein	hypothetical protein	16	TSBDP_DisrR_stat	TSBDP_HG001_stat	TSBDP_DisrR_stat/TSBDP_HG001_stat	1	-1.17799	none	ON	ON
SAOUHSC_01256	SAOUHSC_01256	hypothetical protein	hypothetical protein	16	TSBDP_DisrR_stat	TSBDP_HG001_stat	TSBDP_DisrR_stat/TSBDP_HG001_stat	1	-1.00232	none	ON	ON
SAOUHSC_01259	RodZ	hypothetical protein	hypothetical protein	2	TSBDP_DisrR_stat	TSBDP_HG001_stat	TSBDP_DisrR_stat/TSBDP_HG001_stat	1	1.00825	none	OFF	OFF
SAOUHSC_01263	Rny	phosphodiesterase	phosphodiesterase	10	TSBDP_DisrR_stat	TSBDP_HG001_stat	TSBDP_DisrR_stat/TSBDP_HG001_stat	0.940502	1.31968	none	OFF	OFF
SAOUHSC_01268	SAOUHSC_01268	hypothetical protein	hypothetical protein	6	TSBDP_DisrR_stat	TSBDP_HG001_stat	TSBDP_DisrR_stat/TSBDP_HG001_stat	1	1.34142	none	ON	ON
SAOUHSC_01275	GlpF	hypothetical protein	hypothetical protein	3	TSBDP_DisrR_stat	TSBDP_HG001_stat	TSBDP_DisrR_stat/TSBDP_HG001_stat	0.077274	6.53367	none	OFF	OFF	CcpA
SAOUHSC_01310	Cls1	cardiolipin synthetase	cardiolipin synthetase	5	TSBDP_DisrR_stat	TSBDP_HG001_stat	TSBDP_DisrR_stat/TSBDP_HG001_stat	0.111563	19.2478	none	OFF	OFF
SAOUHSC_01316	Nuc2	thermonuclease	thermonuclease	4	TSBDP_DisrR_stat	TSBDP_HG001_stat	TSBDP_DisrR_stat/TSBDP_HG001_stat	0.0937225	23.8821	none	OFF	OFF
SAOUHSC_01317	SAOUHSC_01317	hypothetical protein	hypothetical protein	7	TSBDP_DisrR_stat	TSBDP_HG001_stat	TSBDP_DisrR_stat/TSBDP_HG001_stat	0.931041	1.31515	none	OFF	OFF
SAOUHSC_01332	SAOUHSC_01332	hypothetical protein	hypothetical protein	9	TSBDP_DisrR_stat	TSBDP_HG001_stat	TSBDP_DisrR_stat/TSBDP_HG001_stat	0.000826148	1.63135	up	ON	ON
SAOUHSC_01337	Tkt	transketolase	transketolase	33	TSBDP_DisrR_stat	TSBDP_HG001_stat	TSBDP_DisrR_stat/TSBDP_HG001_stat	1	-1.00207	none	ON	ON
SAOUHSC_01346	OpuD1	glycine betaine transporter	glycine betaine transporter	3	TSBDP_DisrR_stat	TSBDP_HG001_stat	TSBDP_DisrR_stat/TSBDP_HG001_stat	0.00150808	2.39458	up	OFF	OFF
SAOUHSC_01361	MsrR	transcriptional regulator	transcriptional regulator	9	TSBDP_DisrR_stat	TSBDP_HG001_stat	TSBDP_DisrR_stat/TSBDP_HG001_stat	0.822698	1.39178	none	ON	OFF
SAOUHSC_01362	DmpI	4-oxalocrotonate tautomerase	4-oxalocrotonate tautomerase	3	TSBDP_DisrR_stat	TSBDP_HG001_stat	TSBDP_DisrR_stat/TSBDP_HG001_stat	1	1.00033	none	OFF	OFF
SAOUHSC_01365	SAOUHSC_01365	hypothetical protein	hypothetical protein	10	TSBDP_DisrR_stat	TSBDP_HG001_stat	TSBDP_DisrR_stat/TSBDP_HG001_stat	1	-1.04669	none	ON	ON
SAOUHSC_01376	SAOUHSC_01376	hypothetical protein	hypothetical protein	4	TSBDP_DisrR_stat	TSBDP_HG001_stat	TSBDP_DisrR_stat/TSBDP_HG001_stat	0.907917	3.74137	none	OFF	OFF
SAOUHSC_01389	PstS	phosphate ABC transporter substrate-binding protein	phosphate ABC transporter substrate-binding protein	2	TSBDP_DisrR_stat	TSBDP_HG001_stat	TSBDP_DisrR_stat/TSBDP_HG001_stat	0.828749	1.61869	none	ON	OFF
SAOUHSC_01397	DapB	4-hydroxy-tetrahydrodipicolinate reductase	4-hydroxy-tetrahydrodipicolinate reductase	10	TSBDP_DisrR_stat	TSBDP_HG001_stat	TSBDP_DisrR_stat/TSBDP_HG001_stat	1	-1.35174	none	ON	ON	S584; CodY
SAOUHSC_01403	CspA	cold shock protein	cold shock protein	6	TSBDP_DisrR_stat	TSBDP_HG001_stat	TSBDP_DisrR_stat/TSBDP_HG001_stat	0.431597	2.03586	none	ON	ON
SAOUHSC_01405	SAOUHSC_01405	hypothetical protein	hypothetical protein	3	TSBDP_DisrR_stat	TSBDP_HG001_stat	TSBDP_DisrR_stat/TSBDP_HG001_stat	0.476655	1.48736	none	ON	ON
SAOUHSC_01414	SAOUHSC_01414	hypothetical protein	hypothetical protein	5	TSBDP_DisrR_stat	TSBDP_HG001_stat	TSBDP_DisrR_stat/TSBDP_HG001_stat	1	1.02589	none	ON	ON
SAOUHSC_01415	SAOUHSC_01415	hypothetical protein	hypothetical protein	11	TSBDP_DisrR_stat	TSBDP_HG001_stat	TSBDP_DisrR_stat/TSBDP_HG001_stat	1	1.03256	none	ON	ON
SAOUHSC_01424	MurG	undecaprenyldiphospho-muramoylpentapeptide beta-N- acetylglucosaminyltransferase	undecaprenyldiphospho-muramoylpentapeptide beta-N- acetylglucosaminyltransferase	7	TSBDP_DisrR_stat	TSBDP_HG001_stat	TSBDP_DisrR_stat/TSBDP_HG001_stat	0.00291611	6.62403	up	ON	OFF
SAOUHSC_01425	SAOUHSC_01425	hypothetical protein	hypothetical protein	8	TSBDP_DisrR_stat	TSBDP_HG001_stat	TSBDP_DisrR_stat/TSBDP_HG001_stat	0.521122	1.43406	none	ON	ON
SAOUHSC_01427	CtpA	hypothetical protein	hypothetical protein	19	TSBDP_DisrR_stat	TSBDP_HG001_stat	TSBDP_DisrR_stat/TSBDP_HG001_stat	0.758184	1.70644	none	ON	ON
SAOUHSC_01430	Crr	PTS system transporter subunit IIA	PTS system transporter subunit IIA	7	TSBDP_DisrR_stat	TSBDP_HG001_stat	TSBDP_DisrR_stat/TSBDP_HG001_stat	1	-1.13806	none	ON	ON
SAOUHSC_01432	MsrA1	methionine sulfoxide reductase A	methionine sulfoxide reductase A	12	TSBDP_DisrR_stat	TSBDP_HG001_stat	TSBDP_DisrR_stat/TSBDP_HG001_stat	0.0207572	-1.37923	none	ON	ON
SAOUHSC_01434	DfrA	dihydrofolate reductase	dihydrofolate reductase	8	TSBDP_DisrR_stat	TSBDP_HG001_stat	TSBDP_DisrR_stat/TSBDP_HG001_stat	1	-1.17544	none	ON	ON
SAOUHSC_01435	ThyA	thymidylate synthase	thymidylate synthase	12	TSBDP_DisrR_stat	TSBDP_HG001_stat	TSBDP_DisrR_stat/TSBDP_HG001_stat	1	-1.00919	none	ON	ON
SAOUHSC_01438	SAOUHSC_01438	hypothetical protein	hypothetical protein	7	TSBDP_DisrR_stat	TSBDP_HG001_stat	TSBDP_DisrR_stat/TSBDP_HG001_stat	1	-1.00525	none	ON	ON
SAOUHSC_01443	RnhA	hypothetical protein	hypothetical protein	2	TSBDP_DisrR_stat	TSBDP_HG001_stat	TSBDP_DisrR_stat/TSBDP_HG001_stat	1	-1.13311	none	OFF	OFF
SAOUHSC_01447	Ebh	hypothetical protein	hypothetical protein	55	TSBDP_DisrR_stat	TSBDP_HG001_stat	TSBDP_DisrR_stat/TSBDP_HG001_stat	1	-1.3597	none	ON	ON
SAOUHSC_01452	Ald1	alanine dehydrogenase	alanine dehydrogenase	3	TSBDP_DisrR_stat	TSBDP_HG001_stat	TSBDP_DisrR_stat/TSBDP_HG001_stat	0.338045	-2.50934	none	OFF	OFF	Rex
SAOUHSC_01459	SAOUHSC_01459	hypothetical protein	hypothetical protein	3	TSBDP_DisrR_stat	TSBDP_HG001_stat	TSBDP_DisrR_stat/TSBDP_HG001_stat	0.277009	1.67953	none	ON	ON
SAOUHSC_01463	SAOUHSC_01463	hypothetical protein	hypothetical protein	3	TSBDP_DisrR_stat	TSBDP_HG001_stat	TSBDP_DisrR_stat/TSBDP_HG001_stat	0.0101016	8.351	up	OFF	OFF
SAOUHSC_01467	Pbp2	penicillin-binding protein 2	penicillin-binding protein 2	26	TSBDP_DisrR_stat	TSBDP_HG001_stat	TSBDP_DisrR_stat/TSBDP_HG001_stat	0.236313	1.34075	none	ON	ON
SAOUHSC_01477	SAOUHSC_01477	hypothetical protein	hypothetical protein	2	TSBDP_DisrR_stat	TSBDP_HG001_stat	TSBDP_DisrR_stat/TSBDP_HG001_stat	0.940502	6.96766	none	OFF	OFF	CodY
SAOUHSC_01487	UbiE	ubiquinone/menaquinone biosynthesis methyltransferase	ubiquinone/menaquinone biosynthesis methyltransferase	3	TSBDP_DisrR_stat	TSBDP_HG001_stat	TSBDP_DisrR_stat/TSBDP_HG001_stat	1	1.16335	none	ON	OFF
SAOUHSC_01488	SAOUHSC_01488	hypothetical protein	hypothetical protein	2	TSBDP_DisrR_stat	TSBDP_HG001_stat	TSBDP_DisrR_stat/TSBDP_HG001_stat	0.357624	7.75557	none	OFF	OFF
SAOUHSC_01491	GpsA	NAD(P)H-dependent glycerol-3-phosphate dehydrogenase	NAD(P)H-dependent glycerol-3-phosphate dehydrogenase	8	TSBDP_DisrR_stat	TSBDP_HG001_stat	TSBDP_DisrR_stat/TSBDP_HG001_stat	1	-1.01716	none	OFF	ON
SAOUHSC_01492	EngA	GTP-binding protein EngA	GTP-binding protein EngA	16	TSBDP_DisrR_stat	TSBDP_HG001_stat	TSBDP_DisrR_stat/TSBDP_HG001_stat	0.874473	1.56829	none	ON	ON
SAOUHSC_01501	EbpS	elastin binding protein	elastin binding protein	16	TSBDP_DisrR_stat	TSBDP_HG001_stat	TSBDP_DisrR_stat/TSBDP_HG001_stat	1	1.13064	none	ON	ON
SAOUHSC_01512	SAOUHSC_01512	hypothetical protein	hypothetical protein	3	TSBDP_DisrR_stat	TSBDP_HG001_stat	TSBDP_DisrR_stat/TSBDP_HG001_stat	1	1.43115	none	ON	OFF
SAOUHSC_01514	SAOUHSC_01514	hypothetical protein	hypothetical protein	2	TSBDP_DisrR_stat	TSBDP_HG001_stat	TSBDP_DisrR_stat/TSBDP_HG001_stat	0.241918	16.3864	none	OFF	OFF
SAOUHSC_01525	SAOUHSC_01525	phage tail tape meausure protein	phage tail tape meausure protein	2	TSBDP_DisrR_stat	TSBDP_HG001_stat	TSBDP_DisrR_stat/TSBDP_HG001_stat	1	-1.14811	none	OFF	OFF
SAOUHSC_01528	SAOUHSC_01528	bacteriophage L54aIg-like domain-containing protein	bacteriophage L54aIg-like domain-containing protein	5	TSBDP_DisrR_stat	TSBDP_HG001_stat	TSBDP_DisrR_stat/TSBDP_HG001_stat	0.448799	1.60919	none	ON	ON
SAOUHSC_01565	SAOUHSC_01565	hypothetical protein	hypothetical protein	3	TSBDP_DisrR_stat	TSBDP_HG001_stat	TSBDP_DisrR_stat/TSBDP_HG001_stat	0.420892	1.25765	none	ON	ON
SAOUHSC_01585	SrrB	respiratory response protein SrrB	respiratory response protein SrrB	10	TSBDP_DisrR_stat	TSBDP_HG001_stat	TSBDP_DisrR_stat/TSBDP_HG001_stat	1	1.34716	none	OFF	OFF	Rex
SAOUHSC_01594	SAOUHSC_01594	hypothetical protein	hypothetical protein	6	TSBDP_DisrR_stat	TSBDP_HG001_stat	TSBDP_DisrR_stat/TSBDP_HG001_stat	1	1.4402	none	OFF	OFF
SAOUHSC_01598	Rnz	AtsA/ElaC family protein	AtsA/ElaC family protein	7	TSBDP_DisrR_stat	TSBDP_HG001_stat	TSBDP_DisrR_stat/TSBDP_HG001_stat	1	1.6259	none	ON	ON
SAOUHSC_01601	MalA	alpha-D-1,4-glucosidase	alpha-D-1,4-glucosidase	14	TSBDP_DisrR_stat	TSBDP_HG001_stat	TSBDP_DisrR_stat/TSBDP_HG001_stat	0.365649	2.48876	none	OFF	OFF
SAOUHSC_01604	SAOUHSC_01604	hypothetical protein	hypothetical protein	6	TSBDP_DisrR_stat	TSBDP_HG001_stat	TSBDP_DisrR_stat/TSBDP_HG001_stat	1	-1.37007	none	ON	ON
SAOUHSC_01614	LpdA	dihydrolipoamide dehydrogenase	dihydrolipoamide dehydrogenase	12	TSBDP_DisrR_stat	TSBDP_HG001_stat	TSBDP_DisrR_stat/TSBDP_HG001_stat	1	1.15245	none	ON	ON
SAOUHSC_01625	Efp	elongation factor P	elongation factor P	12	TSBDP_DisrR_stat	TSBDP_HG001_stat	TSBDP_DisrR_stat/TSBDP_HG001_stat	1	-1.07221	none	ON	ON
SAOUHSC_01627	SAOUHSC_01627	hypothetical protein	hypothetical protein	6	TSBDP_DisrR_stat	TSBDP_HG001_stat	TSBDP_DisrR_stat/TSBDP_HG001_stat	0.940502	1.42214	none	ON	ON
SAOUHSC_01630	SAOUHSC_01630	hypothetical protein	hypothetical protein	3	TSBDP_DisrR_stat	TSBDP_HG001_stat	TSBDP_DisrR_stat/TSBDP_HG001_stat	1	-1.04338	none	ON	ON	CodY
SAOUHSC_01644	SAOUHSC_01644	hypothetical protein	hypothetical protein	7	TSBDP_DisrR_stat	TSBDP_HG001_stat	TSBDP_DisrR_stat/TSBDP_HG001_stat	0.0551054	-1.24225	none	ON	ON
SAOUHSC_01649	SAOUHSC_01649			2	TSBDP_DisrR_stat	TSBDP_HG001_stat	TSBDP_DisrR_stat/TSBDP_HG001_stat	0.296263	1.50868	none	ON	ON
SAOUHSC_01652	Pbp3	penicillin-binding protein 3	penicillin-binding protein 3	31	TSBDP_DisrR_stat	TSBDP_HG001_stat	TSBDP_DisrR_stat/TSBDP_HG001_stat	1	-1.08928	none	ON	ON
SAOUHSC_01653	SodA	superoxide dismutase	superoxide dismutase	15	TSBDP_DisrR_stat	TSBDP_HG001_stat	TSBDP_DisrR_stat/TSBDP_HG001_stat	0.20601	1.28805	none	ON	ON	CodY
SAOUHSC_01658	Nfo	endonuclease IV	endonuclease IV	14	TSBDP_DisrR_stat	TSBDP_HG001_stat	TSBDP_DisrR_stat/TSBDP_HG001_stat	0.899496	1.33419	none	ON	ON
SAOUHSC_01660	SAOUHSC_01660	hypothetical protein	hypothetical protein	13	TSBDP_DisrR_stat	TSBDP_HG001_stat	TSBDP_DisrR_stat/TSBDP_HG001_stat	1	-1.06093	none	ON	ON
SAOUHSC_01667	RecO	hypothetical protein	hypothetical protein	2	TSBDP_DisrR_stat	TSBDP_HG001_stat	TSBDP_DisrR_stat/TSBDP_HG001_stat	1	-1.1483	none	OFF	OFF
SAOUHSC_01668	Era	GTP-binding protein Era	GTP-binding protein Era	7	TSBDP_DisrR_stat	TSBDP_HG001_stat	TSBDP_DisrR_stat/TSBDP_HG001_stat	0.0714903	9.59008	none	OFF	OFF
SAOUHSC_01675	SAOUHSC_01675	hypothetical protein	hypothetical protein	3	TSBDP_DisrR_stat	TSBDP_HG001_stat	TSBDP_DisrR_stat/TSBDP_HG001_stat	0.959346	-1.35591	none	OFF	OFF
SAOUHSC_01676	FloA	hypothetical protein	hypothetical protein	13	TSBDP_DisrR_stat	TSBDP_HG001_stat	TSBDP_DisrR_stat/TSBDP_HG001_stat	1	1.1949	none	ON	ON
SAOUHSC_01677	SAOUHSC_01677	hypothetical protein	hypothetical protein	4	TSBDP_DisrR_stat	TSBDP_HG001_stat	TSBDP_DisrR_stat/TSBDP_HG001_stat	0.879798	1.62582	none	ON	ON
SAOUHSC_01679	MtaB	hypothetical protein	hypothetical protein	4	TSBDP_DisrR_stat	TSBDP_HG001_stat	TSBDP_DisrR_stat/TSBDP_HG001_stat	0.197874	5.75256	none	OFF	OFF
SAOUHSC_01682	DnaJ	chaperone protein DnaJ	chaperone protein DnaJ	17	TSBDP_DisrR_stat	TSBDP_HG001_stat	TSBDP_DisrR_stat/TSBDP_HG001_stat	1	1.23598	none	ON	ON	CtsR; HrcA
SAOUHSC_01684	GrpE	heat shock protein GrpE	heat shock protein GrpE	9	TSBDP_DisrR_stat	TSBDP_HG001_stat	TSBDP_DisrR_stat/TSBDP_HG001_stat	0.437945	1.59371	none	ON	ON	CtsR; HrcA
SAOUHSC_01688	LepA	GTP-binding protein LepA	GTP-binding protein LepA	15	TSBDP_DisrR_stat	TSBDP_HG001_stat	TSBDP_DisrR_stat/TSBDP_HG001_stat	1	1.39323	none	ON	ON
SAOUHSC_01692	ComEB	hypothetical protein	hypothetical protein	6	TSBDP_DisrR_stat	TSBDP_HG001_stat	TSBDP_DisrR_stat/TSBDP_HG001_stat	0.916799	-1.41004	none	ON	ON
SAOUHSC_01694	SAOUHSC_01694	hypothetical protein	hypothetical protein	3	TSBDP_DisrR_stat	TSBDP_HG001_stat	TSBDP_DisrR_stat/TSBDP_HG001_stat	0.969902	1.40637	none	OFF	OFF
SAOUHSC_01701	SAOUHSC_01701	hypothetical protein	hypothetical protein	2	TSBDP_DisrR_stat	TSBDP_HG001_stat	TSBDP_DisrR_stat/TSBDP_HG001_stat	1	1.33537	none	OFF	OFF
SAOUHSC_01714	GreA	transcription elongation factor GreA	transcription elongation factor GreA	11	TSBDP_DisrR_stat	TSBDP_HG001_stat	TSBDP_DisrR_stat/TSBDP_HG001_stat	0.277009	-1.43374	none	ON	ON
SAOUHSC_01721	SAOUHSC_01721	hypothetical protein	hypothetical protein	3	TSBDP_DisrR_stat	TSBDP_HG001_stat	TSBDP_DisrR_stat/TSBDP_HG001_stat	1	1.05355	none	ON	ON
SAOUHSC_01739	LytH	hypothetical protein	hypothetical protein	6	TSBDP_DisrR_stat	TSBDP_HG001_stat	TSBDP_DisrR_stat/TSBDP_HG001_stat	1	1.01574	none	ON	ON
SAOUHSC_01741	Dtd	D-tyrosyl-tRNA(Tyr) deacylase	D-tyrosyl-tRNA(Tyr) deacylase	6	TSBDP_DisrR_stat	TSBDP_HG001_stat	TSBDP_DisrR_stat/TSBDP_HG001_stat	1	1.13423	none	ON	ON
SAOUHSC_01746	SecDF	bifunctional preprotein translocase subunit SecD/SecF	bifunctional preprotein translocase subunit SecD/SecF	8	TSBDP_DisrR_stat	TSBDP_HG001_stat	TSBDP_DisrR_stat/TSBDP_HG001_stat	0.0795694	1.72088	none	ON	OFF
SAOUHSC_01747	YajC	preprotein translocase subunit YajC	preprotein translocase subunit YajC	2	TSBDP_DisrR_stat	TSBDP_HG001_stat	TSBDP_DisrR_stat/TSBDP_HG001_stat	1	1.06714	none	ON	ON
SAOUHSC_01757	RplU	50S ribosomal protein L21	50S ribosomal protein L21	8	TSBDP_DisrR_stat	TSBDP_HG001_stat	TSBDP_DisrR_stat/TSBDP_HG001_stat	1	1.24947	none	ON	ON	S694
SAOUHSC_01759	MreC	rod shape-determining protein MreC	rod shape-determining protein MreC	8	TSBDP_DisrR_stat	TSBDP_HG001_stat	TSBDP_DisrR_stat/TSBDP_HG001_stat	1	-1.26636	none	ON	ON
SAOUHSC_01761	SAOUHSC_01761	hypothetical protein	hypothetical protein	5	TSBDP_DisrR_stat	TSBDP_HG001_stat	TSBDP_DisrR_stat/TSBDP_HG001_stat	1	1.04443	none	ON	ON
SAOUHSC_01766	FolC	folylpolyglutamate synthase/dihydrofolate synthase	folylpolyglutamate synthase/dihydrofolate synthase	6	TSBDP_DisrR_stat	TSBDP_HG001_stat	TSBDP_DisrR_stat/TSBDP_HG001_stat	1	1.55601	none	OFF	OFF
SAOUHSC_01767	ValS	valyl-tRNA synthetase	valyl-tRNA synthetase	52	TSBDP_DisrR_stat	TSBDP_HG001_stat	TSBDP_DisrR_stat/TSBDP_HG001_stat	1	-1.03471	none	ON	ON	S697; S698
SAOUHSC_01772	HemB	delta-aminolevulinic acid dehydratase	delta-aminolevulinic acid dehydratase	20	TSBDP_DisrR_stat	TSBDP_HG001_stat	TSBDP_DisrR_stat/TSBDP_HG001_stat	1	1.13743	none	ON	ON
SAOUHSC_01773	HemD	uroporphyrinogen III synthase	uroporphyrinogen III synthase	6	TSBDP_DisrR_stat	TSBDP_HG001_stat	TSBDP_DisrR_stat/TSBDP_HG001_stat	1	-1.13365	none	OFF	OFF
SAOUHSC_01779	Tig	trigger factor	trigger factor	27	TSBDP_DisrR_stat	TSBDP_HG001_stat	TSBDP_DisrR_stat/TSBDP_HG001_stat	0.392538	1.65047	none	ON	ON
SAOUHSC_01782	SAOUHSC_01782	hypothetical protein	hypothetical protein	11	TSBDP_DisrR_stat	TSBDP_HG001_stat	TSBDP_DisrR_stat/TSBDP_HG001_stat	1	-1.00599	none	ON	ON
SAOUHSC_01784	RplT	50S ribosomal protein L20	50S ribosomal protein L20	2	TSBDP_DisrR_stat	TSBDP_HG001_stat	TSBDP_DisrR_stat/TSBDP_HG001_stat	1	1.17691	none	ON	ON	S704; S705
SAOUHSC_01785	RpmI	50S ribosomal protein L35	50S ribosomal protein L35	2	TSBDP_DisrR_stat	TSBDP_HG001_stat	TSBDP_DisrR_stat/TSBDP_HG001_stat	1	-1.41905	none	OFF	OFF	S704; S705
SAOUHSC_01812	Pde2	hypothetical protein	hypothetical protein	9	TSBDP_DisrR_stat	TSBDP_HG001_stat	TSBDP_DisrR_stat/TSBDP_HG001_stat	0.00306667	1.88615	up	ON	ON
SAOUHSC_01815	SAOUHSC_01815	metal-dependent hydrolase	metal-dependent hydrolase	8	TSBDP_DisrR_stat	TSBDP_HG001_stat	TSBDP_DisrR_stat/TSBDP_HG001_stat	0.660048	1.38199	none	ON	ON	SigB
SAOUHSC_01816	PepQ	hypothetical protein	hypothetical protein	12	TSBDP_DisrR_stat	TSBDP_HG001_stat	TSBDP_DisrR_stat/TSBDP_HG001_stat	1	1.23545	none	ON	ON
SAOUHSC_01824	ThiI	thiamine biosynthesis protein ThiI	thiamine biosynthesis protein ThiI	14	TSBDP_DisrR_stat	TSBDP_HG001_stat	TSBDP_DisrR_stat/TSBDP_HG001_stat	1	1.05653	none	ON	ON
SAOUHSC_01827	EzrA	septation ring formation regulator EzrA	septation ring formation regulator EzrA	24	TSBDP_DisrR_stat	TSBDP_HG001_stat	TSBDP_DisrR_stat/TSBDP_HG001_stat	0.727573	1.45467	none	ON	ON
SAOUHSC_01828	SAOUHSC_01828	GAF domain-containing protein	GAF domain-containing protein	6	TSBDP_DisrR_stat	TSBDP_HG001_stat	TSBDP_DisrR_stat/TSBDP_HG001_stat	0.249519	1.36436	none	ON	ON
SAOUHSC_01829	RpsD	30S ribosomal protein S4	30S ribosomal protein S4	14	TSBDP_DisrR_stat	TSBDP_HG001_stat	TSBDP_DisrR_stat/TSBDP_HG001_stat	1	1.18445	none	ON	ON
SAOUHSC_01832	SAOUHSC_01832	hypothetical protein	hypothetical protein	14	TSBDP_DisrR_stat	TSBDP_HG001_stat	TSBDP_DisrR_stat/TSBDP_HG001_stat	1	-1.14005	none	ON	ON	CodY
SAOUHSC_01835	SAOUHSC_01835	hypothetical protein	hypothetical protein	8	TSBDP_DisrR_stat	TSBDP_HG001_stat	TSBDP_DisrR_stat/TSBDP_HG001_stat	0.00206432	3.68954	up	ON	ON
SAOUHSC_01837	PlsC	1-acyl-sn-glycerol-3-phosphate acyltransferase domain-containing protein	1-acyl-sn-glycerol-3-phosphate acyltransferase domain-containing protein	3	TSBDP_DisrR_stat	TSBDP_HG001_stat	TSBDP_DisrR_stat/TSBDP_HG001_stat	1	1.00786	none	OFF	OFF
SAOUHSC_01838	HtrA1	hypothetical protein	hypothetical protein	15	TSBDP_DisrR_stat	TSBDP_HG001_stat	TSBDP_DisrR_stat/TSBDP_HG001_stat	1	1.06159	none	ON	ON
SAOUHSC_01843	IsdH	hypothetical protein	hypothetical protein	39	TSBDP_DisrR_stat	TSBDP_HG001_stat	TSBDP_DisrR_stat/TSBDP_HG001_stat	3.45631e-28	-2.37053	down	ON	ON	Fur
SAOUHSC_01846	AcsA	acetate--CoA ligase	acetate--CoA ligase	19	TSBDP_DisrR_stat	TSBDP_HG001_stat	TSBDP_DisrR_stat/TSBDP_HG001_stat	1.947e-05	5.4374	up	ON	OFF	CodY; CcpA
SAOUHSC_01852	AroA2	bifunctional 3-deoxy-7-phosphoheptulonate synthase/chorismate mutase	bifunctional 3-deoxy-7-phosphoheptulonate synthase/chorismate mutase	13	TSBDP_DisrR_stat	TSBDP_HG001_stat	TSBDP_DisrR_stat/TSBDP_HG001_stat	1	1.19343	none	ON	ON
SAOUHSC_01854	SAOUHSC_01854	hypothetical protein	hypothetical protein	15	TSBDP_DisrR_stat	TSBDP_HG001_stat	TSBDP_DisrR_stat/TSBDP_HG001_stat	1	1.24162	none	ON	ON	SigB
SAOUHSC_01855	FacZ	hypothetical protein	hypothetical protein	9	TSBDP_DisrR_stat	TSBDP_HG001_stat	TSBDP_DisrR_stat/TSBDP_HG001_stat	1	1.08331	none	ON	ON	SigB
SAOUHSC_01857	FtsK	hypothetical protein	hypothetical protein	39	TSBDP_DisrR_stat	TSBDP_HG001_stat	TSBDP_DisrR_stat/TSBDP_HG001_stat	1	-1.08546	none	ON	ON
SAOUHSC_01858	SAOUHSC_01858	hypothetical protein	hypothetical protein	13	TSBDP_DisrR_stat	TSBDP_HG001_stat	TSBDP_DisrR_stat/TSBDP_HG001_stat	0.0126027	-1.53144	down	ON	ON
SAOUHSC_01860	SAOUHSC_01860	hypothetical protein	hypothetical protein	5	TSBDP_DisrR_stat	TSBDP_HG001_stat	TSBDP_DisrR_stat/TSBDP_HG001_stat	1	1.20938	none	ON	ON
SAOUHSC_01863	SAOUHSC_01863	hypothetical protein	hypothetical protein	4	TSBDP_DisrR_stat	TSBDP_HG001_stat	TSBDP_DisrR_stat/TSBDP_HG001_stat	1	1.19099	none	ON	ON
SAOUHSC_01864	SAOUHSC_01864	hypothetical protein	hypothetical protein	7	TSBDP_DisrR_stat	TSBDP_HG001_stat	TSBDP_DisrR_stat/TSBDP_HG001_stat	1	1.19702	none	ON	ON
SAOUHSC_01865	TrmB	tRNA (guanine-N(7)-)-methyltransferase	tRNA (guanine-N(7)-)-methyltransferase	5	TSBDP_DisrR_stat	TSBDP_HG001_stat	TSBDP_DisrR_stat/TSBDP_HG001_stat	0.896139	4.34552	none	OFF	OFF
SAOUHSC_01869	SAOUHSC_01869	hypothetical protein	hypothetical protein	5	TSBDP_DisrR_stat	TSBDP_HG001_stat	TSBDP_DisrR_stat/TSBDP_HG001_stat	0.216679	1.28712	none	ON	ON	SigB
SAOUHSC_01874	SAOUHSC_01874	hypothetical protein	hypothetical protein	5	TSBDP_DisrR_stat	TSBDP_HG001_stat	TSBDP_DisrR_stat/TSBDP_HG001_stat	1	-1.00248	none	ON	ON
SAOUHSC_01875	LeuS	leucyl-tRNA synthetase	leucyl-tRNA synthetase	29	TSBDP_DisrR_stat	TSBDP_HG001_stat	TSBDP_DisrR_stat/TSBDP_HG001_stat	1	-1.00731	none	ON	ON	S740
SAOUHSC_01878	SAOUHSC_01878	hypothetical protein	hypothetical protein	4	TSBDP_DisrR_stat	TSBDP_HG001_stat	TSBDP_DisrR_stat/TSBDP_HG001_stat	0.00795115	18.7831	up	ON	OFF
SAOUHSC_01884	PutA	hypothetical protein	hypothetical protein	3	TSBDP_DisrR_stat	TSBDP_HG001_stat	TSBDP_DisrR_stat/TSBDP_HG001_stat	0.928916	-2.08472	none	OFF	OFF	CcpA
SAOUHSC_01888	RibB	riboflavin synthase subunit alpha	riboflavin synthase subunit alpha	5	TSBDP_DisrR_stat	TSBDP_HG001_stat	TSBDP_DisrR_stat/TSBDP_HG001_stat	1	-1.19937	none	ON	ON	S743
SAOUHSC_01895	SAOUHSC_01895	hypothetical protein	hypothetical protein	15	TSBDP_DisrR_stat	TSBDP_HG001_stat	TSBDP_DisrR_stat/TSBDP_HG001_stat	0.0284964	1.41794	none	ON	ON
SAOUHSC_01901	Tal	putative translaldolase	putative translaldolase	14	TSBDP_DisrR_stat	TSBDP_HG001_stat	TSBDP_DisrR_stat/TSBDP_HG001_stat	1	-1.07475	none	ON	ON
SAOUHSC_01908	SmdA	hypothetical protein	hypothetical protein	10	TSBDP_DisrR_stat	TSBDP_HG001_stat	TSBDP_DisrR_stat/TSBDP_HG001_stat	0.11528	2.50306	none	ON	ON
SAOUHSC_01910	PckA	phosphoenolpyruvate carboxykinase	phosphoenolpyruvate carboxykinase	29	TSBDP_DisrR_stat	TSBDP_HG001_stat	TSBDP_DisrR_stat/TSBDP_HG001_stat	0.0196769	1.72314	up	ON	ON	CcpA
SAOUHSC_01918	SAOUHSC_01918	hypothetical protein	hypothetical protein	5	TSBDP_DisrR_stat	TSBDP_HG001_stat	TSBDP_DisrR_stat/TSBDP_HG001_stat	0.00050285	-2.08231	down	ON	ON
SAOUHSC_01919	SAOUHSC_01919	hypothetical protein	hypothetical protein	6	TSBDP_DisrR_stat	TSBDP_HG001_stat	TSBDP_DisrR_stat/TSBDP_HG001_stat	0.00497383	4.2175	up	ON	ON
SAOUHSC_01920	SAOUHSC_01920	hypothetical protein	hypothetical protein	5	TSBDP_DisrR_stat	TSBDP_HG001_stat	TSBDP_DisrR_stat/TSBDP_HG001_stat	1	-1.39166	none	ON	ON
SAOUHSC_01935	SplF	serine protease SplF	serine protease SplF	10	TSBDP_DisrR_stat	TSBDP_HG001_stat	TSBDP_DisrR_stat/TSBDP_HG001_stat	1.95076e-08	-3.2415	down	ON	ON	SaeR
SAOUHSC_01936	SplE	serine protease SplE	serine protease SplE	7	TSBDP_DisrR_stat	TSBDP_HG001_stat	TSBDP_DisrR_stat/TSBDP_HG001_stat	1.22564e-08	-5.57734	down	ON	ON	SaeR
SAOUHSC_01938	SplD	serine protease SplD	serine protease SplD	2	TSBDP_DisrR_stat	TSBDP_HG001_stat	TSBDP_DisrR_stat/TSBDP_HG001_stat	0.133793	-2.49579	none	ON	ON	SaeR
SAOUHSC_01939	SplC	serine protease SplC	serine protease SplC	4	TSBDP_DisrR_stat	TSBDP_HG001_stat	TSBDP_DisrR_stat/TSBDP_HG001_stat	0.0012909	-2.45493	down	ON	ON	SaeR
SAOUHSC_01941	SplB	serine protease SplB	serine protease SplB	9	TSBDP_DisrR_stat	TSBDP_HG001_stat	TSBDP_DisrR_stat/TSBDP_HG001_stat	8.63247e-12	-6.30578	down	ON	ON	SaeR
SAOUHSC_01944	SAOUHSC_01944	hypothetical protein	hypothetical protein	4	TSBDP_DisrR_stat	TSBDP_HG001_stat	TSBDP_DisrR_stat/TSBDP_HG001_stat	0.00774233	-1.65577	down	ON	ON	SaeR; CcpA
SAOUHSC_01949	EpiP	intracellular serine protease	intracellular serine protease	6	TSBDP_DisrR_stat	TSBDP_HG001_stat	TSBDP_DisrR_stat/TSBDP_HG001_stat	0.541787	1.36806	none	ON	ON
SAOUHSC_01954	LukD	leukotoxin LukD	leukotoxin LukD	7	TSBDP_DisrR_stat	TSBDP_HG001_stat	TSBDP_DisrR_stat/TSBDP_HG001_stat	0.399028	-1.27077	none	ON	ON	SaeR
SAOUHSC_01964	TraP	hypothetical protein	hypothetical protein	9	TSBDP_DisrR_stat	TSBDP_HG001_stat	TSBDP_DisrR_stat/TSBDP_HG001_stat	1	1.03628	none	ON	ON
SAOUHSC_01966	SAOUHSC_01966	hypothetical protein	hypothetical protein	2	TSBDP_DisrR_stat	TSBDP_HG001_stat	TSBDP_DisrR_stat/TSBDP_HG001_stat	1	9.86599	none	OFF	OFF
SAOUHSC_01967	EcsA	ABC transporter ATP-binding protein	ABC transporter ATP-binding protein	3	TSBDP_DisrR_stat	TSBDP_HG001_stat	TSBDP_DisrR_stat/TSBDP_HG001_stat	1	-1.0718	none	ON	OFF
SAOUHSC_01968	Hit	hypothetical protein	hypothetical protein	9	TSBDP_DisrR_stat	TSBDP_HG001_stat	TSBDP_DisrR_stat/TSBDP_HG001_stat	0.200074	-1.26617	none	ON	ON
SAOUHSC_01969	SAOUHSC_01969	hypothetical protein	hypothetical protein	6	TSBDP_DisrR_stat	TSBDP_HG001_stat	TSBDP_DisrR_stat/TSBDP_HG001_stat	0.382776	1.54152	none	ON	ON	SigB
SAOUHSC_01972	PrsA	protein export protein PrsA	protein export protein PrsA	15	TSBDP_DisrR_stat	TSBDP_HG001_stat	TSBDP_DisrR_stat/TSBDP_HG001_stat	1	-1.19721	none	ON	ON
SAOUHSC_01974	SAOUHSC_01974	hypothetical protein	hypothetical protein	19	TSBDP_DisrR_stat	TSBDP_HG001_stat	TSBDP_DisrR_stat/TSBDP_HG001_stat	1	-1.08407	none	ON	ON
SAOUHSC_01977	SAOUHSC_01977	hypothetical protein	hypothetical protein	6	TSBDP_DisrR_stat	TSBDP_HG001_stat	TSBDP_DisrR_stat/TSBDP_HG001_stat	0.582847	1.36871	none	ON	ON
SAOUHSC_01986	SAOUHSC_01986	hypothetical protein	hypothetical protein	2	TSBDP_DisrR_stat	TSBDP_HG001_stat	TSBDP_DisrR_stat/TSBDP_HG001_stat	0.271964	11.05	none	OFF	OFF	SigB
SAOUHSC_01990	GlnQ	amino acid ABC transporter ATP-binding protein	amino acid ABC transporter ATP-binding protein	2	TSBDP_DisrR_stat	TSBDP_HG001_stat	TSBDP_DisrR_stat/TSBDP_HG001_stat	1	1.0303	none	ON	OFF	CodY; ArgR
SAOUHSC_01991	GlnP	ABC transporter permease	ABC transporter permease	8	TSBDP_DisrR_stat	TSBDP_HG001_stat	TSBDP_DisrR_stat/TSBDP_HG001_stat	0.00152417	1.8398	up	ON	ON	CodY; ArgR
SAOUHSC_01999	Bcp	hypothetical protein	hypothetical protein	9	TSBDP_DisrR_stat	TSBDP_HG001_stat	TSBDP_DisrR_stat/TSBDP_HG001_stat	0.045884	-1.32624	none	ON	ON	PerR
SAOUHSC_02004	SAOUHSC_02004	hypothetical protein	hypothetical protein	6	TSBDP_DisrR_stat	TSBDP_HG001_stat	TSBDP_DisrR_stat/TSBDP_HG001_stat	0.915427	1.12634	none	ON	ON
SAOUHSC_02009	SAOUHSC_02009	hypothetical protein	hypothetical protein	3	TSBDP_DisrR_stat	TSBDP_HG001_stat	TSBDP_DisrR_stat/TSBDP_HG001_stat	1	-1.21522	none	ON	ON
SAOUHSC_02010	SAOUHSC_02010	hypothetical protein	hypothetical protein	2	TSBDP_DisrR_stat	TSBDP_HG001_stat	TSBDP_DisrR_stat/TSBDP_HG001_stat	0.340977	3.85598	none	OFF	OFF
SAOUHSC_02012	SgtB	glycosyltransferase	glycosyltransferase	3	TSBDP_DisrR_stat	TSBDP_HG001_stat	TSBDP_DisrR_stat/TSBDP_HG001_stat	0.893637	2.56049	none	OFF	OFF
SAOUHSC_02013	SAOUHSC_02013	hypothetical protein	hypothetical protein	7	TSBDP_DisrR_stat	TSBDP_HG001_stat	TSBDP_DisrR_stat/TSBDP_HG001_stat	0.0998334	1.84212	none	ON	ON	SigB
SAOUHSC_02014	SAOUHSC_02014	hypothetical protein	hypothetical protein	3	TSBDP_DisrR_stat	TSBDP_HG001_stat	TSBDP_DisrR_stat/TSBDP_HG001_stat	0.0599595	29.1632	none	OFF	OFF
SAOUHSC_02019	SAOUHSC_02019	autolysin	autolysin	3	TSBDP_DisrR_stat	TSBDP_HG001_stat	TSBDP_DisrR_stat/TSBDP_HG001_stat	1	-1.17648	none	OFF	OFF
SAOUHSC_02020	SAOUHSC_02020	holin	holin	2	TSBDP_DisrR_stat	TSBDP_HG001_stat	TSBDP_DisrR_stat/TSBDP_HG001_stat	0.412014	25.0179	none	ON	OFF
SAOUHSC_02021	SAOUHSC_02021	phi ETA orf 63-like protein	phi ETA orf 63-like protein	6	TSBDP_DisrR_stat	TSBDP_HG001_stat	TSBDP_DisrR_stat/TSBDP_HG001_stat	0.774416	1.35014	none	ON	ON
SAOUHSC_02022	SAOUHSC_02022	phage tail fiber protein	phage tail fiber protein	17	TSBDP_DisrR_stat	TSBDP_HG001_stat	TSBDP_DisrR_stat/TSBDP_HG001_stat	0.805024	1.44954	none	ON	ON
SAOUHSC_02023	SAOUHSC_02023	bifunctional autolysin	bifunctional autolysin	4	TSBDP_DisrR_stat	TSBDP_HG001_stat	TSBDP_DisrR_stat/TSBDP_HG001_stat	1	4.92851	none	OFF	OFF
SAOUHSC_02027	SAOUHSC_02027	SLT orf 129-like protein	SLT orf 129-like protein	5	TSBDP_DisrR_stat	TSBDP_HG001_stat	TSBDP_DisrR_stat/TSBDP_HG001_stat	0.601457	1.20362	none	ON	ON
SAOUHSC_02028	SAOUHSC_02028	phiETA ORF57-like protein	phiETA ORF57-like protein	22	TSBDP_DisrR_stat	TSBDP_HG001_stat	TSBDP_DisrR_stat/TSBDP_HG001_stat	1	-1.25125	none	ON	ON
SAOUHSC_02029	SAOUHSC_02029	phi ETA orf 56-like protein	phi ETA orf 56-like protein	11	TSBDP_DisrR_stat	TSBDP_HG001_stat	TSBDP_DisrR_stat/TSBDP_HG001_stat	0.000941486	-2.93784	down	ON	ON
SAOUHSC_02030	SAOUHSC_02030	phi ETA orf 55-like protein	phi ETA orf 55-like protein	4	TSBDP_DisrR_stat	TSBDP_HG001_stat	TSBDP_DisrR_stat/TSBDP_HG001_stat	1	1.5237	none	OFF	OFF
SAOUHSC_02031	SAOUHSC_02031	hypothetical protein	hypothetical protein	3	TSBDP_DisrR_stat	TSBDP_HG001_stat	TSBDP_DisrR_stat/TSBDP_HG001_stat	0.566629	-6.34089	none	OFF	OFF
SAOUHSC_02033	SAOUHSC_02033	phage tape measure protein	phage tape measure protein	2	TSBDP_DisrR_stat	TSBDP_HG001_stat	TSBDP_DisrR_stat/TSBDP_HG001_stat	1	1.13887	none	ON	ON
SAOUHSC_02035	SAOUHSC_02035	hypothetical protein	hypothetical protein	3	TSBDP_DisrR_stat	TSBDP_HG001_stat	TSBDP_DisrR_stat/TSBDP_HG001_stat	0.0723019	1.35022	none	ON	ON
SAOUHSC_02036	SAOUHSC_02036	phage structural protein	phage structural protein	6	TSBDP_DisrR_stat	TSBDP_HG001_stat	TSBDP_DisrR_stat/TSBDP_HG001_stat	1	1.18203	none	ON	ON
SAOUHSC_02037	SAOUHSC_02037	hypothetical protein	hypothetical protein	4	TSBDP_DisrR_stat	TSBDP_HG001_stat	TSBDP_DisrR_stat/TSBDP_HG001_stat	0.642759	2.64712	none	ON	ON
SAOUHSC_02041	SAOUHSC_02041	phi Mu50B-like protein	phi Mu50B-like protein	2	TSBDP_DisrR_stat	TSBDP_HG001_stat	TSBDP_DisrR_stat/TSBDP_HG001_stat	0.277009	1.74546	none	ON	ON
SAOUHSC_02042	SAOUHSC_02042	phi Mu50B-like protein	phi Mu50B-like protein	4	TSBDP_DisrR_stat	TSBDP_HG001_stat	TSBDP_DisrR_stat/TSBDP_HG001_stat	1	1.36245	none	ON	ON
SAOUHSC_02043	SAOUHSC_02043	phage head protein	phage head protein	14	TSBDP_DisrR_stat	TSBDP_HG001_stat	TSBDP_DisrR_stat/TSBDP_HG001_stat	1	1.14401	none	ON	ON
SAOUHSC_02044	SAOUHSC_02044	hypothetical protein	hypothetical protein	6	TSBDP_DisrR_stat	TSBDP_HG001_stat	TSBDP_DisrR_stat/TSBDP_HG001_stat	0.308595	1.49425	none	ON	ON
SAOUHSC_02047	SAOUHSC_02047	phage head morphogenesis protein	phage head morphogenesis protein	3	TSBDP_DisrR_stat	TSBDP_HG001_stat	TSBDP_DisrR_stat/TSBDP_HG001_stat	1	1.1217	none	OFF	OFF
SAOUHSC_02048	SAOUHSC_02048	SPP1 family phage portal protein	SPP1 family phage portal protein	9	TSBDP_DisrR_stat	TSBDP_HG001_stat	TSBDP_DisrR_stat/TSBDP_HG001_stat	0.161461	1.33469	none	ON	ON
SAOUHSC_02055	SAOUHSC_02055	hypothetical protein	hypothetical protein	3	TSBDP_DisrR_stat	TSBDP_HG001_stat	TSBDP_DisrR_stat/TSBDP_HG001_stat	0.00766865	20.6905	up	ON	OFF
SAOUHSC_02057	SAOUHSC_02057	dUTP pyrophosphatase	dUTP pyrophosphatase	10	TSBDP_DisrR_stat	TSBDP_HG001_stat	TSBDP_DisrR_stat/TSBDP_HG001_stat	0.00780513	1.59829	up	ON	ON
SAOUHSC_02061	SAOUHSC_02061	phi PVL orf 50-like protein	phi PVL orf 50-like protein	2	TSBDP_DisrR_stat	TSBDP_HG001_stat	TSBDP_DisrR_stat/TSBDP_HG001_stat	0.437945	13.5554	none	OFF	OFF
SAOUHSC_02062	SAOUHSC_02062	helix-turn-helix DNA binding protein	helix-turn-helix DNA binding protein	2	TSBDP_DisrR_stat	TSBDP_HG001_stat	TSBDP_DisrR_stat/TSBDP_HG001_stat	0.484948	1.41582	none	ON	ON
SAOUHSC_02063	SAOUHSC_02063	PV83 orf 23-like protein	PV83 orf 23-like protein	5	TSBDP_DisrR_stat	TSBDP_HG001_stat	TSBDP_DisrR_stat/TSBDP_HG001_stat	0.992787	1.41009	none	ON	OFF
SAOUHSC_02065	SAOUHSC_02065	hypothetical protein	hypothetical protein	2	TSBDP_DisrR_stat	TSBDP_HG001_stat	TSBDP_DisrR_stat/TSBDP_HG001_stat	0.724181	11.2971	none	OFF	OFF
SAOUHSC_02069	SAOUHSC_02069	phi PV83 orf 20-like protein	phi PV83 orf 20-like protein	4	TSBDP_DisrR_stat	TSBDP_HG001_stat	TSBDP_DisrR_stat/TSBDP_HG001_stat	0.936401	3.77116	none	OFF	OFF
SAOUHSC_02071	SAOUHSC_02071	single-strand DNA-binding protein	single-strand DNA-binding protein	9	TSBDP_DisrR_stat	TSBDP_HG001_stat	TSBDP_DisrR_stat/TSBDP_HG001_stat	1	1.03374	none	ON	ON
SAOUHSC_02072	SAOUHSC_02072	hypothetical protein	hypothetical protein	8	TSBDP_DisrR_stat	TSBDP_HG001_stat	TSBDP_DisrR_stat/TSBDP_HG001_stat	0.00152417	3.1349	up	ON	ON
SAOUHSC_02073	SAOUHSC_02073	hypothetical protein	hypothetical protein	6	TSBDP_DisrR_stat	TSBDP_HG001_stat	TSBDP_DisrR_stat/TSBDP_HG001_stat	0.472055	1.27645	none	ON	ON
SAOUHSC_02074	SAOUHSC_02074	phi PVL orf 39-like protein	phi PVL orf 39-like protein	5	TSBDP_DisrR_stat	TSBDP_HG001_stat	TSBDP_DisrR_stat/TSBDP_HG001_stat	0.241918	1.51003	none	ON	ON
SAOUHSC_02080	SAOUHSC_02080	bacteriophage L54a antirepressor	bacteriophage L54a antirepressor	8	TSBDP_DisrR_stat	TSBDP_HG001_stat	TSBDP_DisrR_stat/TSBDP_HG001_stat	1	-1.13393	none	OFF	OFF
SAOUHSC_02086	SAOUHSC_02086	PV83 orf 4-like protein	PV83 orf 4-like protein	2	TSBDP_DisrR_stat	TSBDP_HG001_stat	TSBDP_DisrR_stat/TSBDP_HG001_stat	0.969311	1.44302	none	OFF	OFF
SAOUHSC_02091	SAOUHSC_02091	acyl-CoA thioesterase	acyl-CoA thioesterase	4	TSBDP_DisrR_stat	TSBDP_HG001_stat	TSBDP_DisrR_stat/TSBDP_HG001_stat	1	-1.02059	none	ON	OFF
SAOUHSC_02092	AmpS	aminopeptidase PepS	aminopeptidase PepS	22	TSBDP_DisrR_stat	TSBDP_HG001_stat	TSBDP_DisrR_stat/TSBDP_HG001_stat	0.64902	-1.29575	none	ON	ON
SAOUHSC_02093	SAOUHSC_02093	hypothetical protein	hypothetical protein	3	TSBDP_DisrR_stat	TSBDP_HG001_stat	TSBDP_DisrR_stat/TSBDP_HG001_stat	0.0932694	2.48973	none	ON	OFF
SAOUHSC_02096	SAOUHSC_02096	hypothetical protein	hypothetical protein	4	TSBDP_DisrR_stat	TSBDP_HG001_stat	TSBDP_DisrR_stat/TSBDP_HG001_stat	1	1.86633	none	OFF	OFF	SigB
SAOUHSC_02097	SAOUHSC_02097	hypothetical protein	hypothetical protein	3	TSBDP_DisrR_stat	TSBDP_HG001_stat	TSBDP_DisrR_stat/TSBDP_HG001_stat	0.472055	12.5007	none	ON	OFF	SigB
SAOUHSC_02099	VraS	histidine kinase	histidine kinase	2	TSBDP_DisrR_stat	TSBDP_HG001_stat	TSBDP_DisrR_stat/TSBDP_HG001_stat	1	1.00875	none	OFF	OFF
SAOUHSC_02118	GatC	aspartyl/glutamyl-tRNA amidotransferase subunit C	aspartyl/glutamyl-tRNA amidotransferase subunit C	6	TSBDP_DisrR_stat	TSBDP_HG001_stat	TSBDP_DisrR_stat/TSBDP_HG001_stat	0.187606	1.63289	none	ON	ON
SAOUHSC_02121	SAOUHSC_02121	hypothetical protein	hypothetical protein	15	TSBDP_DisrR_stat	TSBDP_HG001_stat	TSBDP_DisrR_stat/TSBDP_HG001_stat	1	1.55171	none	ON	ON
SAOUHSC_02127	ScpA	staphopain thiol proteinase	staphopain thiol proteinase	18	TSBDP_DisrR_stat	TSBDP_HG001_stat	TSBDP_DisrR_stat/TSBDP_HG001_stat	9.45128e-20	-3.81146	down	ON	ON
SAOUHSC_02129	ScpB	hypothetical protein	hypothetical protein	2	TSBDP_DisrR_stat	TSBDP_HG001_stat	TSBDP_DisrR_stat/TSBDP_HG001_stat	0.496069	7.17144	none	OFF	OFF
SAOUHSC_02130	SAOUHSC_02130	hypothetical protein	hypothetical protein	2	TSBDP_DisrR_stat	TSBDP_HG001_stat	TSBDP_DisrR_stat/TSBDP_HG001_stat	0.619018	-1.37679	none	ON	OFF
SAOUHSC_02135	PheA	hypothetical protein	hypothetical protein	5	TSBDP_DisrR_stat	TSBDP_HG001_stat	TSBDP_DisrR_stat/TSBDP_HG001_stat	1	-1.04536	none	ON	ON
SAOUHSC_02139	PncA	pyrazinamidase/nicotinamidase	pyrazinamidase/nicotinamidase	8	TSBDP_DisrR_stat	TSBDP_HG001_stat	TSBDP_DisrR_stat/TSBDP_HG001_stat	1	1.11207	none	ON	ON
SAOUHSC_02143	SAOUHSC_02143	hypothetical protein	hypothetical protein	18	TSBDP_DisrR_stat	TSBDP_HG001_stat	TSBDP_DisrR_stat/TSBDP_HG001_stat	1	-1.04236	none	ON	ON
SAOUHSC_02147	SAOUHSC_02147	hypothetical protein	hypothetical protein	3	TSBDP_DisrR_stat	TSBDP_HG001_stat	TSBDP_DisrR_stat/TSBDP_HG001_stat	1	1.2063	none	OFF	OFF
SAOUHSC_02149	SAOUHSC_02149	hypothetical protein	hypothetical protein	2	TSBDP_DisrR_stat	TSBDP_HG001_stat	TSBDP_DisrR_stat/TSBDP_HG001_stat	0.773516	1.55762	none	ON	OFF
SAOUHSC_02152	PmtC	ABC transporter ATP-binding protein	ABC transporter ATP-binding protein	13	TSBDP_DisrR_stat	TSBDP_HG001_stat	TSBDP_DisrR_stat/TSBDP_HG001_stat	1	-1.0148	none	ON	ON	PmtR
SAOUHSC_02154	PmtA	ABC transporter ATP-binding protein	ABC transporter ATP-binding protein	2	TSBDP_DisrR_stat	TSBDP_HG001_stat	TSBDP_DisrR_stat/TSBDP_HG001_stat	0.893717	3.52107	none	OFF	OFF	PmtR
SAOUHSC_02161	Eap/map	MHC class II analog protein	MHC class II analog protein	16	TSBDP_DisrR_stat	TSBDP_HG001_stat	TSBDP_DisrR_stat/TSBDP_HG001_stat	1	-1.14031	none	ON	ON	SaeR
SAOUHSC_02167	Scn	hypothetical protein	hypothetical protein	2	TSBDP_DisrR_stat	TSBDP_HG001_stat	TSBDP_DisrR_stat/TSBDP_HG001_stat	0.783501	-1.41875	none	ON	ON	SaeR
SAOUHSC_02169	Chp	chemotaxis-inhibiting protein CHIPS	chemotaxis-inhibiting protein CHIPS	6	TSBDP_DisrR_stat	TSBDP_HG001_stat	TSBDP_DisrR_stat/TSBDP_HG001_stat	2.90715e-05	-3.8679	down	ON	ON	SaeR
SAOUHSC_02171	Sak	staphylokinase	staphylokinase	9	TSBDP_DisrR_stat	TSBDP_HG001_stat	TSBDP_DisrR_stat/TSBDP_HG001_stat	0.0312422	-1.77988	down	ON	ON	SaeR
SAOUHSC_02185	SAOUHSC_02185	phi PVL orf 13-like protein	phi PVL orf 13-like protein	12	TSBDP_DisrR_stat	TSBDP_HG001_stat	TSBDP_DisrR_stat/TSBDP_HG001_stat	0.599187	1.27521	none	ON	ON
SAOUHSC_02191	SAOUHSC_02191	HK97 family phage major capsid protein	HK97 family phage major capsid protein	2	TSBDP_DisrR_stat	TSBDP_HG001_stat	TSBDP_DisrR_stat/TSBDP_HG001_stat	0.423264	1.66917	none	ON	OFF
SAOUHSC_02218	SAOUHSC_02218	hypothetical protein	hypothetical protein	6	TSBDP_DisrR_stat	TSBDP_HG001_stat	TSBDP_DisrR_stat/TSBDP_HG001_stat	1	-1.09311	none	ON	ON
SAOUHSC_02220	SAOUHSC_02220	phi ETA orf 18-like protein	phi ETA orf 18-like protein	7	TSBDP_DisrR_stat	TSBDP_HG001_stat	TSBDP_DisrR_stat/TSBDP_HG001_stat	0.00748836	1.56649	up	ON	ON
SAOUHSC_02223	SAOUHSC_02223	phi PVL orf 39-like protein	phi PVL orf 39-like protein	2	TSBDP_DisrR_stat	TSBDP_HG001_stat	TSBDP_DisrR_stat/TSBDP_HG001_stat	0.0497905	2.71835	up	OFF	OFF
SAOUHSC_02228	SAOUHSC_02228	hypothetical protein	hypothetical protein	2	TSBDP_DisrR_stat	TSBDP_HG001_stat	TSBDP_DisrR_stat/TSBDP_HG001_stat	0.018128	3.83661	up	ON	OFF
SAOUHSC_02232	SAOUHSC_02232	phi PVL orf 33-like protein	phi PVL orf 33-like protein	3	TSBDP_DisrR_stat	TSBDP_HG001_stat	TSBDP_DisrR_stat/TSBDP_HG001_stat	1	-1.16389	none	OFF	OFF
SAOUHSC_02241	LukG	hypothetical protein	hypothetical protein	8	TSBDP_DisrR_stat	TSBDP_HG001_stat	TSBDP_DisrR_stat/TSBDP_HG001_stat	0.256988	-1.34949	none	ON	ON	SaeR
SAOUHSC_02243	LukH	hypothetical protein	hypothetical protein	9	TSBDP_DisrR_stat	TSBDP_HG001_stat	TSBDP_DisrR_stat/TSBDP_HG001_stat	1	-1.17165	none	ON	ON	SaeR
SAOUHSC_02246	FhuD1	hypothetical protein	hypothetical protein	7	TSBDP_DisrR_stat	TSBDP_HG001_stat	TSBDP_DisrR_stat/TSBDP_HG001_stat	0.0343165	1.94758	up	ON	ON	Fur
SAOUHSC_02248	SAOUHSC_02248	hypothetical protein	hypothetical protein	4	TSBDP_DisrR_stat	TSBDP_HG001_stat	TSBDP_DisrR_stat/TSBDP_HG001_stat	0.0161893	2.60038	up	ON	OFF	SigB
SAOUHSC_02255	GroES	co-chaperonin GroES	co-chaperonin GroES	6	TSBDP_DisrR_stat	TSBDP_HG001_stat	TSBDP_DisrR_stat/TSBDP_HG001_stat	1	1.20344	none	ON	ON	CtsR; HrcA
SAOUHSC_02257	SdrH	hypothetical protein	hypothetical protein	9	TSBDP_DisrR_stat	TSBDP_HG001_stat	TSBDP_DisrR_stat/TSBDP_HG001_stat	4.17621e-05	2.36908	up	ON	ON	GraR
SAOUHSC_02258	SAOUHSC_02258	hypothetical protein	hypothetical protein	6	TSBDP_DisrR_stat	TSBDP_HG001_stat	TSBDP_DisrR_stat/TSBDP_HG001_stat	1	1.20306	none	ON	OFF
SAOUHSC_02259	SAOUHSC_02259	hypothetical protein	hypothetical protein	5	TSBDP_DisrR_stat	TSBDP_HG001_stat	TSBDP_DisrR_stat/TSBDP_HG001_stat	0.045884	-2.10928	down	OFF	OFF
SAOUHSC_02268	ScrB	sucrose-6-phosphate hydrolase	sucrose-6-phosphate hydrolase	14	TSBDP_DisrR_stat	TSBDP_HG001_stat	TSBDP_DisrR_stat/TSBDP_HG001_stat	1	1.08923	none	ON	ON	ScrR
SAOUHSC_02281	IlvD	dihydroxy-acid dehydratase	dihydroxy-acid dehydratase	3	TSBDP_DisrR_stat	TSBDP_HG001_stat	TSBDP_DisrR_stat/TSBDP_HG001_stat	1	-1.21377	none	ON	ON	CodY
SAOUHSC_02285	LeuA	2-isopropylmalate synthase	2-isopropylmalate synthase	8	TSBDP_DisrR_stat	TSBDP_HG001_stat	TSBDP_DisrR_stat/TSBDP_HG001_stat	1	1.02488	none	ON	ON	CodY
SAOUHSC_02300	RsbV	STAS domain-containing protein	STAS domain-containing protein	4	TSBDP_DisrR_stat	TSBDP_HG001_stat	TSBDP_DisrR_stat/TSBDP_HG001_stat	0.817699	-1.19371	none	ON	ON	SigB
SAOUHSC_02310	KdpC	potassium-transporting ATPase subunit C	potassium-transporting ATPase subunit C	2	TSBDP_DisrR_stat	TSBDP_HG001_stat	TSBDP_DisrR_stat/TSBDP_HG001_stat	0.754778	10.2024	none	ON	OFF
SAOUHSC_02320	SAOUHSC_02320	hypothetical protein	hypothetical protein	3	TSBDP_DisrR_stat	TSBDP_HG001_stat	TSBDP_DisrR_stat/TSBDP_HG001_stat	0.819028	4.18279	none	OFF	OFF	SigB
SAOUHSC_02321	SAOUHSC_02321	hypothetical protein	hypothetical protein	2	TSBDP_DisrR_stat	TSBDP_HG001_stat	TSBDP_DisrR_stat/TSBDP_HG001_stat	0.915305	4.72021	none	OFF	OFF
SAOUHSC_02324	SAOUHSC_02324	hypothetical protein	hypothetical protein	3	TSBDP_DisrR_stat	TSBDP_HG001_stat	TSBDP_DisrR_stat/TSBDP_HG001_stat	1	1.13782	none	OFF	OFF
SAOUHSC_02327	YidC	hypothetical protein	hypothetical protein	2	TSBDP_DisrR_stat	TSBDP_HG001_stat	TSBDP_DisrR_stat/TSBDP_HG001_stat	0.56043	18.712	none	OFF	OFF
SAOUHSC_02333	SceD	transglycosylase SceD	transglycosylase SceD	7	TSBDP_DisrR_stat	TSBDP_HG001_stat	TSBDP_DisrR_stat/TSBDP_HG001_stat	1	1.22737	none	ON	ON	WalR
SAOUHSC_02336	FabZ	(3R)-hydroxymyristoyl-ACP dehydratase	(3R)-hydroxymyristoyl-ACP dehydratase	7	TSBDP_DisrR_stat	TSBDP_HG001_stat	TSBDP_DisrR_stat/TSBDP_HG001_stat	1	1.64453	none	ON	ON	SigB
SAOUHSC_02340	AtpC	F0F1 ATP synthase subunit epsilon	F0F1 ATP synthase subunit epsilon	6	TSBDP_DisrR_stat	TSBDP_HG001_stat	TSBDP_DisrR_stat/TSBDP_HG001_stat	1	1.04145	none	ON	ON
SAOUHSC_02341	AtpD	F0F1 ATP synthase subunit beta	F0F1 ATP synthase subunit beta	21	TSBDP_DisrR_stat	TSBDP_HG001_stat	TSBDP_DisrR_stat/TSBDP_HG001_stat	1	1.23291	none	ON	ON
SAOUHSC_02346	AtpH	F0F1 ATP synthase subunit delta	F0F1 ATP synthase subunit delta	8	TSBDP_DisrR_stat	TSBDP_HG001_stat	TSBDP_DisrR_stat/TSBDP_HG001_stat	0.121594	1.66399	none	ON	ON
SAOUHSC_02347	AtpF	F0F1 ATP synthase subunit B	F0F1 ATP synthase subunit B	2	TSBDP_DisrR_stat	TSBDP_HG001_stat	TSBDP_DisrR_stat/TSBDP_HG001_stat	0.547994	1.71848	none	ON	OFF
SAOUHSC_02350	AtpB	F0F1 ATP synthase subunit A	F0F1 ATP synthase subunit A	3	TSBDP_DisrR_stat	TSBDP_HG001_stat	TSBDP_DisrR_stat/TSBDP_HG001_stat	1	-1.04896	none	ON	ON
SAOUHSC_02359	PrfA	peptide chain release factor 1	peptide chain release factor 1	14	TSBDP_DisrR_stat	TSBDP_HG001_stat	TSBDP_DisrR_stat/TSBDP_HG001_stat	0.045884	1.54808	up	ON	ON
SAOUHSC_02361	RpmE2	50S ribosomal protein L31 type B	50S ribosomal protein L31 type B	6	TSBDP_DisrR_stat	TSBDP_HG001_stat	TSBDP_DisrR_stat/TSBDP_HG001_stat	1	2.91369	none	ON	ON
SAOUHSC_02373	SAOUHSC_02373	hypothetical protein	hypothetical protein	11	TSBDP_DisrR_stat	TSBDP_HG001_stat	TSBDP_DisrR_stat/TSBDP_HG001_stat	0.0127982	4.24708	up	OFF	OFF	CodY
SAOUHSC_02379	DeoC2	2-deoxyribose-5-phosphate aldolase	2-deoxyribose-5-phosphate aldolase	2	TSBDP_DisrR_stat	TSBDP_HG001_stat	TSBDP_DisrR_stat/TSBDP_HG001_stat	1	8.46204	none	ON	OFF	CcpA
SAOUHSC_02380	DeoD	purine nucleoside phosphorylase	purine nucleoside phosphorylase	13	TSBDP_DisrR_stat	TSBDP_HG001_stat	TSBDP_DisrR_stat/TSBDP_HG001_stat	1	-1.12013	none	ON	ON
SAOUHSC_02400	MtlA	PTS system mannitol-specific protein	PTS system mannitol-specific protein	3	TSBDP_DisrR_stat	TSBDP_HG001_stat	TSBDP_DisrR_stat/TSBDP_HG001_stat	1	1.25233	none	OFF	OFF	MtlR
SAOUHSC_02402	MtlF	PTS system mannitol-specific transporter subunit IIA	PTS system mannitol-specific transporter subunit IIA	8	TSBDP_DisrR_stat	TSBDP_HG001_stat	TSBDP_DisrR_stat/TSBDP_HG001_stat	1	1.18752	none	ON	ON	SigB; MtlR
SAOUHSC_02404	FmtB	hypothetical protein	hypothetical protein	55	TSBDP_DisrR_stat	TSBDP_HG001_stat	TSBDP_DisrR_stat/TSBDP_HG001_stat	0.0998334	-1.32501	none	ON	ON
SAOUHSC_02406	YbbR	hypothetical protein	hypothetical protein	12	TSBDP_DisrR_stat	TSBDP_HG001_stat	TSBDP_DisrR_stat/TSBDP_HG001_stat	1	1.13892	none	ON	ON
SAOUHSC_02425	SAOUHSC_02425	hypothetical protein	hypothetical protein	5	TSBDP_DisrR_stat	TSBDP_HG001_stat	TSBDP_DisrR_stat/TSBDP_HG001_stat	1	1.21681	none	ON	ON	CcpA
SAOUHSC_02430	HtsA	ABC transporter substrate-binding protein	ABC transporter substrate-binding protein	16	TSBDP_DisrR_stat	TSBDP_HG001_stat	TSBDP_DisrR_stat/TSBDP_HG001_stat	0.744285	1.28078	none	ON	ON	Fur
SAOUHSC_02442	SAOUHSC_02442	hypothetical protein	hypothetical protein	2	TSBDP_DisrR_stat	TSBDP_HG001_stat	TSBDP_DisrR_stat/TSBDP_HG001_stat	0.871479	6.58435	none	OFF	OFF	SigB
SAOUHSC_02443	AmaP	hypothetical protein	hypothetical protein	5	TSBDP_DisrR_stat	TSBDP_HG001_stat	TSBDP_DisrR_stat/TSBDP_HG001_stat	1	-1.09699	none	ON	ON	SigB
SAOUHSC_02447	SAOUHSC_02447	hypothetical protein	hypothetical protein	16	TSBDP_DisrR_stat	TSBDP_HG001_stat	TSBDP_DisrR_stat/TSBDP_HG001_stat	0.00142416	1.79951	up	ON	ON
SAOUHSC_02448	SAOUHSC_02448	hypothetical protein	hypothetical protein	10	TSBDP_DisrR_stat	TSBDP_HG001_stat	TSBDP_DisrR_stat/TSBDP_HG001_stat	1	1.14588	none	ON	ON
SAOUHSC_02449	LacG	6-phospho-beta-galactosidase	6-phospho-beta-galactosidase	8	TSBDP_DisrR_stat	TSBDP_HG001_stat	TSBDP_DisrR_stat/TSBDP_HG001_stat	1	1.38716	none	ON	ON	LacR
SAOUHSC_02457	CobB	NAD-dependent deacetylase	NAD-dependent deacetylase	6	TSBDP_DisrR_stat	TSBDP_HG001_stat	TSBDP_DisrR_stat/TSBDP_HG001_stat	1	1.18183	none	ON	OFF
SAOUHSC_02463	HysA	hyaluronate lyase	hyaluronate lyase	19	TSBDP_DisrR_stat	TSBDP_HG001_stat	TSBDP_DisrR_stat/TSBDP_HG001_stat	0.819028	-1.32075	none	ON	ON
SAOUHSC_02466	SAOUHSC_02466	truncated MHC class II analog protein	truncated MHC class II analog protein	9	TSBDP_DisrR_stat	TSBDP_HG001_stat	TSBDP_DisrR_stat/TSBDP_HG001_stat	0.00066652	-1.80787	down	ON	ON	SigB
SAOUHSC_02467	BudA1	alpha-acetolactate decarboxylase	alpha-acetolactate decarboxylase	9	TSBDP_DisrR_stat	TSBDP_HG001_stat	TSBDP_DisrR_stat/TSBDP_HG001_stat	1	-1.06539	none	ON	ON
SAOUHSC_02468	BudB	acetolactate synthase	acetolactate synthase	18	TSBDP_DisrR_stat	TSBDP_HG001_stat	TSBDP_DisrR_stat/TSBDP_HG001_stat	0.00150808	3.10997	up	ON	ON
SAOUHSC_02474	SAOUHSC_02474	hypothetical protein	hypothetical protein	2	TSBDP_DisrR_stat	TSBDP_HG001_stat	TSBDP_DisrR_stat/TSBDP_HG001_stat	1	3.31405	none	OFF	OFF
SAOUHSC_02478	RplM	50S ribosomal protein L13	50S ribosomal protein L13	12	TSBDP_DisrR_stat	TSBDP_HG001_stat	TSBDP_DisrR_stat/TSBDP_HG001_stat	1	1.13252	none	ON	ON	S962
SAOUHSC_02483	CbiO1	cobalt transporter ATP-binding subunit	cobalt transporter ATP-binding subunit	6	TSBDP_DisrR_stat	TSBDP_HG001_stat	TSBDP_DisrR_stat/TSBDP_HG001_stat	1	1.4297	none	ON	OFF
SAOUHSC_02484	RplQ	50S ribosomal protein L17	50S ribosomal protein L17	5	TSBDP_DisrR_stat	TSBDP_HG001_stat	TSBDP_DisrR_stat/TSBDP_HG001_stat	0.166411	1.86241	none	ON	ON
SAOUHSC_02490	Adk	adenylate kinase	adenylate kinase	21	TSBDP_DisrR_stat	TSBDP_HG001_stat	TSBDP_DisrR_stat/TSBDP_HG001_stat	0.716349	2.13476	none	ON	ON
SAOUHSC_02492	RplO	50S ribosomal protein L15	50S ribosomal protein L15	7	TSBDP_DisrR_stat	TSBDP_HG001_stat	TSBDP_DisrR_stat/TSBDP_HG001_stat	0.593518	1.20493	none	ON	ON
SAOUHSC_02495	RplR	50S ribosomal protein L18	50S ribosomal protein L18	5	TSBDP_DisrR_stat	TSBDP_HG001_stat	TSBDP_DisrR_stat/TSBDP_HG001_stat	0.399028	5.64039	none	ON	ON
SAOUHSC_02496	RplF	50S ribosomal protein L6	50S ribosomal protein L6	11	TSBDP_DisrR_stat	TSBDP_HG001_stat	TSBDP_DisrR_stat/TSBDP_HG001_stat	1	-1.31755	none	ON	ON
SAOUHSC_02500	RplE	50S ribosomal protein L5	50S ribosomal protein L5	9	TSBDP_DisrR_stat	TSBDP_HG001_stat	TSBDP_DisrR_stat/TSBDP_HG001_stat	0.991667	1.87358	none	ON	ON
SAOUHSC_02501	RplX	50S ribosomal protein L24	50S ribosomal protein L24	6	TSBDP_DisrR_stat	TSBDP_HG001_stat	TSBDP_DisrR_stat/TSBDP_HG001_stat	0.822698	-1.31663	none	ON	ON
SAOUHSC_02502	RplN	50S ribosomal protein L14	50S ribosomal protein L14	4	TSBDP_DisrR_stat	TSBDP_HG001_stat	TSBDP_DisrR_stat/TSBDP_HG001_stat	0.498426	1.59818	none	ON	OFF
SAOUHSC_02503	RpsQ	30S ribosomal protein S17	30S ribosomal protein S17	4	TSBDP_DisrR_stat	TSBDP_HG001_stat	TSBDP_DisrR_stat/TSBDP_HG001_stat	1	1.35935	none	ON	OFF
SAOUHSC_02505	RplP	50S ribosomal protein L16	50S ribosomal protein L16	7	TSBDP_DisrR_stat	TSBDP_HG001_stat	TSBDP_DisrR_stat/TSBDP_HG001_stat	1	3.14003	none	ON	ON
SAOUHSC_02506	RpsC	30S ribosomal protein S3	30S ribosomal protein S3	11	TSBDP_DisrR_stat	TSBDP_HG001_stat	TSBDP_DisrR_stat/TSBDP_HG001_stat	1	1.4511	none	ON	ON
SAOUHSC_02509	RplB	50S ribosomal protein L2	50S ribosomal protein L2	17	TSBDP_DisrR_stat	TSBDP_HG001_stat	TSBDP_DisrR_stat/TSBDP_HG001_stat	1	1.15414	none	ON	ON
SAOUHSC_02511	RplD	50S ribosomal protein L4	50S ribosomal protein L4	8	TSBDP_DisrR_stat	TSBDP_HG001_stat	TSBDP_DisrR_stat/TSBDP_HG001_stat	1	1.26283	none	ON	ON
SAOUHSC_02512	RplC	50S ribosomal protein L3	50S ribosomal protein L3	8	TSBDP_DisrR_stat	TSBDP_HG001_stat	TSBDP_DisrR_stat/TSBDP_HG001_stat	1	-1.00506	none	ON	ON
SAOUHSC_02519	SAOUHSC_02519	hypothetical protein	hypothetical protein	8	TSBDP_DisrR_stat	TSBDP_HG001_stat	TSBDP_DisrR_stat/TSBDP_HG001_stat	1	2.32962	none	OFF	OFF
SAOUHSC_02525	Rnd2	hypothetical protein	hypothetical protein	20	TSBDP_DisrR_stat	TSBDP_HG001_stat	TSBDP_DisrR_stat/TSBDP_HG001_stat	4.2541e-09	2.48396	up	ON	ON
SAOUHSC_02538	MoaD	molybdopterin converting factor subunit 1	molybdopterin converting factor subunit 1	3	TSBDP_DisrR_stat	TSBDP_HG001_stat	TSBDP_DisrR_stat/TSBDP_HG001_stat	0.608292	2.73718	none	OFF	OFF
SAOUHSC_02541	MobB	molybdopterin-guanine dinucleotide biosynthesis protein MobB	molybdopterin-guanine dinucleotide biosynthesis protein MobB	6	TSBDP_DisrR_stat	TSBDP_HG001_stat	TSBDP_DisrR_stat/TSBDP_HG001_stat	1	1.08071	none	ON	ON
SAOUHSC_02549	ModA	molybdenum ABC transporter substrate-binding protein	molybdenum ABC transporter substrate-binding protein	9	TSBDP_DisrR_stat	TSBDP_HG001_stat	TSBDP_DisrR_stat/TSBDP_HG001_stat	0.000248573	3.48799	up	ON	ON
SAOUHSC_02550	FdhD	formate dehydrogenase accessory protein	formate dehydrogenase accessory protein	2	TSBDP_DisrR_stat	TSBDP_HG001_stat	TSBDP_DisrR_stat/TSBDP_HG001_stat	1	-1.00552	none	ON	ON
SAOUHSC_02554	FhuD2	hypothetical protein	hypothetical protein	16	TSBDP_DisrR_stat	TSBDP_HG001_stat	TSBDP_DisrR_stat/TSBDP_HG001_stat	1	1.51206	none	ON	ON	Fur
SAOUHSC_02555	YdbM			11	TSBDP_DisrR_stat	TSBDP_HG001_stat	TSBDP_DisrR_stat/TSBDP_HG001_stat	0.000123335	2.68661	up	ON	ON	CymR; SigB
SAOUHSC_02562	UreE	urease accessory protein UreE	urease accessory protein UreE	4	TSBDP_DisrR_stat	TSBDP_HG001_stat	TSBDP_DisrR_stat/TSBDP_HG001_stat	0.0499987	3.06998	up	ON	OFF
SAOUHSC_02568	SAOUHSC_02568	hypothetical protein	hypothetical protein	7	TSBDP_DisrR_stat	TSBDP_HG001_stat	TSBDP_DisrR_stat/TSBDP_HG001_stat	0.679077	1.24845	none	ON	ON
SAOUHSC_02571	SsaA	secretory antigen	secretory antigen	9	TSBDP_DisrR_stat	TSBDP_HG001_stat	TSBDP_DisrR_stat/TSBDP_HG001_stat	1	1.37075	none	ON	ON	WalR; GraR
SAOUHSC_02575	SAOUHSC_02575	hypothetical protein	hypothetical protein	2	TSBDP_DisrR_stat	TSBDP_HG001_stat	TSBDP_DisrR_stat/TSBDP_HG001_stat	0.520634	14.8991	none	OFF	OFF
SAOUHSC_02576	SAOUHSC_02576	secretory antigen SsaA	secretory antigen SsaA	3	TSBDP_DisrR_stat	TSBDP_HG001_stat	TSBDP_DisrR_stat/TSBDP_HG001_stat	0.420892	-1.27628	none	ON	ON	WalR
SAOUHSC_02580	SAOUHSC_02580	N-acetylmuramoyl-L-alanine amidase	N-acetylmuramoyl-L-alanine amidase	3	TSBDP_DisrR_stat	TSBDP_HG001_stat	TSBDP_DisrR_stat/TSBDP_HG001_stat	0.472055	3.56368	none	OFF	OFF
SAOUHSC_02581	SAOUHSC_02581	hypothetical protein	hypothetical protein	3	TSBDP_DisrR_stat	TSBDP_HG001_stat	TSBDP_DisrR_stat/TSBDP_HG001_stat	0.29566	2.54385	none	OFF	OFF	SigB
SAOUHSC_02583	SAOUHSC_02583	transcriptional regulator	transcriptional regulator	9	TSBDP_DisrR_stat	TSBDP_HG001_stat	TSBDP_DisrR_stat/TSBDP_HG001_stat	0.381308	1.70883	none	ON	ON
SAOUHSC_02585	SAOUHSC_02585	hypothetical protein	hypothetical protein	3	TSBDP_DisrR_stat	TSBDP_HG001_stat	TSBDP_DisrR_stat/TSBDP_HG001_stat	0.800231	6.37867	none	OFF	OFF	CcpA
SAOUHSC_02589	RpiRc	hypothetical protein	hypothetical protein	3	TSBDP_DisrR_stat	TSBDP_HG001_stat	TSBDP_DisrR_stat/TSBDP_HG001_stat	0.347411	12.2376	none	OFF	OFF
SAOUHSC_02611	LyrA	hypothetical protein	hypothetical protein	7	TSBDP_DisrR_stat	TSBDP_HG001_stat	TSBDP_DisrR_stat/TSBDP_HG001_stat	1	1.10788	none	ON	ON
SAOUHSC_02629	EmrB	EmrB/QacA family drug resistance transporter	EmrB/QacA family drug resistance transporter	2	TSBDP_DisrR_stat	TSBDP_HG001_stat	TSBDP_DisrR_stat/TSBDP_HG001_stat	0.624122	-5.02896	none	OFF	OFF
SAOUHSC_02630	SAOUHSC_02630	hypothetical protein	hypothetical protein	8	TSBDP_DisrR_stat	TSBDP_HG001_stat	TSBDP_DisrR_stat/TSBDP_HG001_stat	1	1.13545	none	ON	ON
SAOUHSC_02635	TcaA	hypothetical protein	hypothetical protein	4	TSBDP_DisrR_stat	TSBDP_HG001_stat	TSBDP_DisrR_stat/TSBDP_HG001_stat	0.599121	1.52291	none	OFF	OFF
SAOUHSC_02647	Mqo	malate:quinone oxidoreductase	malate:quinone oxidoreductase	7	TSBDP_DisrR_stat	TSBDP_HG001_stat	TSBDP_DisrR_stat/TSBDP_HG001_stat	0.189338	9.2505	none	OFF	OFF
SAOUHSC_02650	SAOUHSC_02650	hypothetical protein	hypothetical protein	6	TSBDP_DisrR_stat	TSBDP_HG001_stat	TSBDP_DisrR_stat/TSBDP_HG001_stat	0.330276	1.49459	none	ON	ON	SigB
SAOUHSC_02654	IruO	hypothetical protein	hypothetical protein	3	TSBDP_DisrR_stat	TSBDP_HG001_stat	TSBDP_DisrR_stat/TSBDP_HG001_stat	0.318882	1.51817	none	OFF	OFF
SAOUHSC_02660	CorA2	hypothetical protein	hypothetical protein	2	TSBDP_DisrR_stat	TSBDP_HG001_stat	TSBDP_DisrR_stat/TSBDP_HG001_stat	0.104786	7.29187	none	OFF	OFF
SAOUHSC_02666	SAOUHSC_02666	hypothetical protein	hypothetical protein	6	TSBDP_DisrR_stat	TSBDP_HG001_stat	TSBDP_DisrR_stat/TSBDP_HG001_stat	1	-1.09507	none	ON	ON
SAOUHSC_02668	SAOUHSC_02668	hypothetical protein	hypothetical protein	4	TSBDP_DisrR_stat	TSBDP_HG001_stat	TSBDP_DisrR_stat/TSBDP_HG001_stat	1	-1.15361	none	ON	ON
SAOUHSC_02670	SAOUHSC_02670	hypothetical protein	hypothetical protein	2	TSBDP_DisrR_stat	TSBDP_HG001_stat	TSBDP_DisrR_stat/TSBDP_HG001_stat	1	-1.00679	none	ON	ON
SAOUHSC_02677	NreA	hypothetical protein	hypothetical protein	2	TSBDP_DisrR_stat	TSBDP_HG001_stat	TSBDP_DisrR_stat/TSBDP_HG001_stat	1	1.02007	none	OFF	OFF	Rex; NreC
SAOUHSC_02679	NarJ	respiratory nitrate reductase subunit delta	respiratory nitrate reductase subunit delta	2	TSBDP_DisrR_stat	TSBDP_HG001_stat	TSBDP_DisrR_stat/TSBDP_HG001_stat	0.125018	17.5975	none	OFF	OFF	Rex; NreC
SAOUHSC_02680	NarH	nitrate reductase subunit beta	nitrate reductase subunit beta	6	TSBDP_DisrR_stat	TSBDP_HG001_stat	TSBDP_DisrR_stat/TSBDP_HG001_stat	1	1.17426	none	OFF	OFF	Rex; NreC
SAOUHSC_02681	NarG	nitrate reductase subunit alpha	nitrate reductase subunit alpha	26	TSBDP_DisrR_stat	TSBDP_HG001_stat	TSBDP_DisrR_stat/TSBDP_HG001_stat	0.678987	2.41643	none	OFF	OFF	Rex; NreC
SAOUHSC_02684	NasD	assimilatory nitrite reductase [NAD(P)H] large subunit	assimilatory nitrite reductase [NAD(P)H] large subunit	2	TSBDP_DisrR_stat	TSBDP_HG001_stat	TSBDP_DisrR_stat/TSBDP_HG001_stat	1	1.92095	none	OFF	OFF	Rex; NreC
SAOUHSC_02689	SAOUHSC_02689	hypothetical protein	hypothetical protein	8	TSBDP_DisrR_stat	TSBDP_HG001_stat	TSBDP_DisrR_stat/TSBDP_HG001_stat	0.0929678	-1.40512	none	ON	ON
SAOUHSC_02690	SAOUHSC_02690	hypothetical protein	hypothetical protein	16	TSBDP_DisrR_stat	TSBDP_HG001_stat	TSBDP_DisrR_stat/TSBDP_HG001_stat	1	-1.04631	none	ON	ON	Zur
SAOUHSC_02694	DsbA	hypothetical protein	hypothetical protein	3	TSBDP_DisrR_stat	TSBDP_HG001_stat	TSBDP_DisrR_stat/TSBDP_HG001_stat	0.096573	1.66956	none	ON	OFF
SAOUHSC_02697	TcyC	amino acid ABC transporter ATP-binding protein	amino acid ABC transporter ATP-binding protein	7	TSBDP_DisrR_stat	TSBDP_HG001_stat	TSBDP_DisrR_stat/TSBDP_HG001_stat	0.00057667	3.4035	up	ON	OFF	CymR
SAOUHSC_02699	TcyA	hypothetical protein	hypothetical protein	15	TSBDP_DisrR_stat	TSBDP_HG001_stat	TSBDP_DisrR_stat/TSBDP_HG001_stat	1	1.02365	none	ON	ON	CymR
SAOUHSC_02706	Sbi	immunoglobulin G-binding protein Sbi	immunoglobulin G-binding protein Sbi	20	TSBDP_DisrR_stat	TSBDP_HG001_stat	TSBDP_DisrR_stat/TSBDP_HG001_stat	0.021412	-1.7075	down	ON	ON	S871; SaeR
SAOUHSC_02708	HlgA	gamma-hemolysin h-gamma-II subunit	gamma-hemolysin h-gamma-II subunit	10	TSBDP_DisrR_stat	TSBDP_HG001_stat	TSBDP_DisrR_stat/TSBDP_HG001_stat	0.00249453	-1.68335	down	ON	ON	SaeR
SAOUHSC_02709	HlgC	leukocidin s subunit	leukocidin s subunit	13	TSBDP_DisrR_stat	TSBDP_HG001_stat	TSBDP_DisrR_stat/TSBDP_HG001_stat	5.0801e-05	-2.33165	down	ON	ON	SaeR
SAOUHSC_02710	HlgB	leukocidin f subunit	leukocidin f subunit	13	TSBDP_DisrR_stat	TSBDP_HG001_stat	TSBDP_DisrR_stat/TSBDP_HG001_stat	9.43193e-06	-2.23166	down	ON	ON	SaeR
SAOUHSC_02724	SAOUHSC_02724	hypothetical protein	hypothetical protein	6	TSBDP_DisrR_stat	TSBDP_HG001_stat	TSBDP_DisrR_stat/TSBDP_HG001_stat	1	1.17698	none	ON	ON
SAOUHSC_02737	SAOUHSC_02737	epimerase/dehydratase	epimerase/dehydratase	10	TSBDP_DisrR_stat	TSBDP_HG001_stat	TSBDP_DisrR_stat/TSBDP_HG001_stat	0.0998334	1.7034	none	ON	ON
SAOUHSC_02742	OpuCC	amino acid transporter	amino acid transporter	5	TSBDP_DisrR_stat	TSBDP_HG001_stat	TSBDP_DisrR_stat/TSBDP_HG001_stat	0.566629	-1.29573	none	ON	ON	CodY
SAOUHSC_02744	OpuCA	amino acid ABC transporter ATP-binding protein	amino acid ABC transporter ATP-binding protein	3	TSBDP_DisrR_stat	TSBDP_HG001_stat	TSBDP_DisrR_stat/TSBDP_HG001_stat	0.0998334	2.11402	none	OFF	OFF	CodY
SAOUHSC_02759	SAOUHSC_02759	hypothetical protein	hypothetical protein	3	TSBDP_DisrR_stat	TSBDP_HG001_stat	TSBDP_DisrR_stat/TSBDP_HG001_stat	1	-1.1023	none	ON	ON
SAOUHSC_02767	CntA	peptide ABC transporter substrate-binding protein	peptide ABC transporter substrate-binding protein	23	TSBDP_DisrR_stat	TSBDP_HG001_stat	TSBDP_DisrR_stat/TSBDP_HG001_stat	0.00132282	-1.49128	none	ON	ON
SAOUHSC_02783	SAOUHSC_02783	hypothetical protein	hypothetical protein	2	TSBDP_DisrR_stat	TSBDP_HG001_stat	TSBDP_DisrR_stat/TSBDP_HG001_stat	0.566629	1.3414	none	ON	ON
SAOUHSC_02788	SAOUHSC_02788	hypothetical protein	hypothetical protein	3	TSBDP_DisrR_stat	TSBDP_HG001_stat	TSBDP_DisrR_stat/TSBDP_HG001_stat	1	1.00994	none	ON	ON
SAOUHSC_02789	SAOUHSC_02789	hypothetical protein	hypothetical protein	2	TSBDP_DisrR_stat	TSBDP_HG001_stat	TSBDP_DisrR_stat/TSBDP_HG001_stat	0.338045	1.69733	none	OFF	OFF
SAOUHSC_02790	SAOUHSC_02790	hypothetical protein	hypothetical protein	29	TSBDP_DisrR_stat	TSBDP_HG001_stat	TSBDP_DisrR_stat/TSBDP_HG001_stat	1	1.37124	none	OFF	OFF
SAOUHSC_02791	SAOUHSC_02791	pyrophosphohydrolase	pyrophosphohydrolase	6	TSBDP_DisrR_stat	TSBDP_HG001_stat	TSBDP_DisrR_stat/TSBDP_HG001_stat	1	-1.01816	none	ON	ON
SAOUHSC_02798	SasG	hypothetical protein	hypothetical protein	50	TSBDP_DisrR_stat	TSBDP_HG001_stat	TSBDP_DisrR_stat/TSBDP_HG001_stat	0.0157081	-1.31887	none	ON	ON
SAOUHSC_02802	FnbB	fibronectin binding protein B	fibronectin binding protein B	20	TSBDP_DisrR_stat	TSBDP_HG001_stat	TSBDP_DisrR_stat/TSBDP_HG001_stat	0.00474991	1.57642	up	ON	ON
SAOUHSC_02803	FnbA	fibronectin-binding protein	fibronectin-binding protein	18	TSBDP_DisrR_stat	TSBDP_HG001_stat	TSBDP_DisrR_stat/TSBDP_HG001_stat	0.83803	1.37048	none	ON	ON
SAOUHSC_02820	SAOUHSC_02820	hypothetical protein	hypothetical protein	8	TSBDP_DisrR_stat	TSBDP_HG001_stat	TSBDP_DisrR_stat/TSBDP_HG001_stat	0.472055	-1.58267	none	ON	ON
SAOUHSC_02825	MhqD	hypothetical protein	hypothetical protein	4	TSBDP_DisrR_stat	TSBDP_HG001_stat	TSBDP_DisrR_stat/TSBDP_HG001_stat	0.241918	1.90724	none	ON	ON
SAOUHSC_02830	Ddh	D-lactate dehydrogenase	D-lactate dehydrogenase	18	TSBDP_DisrR_stat	TSBDP_HG001_stat	TSBDP_DisrR_stat/TSBDP_HG001_stat	0.150776	1.30335	none	ON	ON	Rex
SAOUHSC_02834	SrtA	sortase	sortase	9	TSBDP_DisrR_stat	TSBDP_HG001_stat	TSBDP_DisrR_stat/TSBDP_HG001_stat	1	-1.04842	none	ON	ON
SAOUHSC_02844	SAOUHSC_02844	hypothetical protein	hypothetical protein	8	TSBDP_DisrR_stat	TSBDP_HG001_stat	TSBDP_DisrR_stat/TSBDP_HG001_stat	1	-1.28976	none	OFF	OFF
SAOUHSC_02848	GlcB	PTS system glucose-specific transporter subunit IIABC	PTS system glucose-specific transporter subunit IIABC	9	TSBDP_DisrR_stat	TSBDP_HG001_stat	TSBDP_DisrR_stat/TSBDP_HG001_stat	0.819028	1.23253	none	ON	ON
SAOUHSC_02849	CidC	pyruvate oxidase	pyruvate oxidase	18	TSBDP_DisrR_stat	TSBDP_HG001_stat	TSBDP_DisrR_stat/TSBDP_HG001_stat	0.277009	1.57588	none	ON	ON	SigB
SAOUHSC_02855	SAOUHSC_02855	LysM domain-containing protein	LysM domain-containing protein	2	TSBDP_DisrR_stat	TSBDP_HG001_stat	TSBDP_DisrR_stat/TSBDP_HG001_stat	0.261003	27.7475	none	OFF	OFF	WalR
SAOUHSC_02866	FarE	hypothetical protein	hypothetical protein	10	TSBDP_DisrR_stat	TSBDP_HG001_stat	TSBDP_DisrR_stat/TSBDP_HG001_stat	1	1.14115	none	OFF	OFF
SAOUHSC_02871	SAOUHSC_02871	hypothetical protein	hypothetical protein	2	TSBDP_DisrR_stat	TSBDP_HG001_stat	TSBDP_DisrR_stat/TSBDP_HG001_stat	0.132859	1.7879	none	ON	ON
SAOUHSC_02873	CopA	cation transporter E1-E2 family ATPase	cation transporter E1-E2 family ATPase	7	TSBDP_DisrR_stat	TSBDP_HG001_stat	TSBDP_DisrR_stat/TSBDP_HG001_stat	0.226734	2.11972	none	ON	OFF
SAOUHSC_02874	CopZ	cation transporter E1-E2 family ATPase	cation transporter E1-E2 family ATPase	2	TSBDP_DisrR_stat	TSBDP_HG001_stat	TSBDP_DisrR_stat/TSBDP_HG001_stat	1	1.10458	none	OFF	OFF
SAOUHSC_02876	SAOUHSC_02876	hypothetical protein	hypothetical protein	4	TSBDP_DisrR_stat	TSBDP_HG001_stat	TSBDP_DisrR_stat/TSBDP_HG001_stat	1	-1.34322	none	OFF	OFF	CodY
SAOUHSC_02877	CrtN	squalene synthase	squalene synthase	6	TSBDP_DisrR_stat	TSBDP_HG001_stat	TSBDP_DisrR_stat/TSBDP_HG001_stat	0.271964	3.67825	none	OFF	OFF	SigB
SAOUHSC_02883	SAOUHSC_02883	LysM domain-containing protein	LysM domain-containing protein	3	TSBDP_DisrR_stat	TSBDP_HG001_stat	TSBDP_DisrR_stat/TSBDP_HG001_stat	1	1.93796	none	OFF	OFF	S871; WalR
SAOUHSC_02885	OatA	hypothetical protein	hypothetical protein	11	TSBDP_DisrR_stat	TSBDP_HG001_stat	TSBDP_DisrR_stat/TSBDP_HG001_stat	0.0284964	1.50224	up	ON	ON
SAOUHSC_02887	IsaA	immunodominant antigen A	immunodominant antigen A	6	TSBDP_DisrR_stat	TSBDP_HG001_stat	TSBDP_DisrR_stat/TSBDP_HG001_stat	0.738015	-1.62396	none	ON	ON	WalR
SAOUHSC_02900	SAOUHSC_02900	hypothetical protein	hypothetical protein	20	TSBDP_DisrR_stat	TSBDP_HG001_stat	TSBDP_DisrR_stat/TSBDP_HG001_stat	0.0499987	1.57297	up	ON	ON	SigB
SAOUHSC_02909	PyrD	dihydroorotate dehydrogenase 2	dihydroorotate dehydrogenase 2	6	TSBDP_DisrR_stat	TSBDP_HG001_stat	TSBDP_DisrR_stat/TSBDP_HG001_stat	0.00607256	12.752	up	OFF	OFF
SAOUHSC_02910	SAOUHSC_02910	hypothetical protein	hypothetical protein	2	TSBDP_DisrR_stat	TSBDP_HG001_stat	TSBDP_DisrR_stat/TSBDP_HG001_stat	1	1.99476	none	OFF	OFF
SAOUHSC_02912	SAOUHSC_02912	hypothetical protein	hypothetical protein	12	TSBDP_DisrR_stat	TSBDP_HG001_stat	TSBDP_DisrR_stat/TSBDP_HG001_stat	0.817699	1.21768	none	ON	ON
SAOUHSC_02915	SAOUHSC_02915	hypothetical protein	hypothetical protein	12	TSBDP_DisrR_stat	TSBDP_HG001_stat	TSBDP_DisrR_stat/TSBDP_HG001_stat	1	1.31814	none	ON	ON
SAOUHSC_02916	PanD	aspartate alpha-decarboxylase	aspartate alpha-decarboxylase	2	TSBDP_DisrR_stat	TSBDP_HG001_stat	TSBDP_DisrR_stat/TSBDP_HG001_stat	0.0899547	-12.8047	none	OFF	ON
SAOUHSC_02921	BudA2	alpha-acetolactate decarboxylase	alpha-acetolactate decarboxylase	4	TSBDP_DisrR_stat	TSBDP_HG001_stat	TSBDP_DisrR_stat/TSBDP_HG001_stat	1	1.16094	none	ON	ON
SAOUHSC_02922	Ldh2	L-lactate dehydrogenase	L-lactate dehydrogenase	12	TSBDP_DisrR_stat	TSBDP_HG001_stat	TSBDP_DisrR_stat/TSBDP_HG001_stat	0.000659138	-2.01773	down	ON	ON
SAOUHSC_02924	SAOUHSC_02924	4-aminobutyrate aminotransferase	4-aminobutyrate aminotransferase	4	TSBDP_DisrR_stat	TSBDP_HG001_stat	TSBDP_DisrR_stat/TSBDP_HG001_stat	0.875887	4.00916	none	OFF	OFF	CodY
SAOUHSC_02927	Lqo	malate:quinone oxidoreductase	malate:quinone oxidoreductase	23	TSBDP_DisrR_stat	TSBDP_HG001_stat	TSBDP_DisrR_stat/TSBDP_HG001_stat	0.724181	1.71973	none	ON	ON
SAOUHSC_02945	CysG	precorrin-2 dehydrogenase	precorrin-2 dehydrogenase	6	TSBDP_DisrR_stat	TSBDP_HG001_stat	TSBDP_DisrR_stat/TSBDP_HG001_stat	1	-1.21775	none	ON	ON
SAOUHSC_02947	CysJ	sulfite reductase (NADPH) flavoprotein subunit alpha	sulfite reductase (NADPH) flavoprotein subunit alpha	11	TSBDP_DisrR_stat	TSBDP_HG001_stat	TSBDP_DisrR_stat/TSBDP_HG001_stat	1	-1.03404	none	ON	ON
SAOUHSC_02963	ClfB	clumping factor B	clumping factor B	24	TSBDP_DisrR_stat	TSBDP_HG001_stat	TSBDP_DisrR_stat/TSBDP_HG001_stat	0.0657514	-1.36606	none	ON	ON
SAOUHSC_02971	Aur	zinc metalloproteinase aureolysin	zinc metalloproteinase aureolysin	17	TSBDP_DisrR_stat	TSBDP_HG001_stat	TSBDP_DisrR_stat/TSBDP_HG001_stat	0.575221	-1.24625	none	ON	ON	CodY
SAOUHSC_02972	IsaB	immunodominant antigen B	immunodominant antigen B	5	TSBDP_DisrR_stat	TSBDP_HG001_stat	TSBDP_DisrR_stat/TSBDP_HG001_stat	5.34356e-05	-2.90249	down	ON	ON
SAOUHSC_02975	ManP	PTS system fructose-specific transporter subunit IIABC	PTS system fructose-specific transporter subunit IIABC	2	TSBDP_DisrR_stat	TSBDP_HG001_stat	TSBDP_DisrR_stat/TSBDP_HG001_stat	0.420892	10.8108	none	OFF	OFF	CcpA; SAOUHSC_02974
SAOUHSC_02976	Pmi	mannose-6-phosphate isomerase	mannose-6-phosphate isomerase	7	TSBDP_DisrR_stat	TSBDP_HG001_stat	TSBDP_DisrR_stat/TSBDP_HG001_stat	1	1.1349	none	ON	ON	CcpA; SAOUHSC_02974
SAOUHSC_02978	SAOUHSC_02978	phage infection protein	phage infection protein	24	TSBDP_DisrR_stat	TSBDP_HG001_stat	TSBDP_DisrR_stat/TSBDP_HG001_stat	0.905872	1.20143	none	ON	ON
SAOUHSC_02979	SAOUHSC_02979	N-acetylmuramoyl-L-alanine amidase	N-acetylmuramoyl-L-alanine amidase	28	TSBDP_DisrR_stat	TSBDP_HG001_stat	TSBDP_DisrR_stat/TSBDP_HG001_stat	1	-1.11532	none	ON	ON
SAOUHSC_02982	SasF	hypothetical protein	hypothetical protein	28	TSBDP_DisrR_stat	TSBDP_HG001_stat	TSBDP_DisrR_stat/TSBDP_HG001_stat	0.819028	1.38294	none	ON	ON
SAOUHSC_02990	SasA	hypothetical protein	hypothetical protein	27	TSBDP_DisrR_stat	TSBDP_HG001_stat	TSBDP_DisrR_stat/TSBDP_HG001_stat	1	-1.22562	none	ON	ON
SAOUHSC_03006	GehA	lipase	lipase	39	TSBDP_DisrR_stat	TSBDP_HG001_stat	TSBDP_DisrR_stat/TSBDP_HG001_stat	1	-1.21706	none	ON	ON	CcpA
SAOUHSC_03011	HisB	imidazoleglycerol-phosphate dehydratase	imidazoleglycerol-phosphate dehydratase	4	TSBDP_DisrR_stat	TSBDP_HG001_stat	TSBDP_DisrR_stat/TSBDP_HG001_stat	1	1.12352	none	OFF	OFF	CodY; HisR
SAOUHSC_03021	SAOUHSC_03021	hypothetical protein	hypothetical protein	6	TSBDP_DisrR_stat	TSBDP_HG001_stat	TSBDP_DisrR_stat/TSBDP_HG001_stat	0.0497905	-2.27424	down	OFF	ON
SAOUHSC_03022	SAOUHSC_03022	hypothetical protein	hypothetical protein	8	TSBDP_DisrR_stat	TSBDP_HG001_stat	TSBDP_DisrR_stat/TSBDP_HG001_stat	0.00966051	1.8098	up	ON	ON	SigB
SAOUHSC_03024	SAOUHSC_03024	hypothetical protein	hypothetical protein	15	TSBDP_DisrR_stat	TSBDP_HG001_stat	TSBDP_DisrR_stat/TSBDP_HG001_stat	0.0497905	1.48827	none	ON	ON
SAOUHSC_03025	Pcp	pyrrolidone-carboxylate peptidase	pyrrolidone-carboxylate peptidase	2	TSBDP_DisrR_stat	TSBDP_HG001_stat	TSBDP_DisrR_stat/TSBDP_HG001_stat	0.893717	1.38135	none	OFF	OFF
SAOUHSC_03045	CspB	cold shock protein	cold shock protein	3	TSBDP_DisrR_stat	TSBDP_HG001_stat	TSBDP_DisrR_stat/TSBDP_HG001_stat	0.324341	-1.3475	none	ON	ON
SAOUHSC_03051	GidB	16S rRNA methyltransferase GidB	16S rRNA methyltransferase GidB	8	TSBDP_DisrR_stat	TSBDP_HG001_stat	TSBDP_DisrR_stat/TSBDP_HG001_stat	1	1.02343	none	ON	ON
SAOUHSC_03052	GidA	tRNA uridine 5-carboxymethylaminomethyl modification protein GidA	tRNA uridine 5-carboxymethylaminomethyl modification protein GidA	22	TSBDP_DisrR_stat	TSBDP_HG001_stat	TSBDP_DisrR_stat/TSBDP_HG001_stat	1	-1.10468	none	ON	ON
SAOUHSC_00003	SAOUHSC_00003	hypothetical protein	hypothetical protein	3	TSB_HG001pJLctrl_exp	TSB_HG001pJLIsrR_exp	TSB_HG001pJLctrl_exp/TSB_HG001pJLIsrR_exp	1	-1.13016	none	ON	ON
SAOUHSC_00007	NnrD	hypothetical protein	hypothetical protein	5	TSB_HG001pJLctrl_exp	TSB_HG001pJLIsrR_exp	TSB_HG001pJLctrl_exp/TSB_HG001pJLIsrR_exp	1	-1.25106	none	ON	ON
SAOUHSC_00015	GdpP	hypothetical protein	hypothetical protein	6	TSB_HG001pJLctrl_exp	TSB_HG001pJLIsrR_exp	TSB_HG001pJLctrl_exp/TSB_HG001pJLIsrR_exp	1	1.07931	none	OFF	OFF
SAOUHSC_00017	RplI	50S ribosomal protein L9	50S ribosomal protein L9	8	TSB_HG001pJLctrl_exp	TSB_HG001pJLIsrR_exp	TSB_HG001pJLctrl_exp/TSB_HG001pJLIsrR_exp	1	-1.91333	none	ON	ON
SAOUHSC_00019	PurA	adenylosuccinate synthetase	adenylosuccinate synthetase	27	TSB_HG001pJLctrl_exp	TSB_HG001pJLIsrR_exp	TSB_HG001pJLctrl_exp/TSB_HG001pJLIsrR_exp	1	-1.18808	none	ON	ON	PurR
SAOUHSC_00022	WalH	hypothetical protein	hypothetical protein	14	TSB_HG001pJLctrl_exp	TSB_HG001pJLIsrR_exp	TSB_HG001pJLctrl_exp/TSB_HG001pJLIsrR_exp	1	1.16772	none	ON	OFF
SAOUHSC_00023	WalI	hypothetical protein	hypothetical protein	8	TSB_HG001pJLctrl_exp	TSB_HG001pJLIsrR_exp	TSB_HG001pJLctrl_exp/TSB_HG001pJLIsrR_exp	1	1.05369	none	OFF	OFF
SAOUHSC_00025	AdsA	hypothetical protein	hypothetical protein	31	TSB_HG001pJLctrl_exp	TSB_HG001pJLIsrR_exp	TSB_HG001pJLctrl_exp/TSB_HG001pJLIsrR_exp	1	-1.38289	none	ON	ON
SAOUHSC_00030	SAOUHSC_00030	hypothetical protein	hypothetical protein	10	TSB_HG001pJLctrl_exp	TSB_HG001pJLIsrR_exp	TSB_HG001pJLctrl_exp/TSB_HG001pJLIsrR_exp	1	1.25212	none	OFF	OFF
SAOUHSC_00039	SAOUHSC_00039	hypothetical protein	hypothetical protein	12	TSB_HG001pJLctrl_exp	TSB_HG001pJLIsrR_exp	TSB_HG001pJLctrl_exp/TSB_HG001pJLIsrR_exp	0.990931	-1.59998	none	ON	ON
SAOUHSC_00051	Plc	1-phosphatidylinositol phosphodiesterase	1-phosphatidylinositol phosphodiesterase	10	TSB_HG001pJLctrl_exp	TSB_HG001pJLIsrR_exp	TSB_HG001pJLctrl_exp/TSB_HG001pJLIsrR_exp	0.834794	-2.197	none	OFF	ON
SAOUHSC_00054	SAOUHSC_00054	hypothetical protein	hypothetical protein	2	TSB_HG001pJLctrl_exp	TSB_HG001pJLIsrR_exp	TSB_HG001pJLctrl_exp/TSB_HG001pJLIsrR_exp	1	1.06368	none	OFF	OFF
SAOUHSC_00060	NptA	hypothetical protein	hypothetical protein	2	TSB_HG001pJLctrl_exp	TSB_HG001pJLIsrR_exp	TSB_HG001pJLctrl_exp/TSB_HG001pJLIsrR_exp	1	1.47707	none	OFF	OFF
SAOUHSC_00069	Spa	protein A	protein A	34	TSB_HG001pJLctrl_exp	TSB_HG001pJLIsrR_exp	TSB_HG001pJLctrl_exp/TSB_HG001pJLIsrR_exp	1	-1.52109	none	ON	ON	S871; CcpA
SAOUHSC_00074	SirA	periplasmic binding protein	periplasmic binding protein	18	TSB_HG001pJLctrl_exp	TSB_HG001pJLIsrR_exp	TSB_HG001pJLctrl_exp/TSB_HG001pJLIsrR_exp	1	-1.24176	none	ON	ON	Fur
SAOUHSC_00077	SbnC	hypothetical protein	hypothetical protein	10	TSB_HG001pJLctrl_exp	TSB_HG001pJLIsrR_exp	TSB_HG001pJLctrl_exp/TSB_HG001pJLIsrR_exp	1	-1.41382	none	OFF	OFF	Fur
SAOUHSC_00093	SodM	superoxide dismutase	superoxide dismutase	11	TSB_HG001pJLctrl_exp	TSB_HG001pJLIsrR_exp	TSB_HG001pJLctrl_exp/TSB_HG001pJLIsrR_exp	1	-1.30914	none	ON	ON	CodY
SAOUHSC_00094	SasD	hypothetical protein	hypothetical protein	12	TSB_HG001pJLctrl_exp	TSB_HG001pJLIsrR_exp	TSB_HG001pJLctrl_exp/TSB_HG001pJLIsrR_exp	1	1.03791	none	ON	ON
SAOUHSC_00097	DeoD1	purine nucleoside phosphorylase	purine nucleoside phosphorylase	2	TSB_HG001pJLctrl_exp	TSB_HG001pJLIsrR_exp	TSB_HG001pJLctrl_exp/TSB_HG001pJLIsrR_exp	1	-2.30431	none	OFF	OFF
SAOUHSC_00101	DeoB	phosphopentomutase	phosphopentomutase	27	TSB_HG001pJLctrl_exp	TSB_HG001pJLIsrR_exp	TSB_HG001pJLctrl_exp/TSB_HG001pJLIsrR_exp	1	-1.27753	none	ON	ON
SAOUHSC_00105	PhnD	phosphonate ABC transporter substrate-binding protein	phosphonate ABC transporter substrate-binding protein	2	TSB_HG001pJLctrl_exp	TSB_HG001pJLIsrR_exp	TSB_HG001pJLctrl_exp/TSB_HG001pJLIsrR_exp	1	-5.42919	none	OFF	OFF
SAOUHSC_00106	SAOUHSC_00106	hypothetical protein	hypothetical protein	21	TSB_HG001pJLctrl_exp	TSB_HG001pJLIsrR_exp	TSB_HG001pJLctrl_exp/TSB_HG001pJLIsrR_exp	1	1.04448	none	ON	ON
SAOUHSC_00107	SAOUHSC_00107	hypothetical protein	hypothetical protein	4	TSB_HG001pJLctrl_exp	TSB_HG001pJLIsrR_exp	TSB_HG001pJLctrl_exp/TSB_HG001pJLIsrR_exp	1	-1.50857	none	OFF	ON
SAOUHSC_00155	GlcA	PTS system glucose-specific protein	PTS system glucose-specific protein	10	TSB_HG001pJLctrl_exp	TSB_HG001pJLIsrR_exp	TSB_HG001pJLctrl_exp/TSB_HG001pJLIsrR_exp	1	-1.096	none	ON	ON	CcpA
SAOUHSC_00158	MurP	PTS system transporter	PTS system transporter	5	TSB_HG001pJLctrl_exp	TSB_HG001pJLIsrR_exp	TSB_HG001pJLctrl_exp/TSB_HG001pJLIsrR_exp	1	1.9252	none	OFF	OFF	MurR; CcpA
SAOUHSC_00170	GisD	RGD-containing lipoprotein	RGD-containing lipoprotein	11	TSB_HG001pJLctrl_exp	TSB_HG001pJLIsrR_exp	TSB_HG001pJLctrl_exp/TSB_HG001pJLIsrR_exp	1	-1.31803	none	OFF	OFF
SAOUHSC_00192	Coa	staphylocoagulase	staphylocoagulase	23	TSB_HG001pJLctrl_exp	TSB_HG001pJLIsrR_exp	TSB_HG001pJLctrl_exp/TSB_HG001pJLIsrR_exp	1	-1.52614	none	ON	ON	S871; SaeR
SAOUHSC_00200	PrsS	hypothetical protein	hypothetical protein	3	TSB_HG001pJLctrl_exp	TSB_HG001pJLIsrR_exp	TSB_HG001pJLctrl_exp/TSB_HG001pJLIsrR_exp	1	-1.6912	none	OFF	OFF
SAOUHSC_00201	NikA	hypothetical protein	hypothetical protein	10	TSB_HG001pJLctrl_exp	TSB_HG001pJLIsrR_exp	TSB_HG001pJLctrl_exp/TSB_HG001pJLIsrR_exp	1	1.84606	none	ON	OFF
SAOUHSC_00206	Ldh1	L-lactate dehydrogenase	L-lactate dehydrogenase	13	TSB_HG001pJLctrl_exp	TSB_HG001pJLIsrR_exp	TSB_HG001pJLctrl_exp/TSB_HG001pJLIsrR_exp	1	-1.40579	none	ON	ON	Rex
SAOUHSC_00220	TarI'	2-C-methyl-D-erythritol 4-phosphate cytidylyltransferase	2-C-methyl-D-erythritol 4-phosphate cytidylyltransferase	12	TSB_HG001pJLctrl_exp	TSB_HG001pJLIsrR_exp	TSB_HG001pJLctrl_exp/TSB_HG001pJLIsrR_exp	0.449809	-2.18944	none	ON	ON
SAOUHSC_00222	TarL'	teichoic acid biosynthesis protein TagB	teichoic acid biosynthesis protein TagB	12	TSB_HG001pJLctrl_exp	TSB_HG001pJLIsrR_exp	TSB_HG001pJLctrl_exp/TSB_HG001pJLIsrR_exp	1	1.08524	none	ON	ON
SAOUHSC_00223	TarF	teichoic acid biosynthesis protein F	teichoic acid biosynthesis protein F	17	TSB_HG001pJLctrl_exp	TSB_HG001pJLIsrR_exp	TSB_HG001pJLctrl_exp/TSB_HG001pJLIsrR_exp	1	1.11631	none	ON	ON
SAOUHSC_00227	TarL	hypothetical protein	hypothetical protein	6	TSB_HG001pJLctrl_exp	TSB_HG001pJLIsrR_exp	TSB_HG001pJLctrl_exp/TSB_HG001pJLIsrR_exp	1	-1.13358	none	ON	ON
SAOUHSC_00229	ScdA	cell wall biosynthesis protein ScdA	cell wall biosynthesis protein ScdA	7	TSB_HG001pJLctrl_exp	TSB_HG001pJLIsrR_exp	TSB_HG001pJLctrl_exp/TSB_HG001pJLIsrR_exp	1	-1.54637	none	ON	ON
SAOUHSC_00235	SAOUHSC_00235	hypothetical protein	hypothetical protein	2	TSB_HG001pJLctrl_exp	TSB_HG001pJLIsrR_exp	TSB_HG001pJLctrl_exp/TSB_HG001pJLIsrR_exp	1	2.49055	none	OFF	OFF	BglR
SAOUHSC_00248	LytM	peptidoglycan hydrolase	peptidoglycan hydrolase	9	TSB_HG001pJLctrl_exp	TSB_HG001pJLIsrR_exp	TSB_HG001pJLctrl_exp/TSB_HG001pJLIsrR_exp	1	-1.02239	none	ON	ON	WalR
SAOUHSC_00253	SAOUHSC_00253	hypothetical protein	hypothetical protein	9	TSB_HG001pJLctrl_exp	TSB_HG001pJLIsrR_exp	TSB_HG001pJLctrl_exp/TSB_HG001pJLIsrR_exp	0.676117	-1.8511	none	OFF	ON
SAOUHSC_00256	SAOUHSC_00256	hypothetical protein	hypothetical protein	8	TSB_HG001pJLctrl_exp	TSB_HG001pJLIsrR_exp	TSB_HG001pJLctrl_exp/TSB_HG001pJLIsrR_exp	1	-1.17196	none	ON	ON
SAOUHSC_00257	EsxA	hypothetical protein	hypothetical protein	6	TSB_HG001pJLctrl_exp	TSB_HG001pJLIsrR_exp	TSB_HG001pJLctrl_exp/TSB_HG001pJLIsrR_exp	1	-1.33838	none	OFF	ON
SAOUHSC_00258	EsaA	hypothetical protein	hypothetical protein	24	TSB_HG001pJLctrl_exp	TSB_HG001pJLIsrR_exp	TSB_HG001pJLctrl_exp/TSB_HG001pJLIsrR_exp	0.635224	-1.70636	none	ON	ON
SAOUHSC_00276	SAOUHSC_00276	hypothetical protein	hypothetical protein	2	TSB_HG001pJLctrl_exp	TSB_HG001pJLIsrR_exp	TSB_HG001pJLctrl_exp/TSB_HG001pJLIsrR_exp	1	-2.54769	none	OFF	OFF
SAOUHSC_00284	SAOUHSC_00284	5'-nucleotidase	5'-nucleotidase	6	TSB_HG001pJLctrl_exp	TSB_HG001pJLIsrR_exp	TSB_HG001pJLctrl_exp/TSB_HG001pJLIsrR_exp	1	-1.67762	none	ON	ON
SAOUHSC_00300	GehB	lipase	lipase	42	TSB_HG001pJLctrl_exp	TSB_HG001pJLIsrR_exp	TSB_HG001pJLctrl_exp/TSB_HG001pJLIsrR_exp	0.137613	-1.89071	none	ON	ON
SAOUHSC_00301	SAOUHSC_00301	hypothetical protein	hypothetical protein	10	TSB_HG001pJLctrl_exp	TSB_HG001pJLIsrR_exp	TSB_HG001pJLctrl_exp/TSB_HG001pJLIsrR_exp	1	-1.54401	none	ON	ON
SAOUHSC_00305	GcvH-L	hypothetical protein	hypothetical protein	5	TSB_HG001pJLctrl_exp	TSB_HG001pJLIsrR_exp	TSB_HG001pJLctrl_exp/TSB_HG001pJLIsrR_exp	0.449809	-2.42433	none	ON	ON
SAOUHSC_00308	LplA2	hypothetical protein	hypothetical protein	17	TSB_HG001pJLctrl_exp	TSB_HG001pJLIsrR_exp	TSB_HG001pJLctrl_exp/TSB_HG001pJLIsrR_exp	0.336547	-1.95179	none	ON	ON
SAOUHSC_00311	SAOUHSC_00311	hypothetical protein	hypothetical protein	2	TSB_HG001pJLctrl_exp	TSB_HG001pJLIsrR_exp	TSB_HG001pJLctrl_exp/TSB_HG001pJLIsrR_exp	1	1.66271	none	OFF	OFF
SAOUHSC_00325	FepA	hypothetical protein	hypothetical protein	4	TSB_HG001pJLctrl_exp	TSB_HG001pJLIsrR_exp	TSB_HG001pJLctrl_exp/TSB_HG001pJLIsrR_exp	1	-1.89832	none	OFF	OFF	Fur
SAOUHSC_00330	SAOUHSC_00330	hypothetical protein	hypothetical protein	4	TSB_HG001pJLctrl_exp	TSB_HG001pJLIsrR_exp	TSB_HG001pJLctrl_exp/TSB_HG001pJLIsrR_exp	1	-1.09133	none	OFF	OFF
SAOUHSC_00333	SAOUHSC_00333	ABC transporter ATP-binding protein	ABC transporter ATP-binding protein	5	TSB_HG001pJLctrl_exp	TSB_HG001pJLIsrR_exp	TSB_HG001pJLctrl_exp/TSB_HG001pJLIsrR_exp	1	1.11298	none	ON	ON
SAOUHSC_00337	Mdh	hypothetical protein	hypothetical protein	12	TSB_HG001pJLctrl_exp	TSB_HG001pJLIsrR_exp	TSB_HG001pJLctrl_exp/TSB_HG001pJLIsrR_exp	1	-1.12977	none	ON	ON	S106
SAOUHSC_00344	SAOUHSC_00344	hypothetical protein	hypothetical protein	5	TSB_HG001pJLctrl_exp	TSB_HG001pJLIsrR_exp	TSB_HG001pJLctrl_exp/TSB_HG001pJLIsrR_exp	1	1.29581	none	ON	ON
SAOUHSC_00354	SelX	hypothetical protein	hypothetical protein	4	TSB_HG001pJLctrl_exp	TSB_HG001pJLIsrR_exp	TSB_HG001pJLctrl_exp/TSB_HG001pJLIsrR_exp	1	-1.19529	none	ON	ON	SaeR
SAOUHSC_00356	SAOUHSC_00356	hypothetical protein	hypothetical protein	12	TSB_HG001pJLctrl_exp	TSB_HG001pJLIsrR_exp	TSB_HG001pJLctrl_exp/TSB_HG001pJLIsrR_exp	1	-1.2464	none	ON	ON	SigB
SAOUHSC_00362	SAOUHSC_00362	hypothetical protein	hypothetical protein	7	TSB_HG001pJLctrl_exp	TSB_HG001pJLIsrR_exp	TSB_HG001pJLctrl_exp/TSB_HG001pJLIsrR_exp	1	1.13693	none	ON	ON
SAOUHSC_00364	AhpF	alkyl hydroperoxide reductase subunit F	alkyl hydroperoxide reductase subunit F	25	TSB_HG001pJLctrl_exp	TSB_HG001pJLIsrR_exp	TSB_HG001pJLctrl_exp/TSB_HG001pJLIsrR_exp	1	-1.4599	none	ON	ON	PerR
SAOUHSC_00367	TcyP	hypothetical protein	hypothetical protein	3	TSB_HG001pJLctrl_exp	TSB_HG001pJLIsrR_exp	TSB_HG001pJLctrl_exp/TSB_HG001pJLIsrR_exp	1	1.03171	none	OFF	OFF	CodY; CymR
SAOUHSC_00369	SAOUHSC_00369	hypothetical protein	hypothetical protein	18	TSB_HG001pJLctrl_exp	TSB_HG001pJLIsrR_exp	TSB_HG001pJLctrl_exp/TSB_HG001pJLIsrR_exp	1	-1.52263	none	ON	ON
SAOUHSC_00383	Ssl1	superantigen-like protein	superantigen-like protein	12	TSB_HG001pJLctrl_exp	TSB_HG001pJLIsrR_exp	TSB_HG001pJLctrl_exp/TSB_HG001pJLIsrR_exp	1	-1.35905	none	ON	ON
SAOUHSC_00384	Ssl2	superantigen-like protein	superantigen-like protein	4	TSB_HG001pJLctrl_exp	TSB_HG001pJLIsrR_exp	TSB_HG001pJLctrl_exp/TSB_HG001pJLIsrR_exp	1	-1.14561	none	OFF	OFF
SAOUHSC_00386	Ssl3	superantigen-like protein	superantigen-like protein	3	TSB_HG001pJLctrl_exp	TSB_HG001pJLIsrR_exp	TSB_HG001pJLctrl_exp/TSB_HG001pJLIsrR_exp	1	1.25908	none	OFF	OFF
SAOUHSC_00390	Ssl5	superantigen-like protein 5	superantigen-like protein 5	7	TSB_HG001pJLctrl_exp	TSB_HG001pJLIsrR_exp	TSB_HG001pJLctrl_exp/TSB_HG001pJLIsrR_exp	1	-2.01027	none	ON	ON
SAOUHSC_00391	Ssl6	superantigen-like protein	superantigen-like protein	3	TSB_HG001pJLctrl_exp	TSB_HG001pJLIsrR_exp	TSB_HG001pJLctrl_exp/TSB_HG001pJLIsrR_exp	1	-1.13855	none	ON	ON
SAOUHSC_00392	Ssl7	superantigen-like protein 7	superantigen-like protein 7	8	TSB_HG001pJLctrl_exp	TSB_HG001pJLIsrR_exp	TSB_HG001pJLctrl_exp/TSB_HG001pJLIsrR_exp	1	-1.52717	none	ON	ON	SaeR
SAOUHSC_00393	Ssl8	superantigen-like protein	superantigen-like protein	3	TSB_HG001pJLctrl_exp	TSB_HG001pJLIsrR_exp	TSB_HG001pJLctrl_exp/TSB_HG001pJLIsrR_exp	1	-1.03072	none	ON	OFF
SAOUHSC_00394	Ssl9	superantigen-like protein	superantigen-like protein	5	TSB_HG001pJLctrl_exp	TSB_HG001pJLIsrR_exp	TSB_HG001pJLctrl_exp/TSB_HG001pJLIsrR_exp	1	1.15062	none	ON	ON	SaeR
SAOUHSC_00395	Ssl10	superantigen-like protein	superantigen-like protein	5	TSB_HG001pJLctrl_exp	TSB_HG001pJLIsrR_exp	TSB_HG001pJLctrl_exp/TSB_HG001pJLIsrR_exp	1	-1.01587	none	ON	ON
SAOUHSC_00399	Ssl11	superantigen-like protein	superantigen-like protein	10	TSB_HG001pJLctrl_exp	TSB_HG001pJLIsrR_exp	TSB_HG001pJLctrl_exp/TSB_HG001pJLIsrR_exp	0.0349569	-3.0216	down	ON	ON	SaeR
SAOUHSC_00400	SAOUHSC_00400	hypothetical protein	hypothetical protein	24	TSB_HG001pJLctrl_exp	TSB_HG001pJLIsrR_exp	TSB_HG001pJLctrl_exp/TSB_HG001pJLIsrR_exp	0.0152636	-2.32908	down	ON	ON	SaeR
SAOUHSC_00405	Lpl9	hypothetical protein	hypothetical protein	11	TSB_HG001pJLctrl_exp	TSB_HG001pJLIsrR_exp	TSB_HG001pJLctrl_exp/TSB_HG001pJLIsrR_exp	0.986632	-2.01598	none	ON	ON
SAOUHSC_00406	SAOUHSC_00406	hypothetical protein	hypothetical protein	11	TSB_HG001pJLctrl_exp	TSB_HG001pJLIsrR_exp	TSB_HG001pJLctrl_exp/TSB_HG001pJLIsrR_exp	1	1.92996	none	OFF	OFF
SAOUHSC_00411.1	Psmα4	Phenol-soluble modulin alpha 4 peptide	Phenol-soluble modulin alpha 4 peptide	3	TSB_HG001pJLctrl_exp	TSB_HG001pJLIsrR_exp	TSB_HG001pJLctrl_exp/TSB_HG001pJLIsrR_exp	1	3.27073	none	OFF	OFF	AgrA
SAOUHSC_00411.4	Psmα1	Phenol-soluble modulin alpha 1 peptide	Phenol-soluble modulin alpha 1 peptide	3	TSB_HG001pJLctrl_exp	TSB_HG001pJLIsrR_exp	TSB_HG001pJLctrl_exp/TSB_HG001pJLIsrR_exp	1	-1.30616	none	OFF	OFF	AgrA
SAOUHSC_00426	MetQ2	ABC transporter substrate-binding protein	ABC transporter substrate-binding protein	11	TSB_HG001pJLctrl_exp	TSB_HG001pJLIsrR_exp	TSB_HG001pJLctrl_exp/TSB_HG001pJLIsrR_exp	1	1.34878	none	OFF	OFF	CymR
SAOUHSC_00427	Sle1	autolysin	autolysin	13	TSB_HG001pJLctrl_exp	TSB_HG001pJLIsrR_exp	TSB_HG001pJLctrl_exp/TSB_HG001pJLIsrR_exp	1	-1.29755	none	ON	ON	WalR
SAOUHSC_00435	GltB	glutamate synthase large subunit	glutamate synthase large subunit	9	TSB_HG001pJLctrl_exp	TSB_HG001pJLIsrR_exp	TSB_HG001pJLctrl_exp/TSB_HG001pJLIsrR_exp	1	-1.01584	none	ON	OFF	GltC; CodY
SAOUHSC_00436	GltD	glutamate synthase subunit beta	glutamate synthase subunit beta	8	TSB_HG001pJLctrl_exp	TSB_HG001pJLIsrR_exp	TSB_HG001pJLctrl_exp/TSB_HG001pJLIsrR_exp	1	1.10745	none	OFF	OFF	GltC; CodY
SAOUHSC_00444	SAOUHSC_00444	hypothetical protein	hypothetical protein	6	TSB_HG001pJLctrl_exp	TSB_HG001pJLIsrR_exp	TSB_HG001pJLctrl_exp/TSB_HG001pJLIsrR_exp	1	-1.09908	none	ON	ON
SAOUHSC_00445	RecR	recombination protein RecR	recombination protein RecR	6	TSB_HG001pJLctrl_exp	TSB_HG001pJLIsrR_exp	TSB_HG001pJLctrl_exp/TSB_HG001pJLIsrR_exp	1	-1.6085	none	ON	ON
SAOUHSC_00456	SAOUHSC_00456	DNA replication intiation control protein YabA	DNA replication intiation control protein YabA	3	TSB_HG001pJLctrl_exp	TSB_HG001pJLIsrR_exp	TSB_HG001pJLctrl_exp/TSB_HG001pJLIsrR_exp	1	-1.08265	none	OFF	ON
SAOUHSC_00461	MetS	methionyl-tRNA synthetase	methionyl-tRNA synthetase	35	TSB_HG001pJLctrl_exp	TSB_HG001pJLIsrR_exp	TSB_HG001pJLctrl_exp/TSB_HG001pJLIsrR_exp	1	-1.29189	none	ON	ON
SAOUHSC_00462	SAOUHSC_00462	hypothetical protein	hypothetical protein	9	TSB_HG001pJLctrl_exp	TSB_HG001pJLIsrR_exp	TSB_HG001pJLctrl_exp/TSB_HG001pJLIsrR_exp	1	-1.45922	none	ON	ON
SAOUHSC_00481	SAOUHSC_00481	hypothetical protein	hypothetical protein	3	TSB_HG001pJLctrl_exp	TSB_HG001pJLIsrR_exp	TSB_HG001pJLctrl_exp/TSB_HG001pJLIsrR_exp	1	-1.19934	none	ON	ON
SAOUHSC_00482	DivIC	hypothetical protein	hypothetical protein	3	TSB_HG001pJLctrl_exp	TSB_HG001pJLIsrR_exp	TSB_HG001pJLctrl_exp/TSB_HG001pJLIsrR_exp	1	-1.00596	none	OFF	OFF
SAOUHSC_00486	FtsH	hypothetical protein	hypothetical protein	29	TSB_HG001pJLctrl_exp	TSB_HG001pJLIsrR_exp	TSB_HG001pJLctrl_exp/TSB_HG001pJLIsrR_exp	1	-1.20741	none	ON	ON
SAOUHSC_00487	HslO	Hsp33-like chaperonin	Hsp33-like chaperonin	13	TSB_HG001pJLctrl_exp	TSB_HG001pJLIsrR_exp	TSB_HG001pJLctrl_exp/TSB_HG001pJLIsrR_exp	1	-1.36111	none	ON	ON
SAOUHSC_00508	SAOUHSC_00508	hypothetical protein	hypothetical protein	2	TSB_HG001pJLctrl_exp	TSB_HG001pJLIsrR_exp	TSB_HG001pJLctrl_exp/TSB_HG001pJLIsrR_exp	1	2.81514	none	OFF	OFF
SAOUHSC_00509	GltX	glutamyl-tRNA synthetase	glutamyl-tRNA synthetase	28	TSB_HG001pJLctrl_exp	TSB_HG001pJLIsrR_exp	TSB_HG001pJLctrl_exp/TSB_HG001pJLIsrR_exp	1	-1.24644	none	ON	ON
SAOUHSC_00518	RplK	50S ribosomal protein L11	50S ribosomal protein L11	6	TSB_HG001pJLctrl_exp	TSB_HG001pJLIsrR_exp	TSB_HG001pJLctrl_exp/TSB_HG001pJLIsrR_exp	1	-1.27489	none	ON	ON
SAOUHSC_00519	RplA	50S ribosomal protein L1	50S ribosomal protein L1	11	TSB_HG001pJLctrl_exp	TSB_HG001pJLIsrR_exp	TSB_HG001pJLctrl_exp/TSB_HG001pJLIsrR_exp	1	-1.47498	none	ON	ON
SAOUHSC_00528	RpsG	30S ribosomal protein S7	30S ribosomal protein S7	8	TSB_HG001pJLctrl_exp	TSB_HG001pJLIsrR_exp	TSB_HG001pJLctrl_exp/TSB_HG001pJLIsrR_exp	1	1.05819	none	ON	ON
SAOUHSC_00544	SdrC	fibrinogen-binding protein SdrC	fibrinogen-binding protein SdrC	37	TSB_HG001pJLctrl_exp	TSB_HG001pJLIsrR_exp	TSB_HG001pJLctrl_exp/TSB_HG001pJLIsrR_exp	1	-1.4227	none	ON	ON
SAOUHSC_00545	SdrD	fibrinogen-binding protein SdrD	fibrinogen-binding protein SdrD	56	TSB_HG001pJLctrl_exp	TSB_HG001pJLIsrR_exp	TSB_HG001pJLctrl_exp/TSB_HG001pJLIsrR_exp	0.0152636	-1.8294	down	ON	ON
SAOUHSC_00551	SAOUHSC_00551	hypothetical protein	hypothetical protein	2	TSB_HG001pJLctrl_exp	TSB_HG001pJLIsrR_exp	TSB_HG001pJLctrl_exp/TSB_HG001pJLIsrR_exp	1	-1.33635	none	OFF	OFF
SAOUHSC_00575	LipL	hypothetical protein	hypothetical protein	5	TSB_HG001pJLctrl_exp	TSB_HG001pJLIsrR_exp	TSB_HG001pJLctrl_exp/TSB_HG001pJLIsrR_exp	1	-1.31246	none	ON	ON
SAOUHSC_00578	MvaD	mevalonate diphosphate decarboxylase	mevalonate diphosphate decarboxylase	6	TSB_HG001pJLctrl_exp	TSB_HG001pJLIsrR_exp	TSB_HG001pJLctrl_exp/TSB_HG001pJLIsrR_exp	1	-1.16117	none	ON	ON	SigB
SAOUHSC_00581	MerA	hypothetical protein	hypothetical protein	16	TSB_HG001pJLctrl_exp	TSB_HG001pJLIsrR_exp	TSB_HG001pJLctrl_exp/TSB_HG001pJLIsrR_exp	1	-1.12411	none	ON	ON
SAOUHSC_00603	IolS	hypothetical protein	hypothetical protein	13	TSB_HG001pJLctrl_exp	TSB_HG001pJLIsrR_exp	TSB_HG001pJLctrl_exp/TSB_HG001pJLIsrR_exp	1	-1.63598	none	ON	ON
SAOUHSC_00608	Adh1	alcohol dehydrogenase	alcohol dehydrogenase	13	TSB_HG001pJLctrl_exp	TSB_HG001pJLIsrR_exp	TSB_HG001pJLctrl_exp/TSB_HG001pJLIsrR_exp	1	-1.2326	none	ON	ON	Rex
SAOUHSC_00613	SAOUHSC_00613	iron compound ABC transporter substrate-binding protein	iron compound ABC transporter substrate-binding protein	10	TSB_HG001pJLctrl_exp	TSB_HG001pJLIsrR_exp	TSB_HG001pJLctrl_exp/TSB_HG001pJLIsrR_exp	1	1.02172	none	ON	ON
SAOUHSC_00617	SAOUHSC_00617	hypothetical protein	hypothetical protein	12	TSB_HG001pJLctrl_exp	TSB_HG001pJLIsrR_exp	TSB_HG001pJLctrl_exp/TSB_HG001pJLIsrR_exp	1	-1.13868	none	ON	ON
SAOUHSC_00634	MntC	ABC transporter substrate-binding protein	ABC transporter substrate-binding protein	23	TSB_HG001pJLctrl_exp	TSB_HG001pJLIsrR_exp	TSB_HG001pJLctrl_exp/TSB_HG001pJLIsrR_exp	1	1.01595	none	ON	ON	MntR
SAOUHSC_00637	MntA	hypothetical protein	hypothetical protein	3	TSB_HG001pJLctrl_exp	TSB_HG001pJLIsrR_exp	TSB_HG001pJLctrl_exp/TSB_HG001pJLIsrR_exp	1	1.5217	none	OFF	OFF	MntR
SAOUHSC_00640	TagA	teichoic acid biosynthesis protein	teichoic acid biosynthesis protein	2	TSB_HG001pJLctrl_exp	TSB_HG001pJLIsrR_exp	TSB_HG001pJLctrl_exp/TSB_HG001pJLIsrR_exp	0.990931	-2.75037	none	OFF	OFF
SAOUHSC_00641	TagH	teichoic acids export protein ATP-binding subunit	teichoic acids export protein ATP-binding subunit	6	TSB_HG001pJLctrl_exp	TSB_HG001pJLIsrR_exp	TSB_HG001pJLctrl_exp/TSB_HG001pJLIsrR_exp	1	-1.13153	none	ON	ON
SAOUHSC_00646	Pbp4	penicillin-binding protein 4	penicillin-binding protein 4	11	TSB_HG001pJLctrl_exp	TSB_HG001pJLIsrR_exp	TSB_HG001pJLctrl_exp/TSB_HG001pJLIsrR_exp	1	-1.03722	none	ON	ON
SAOUHSC_00647	AbcA	hypothetical protein	hypothetical protein	9	TSB_HG001pJLctrl_exp	TSB_HG001pJLIsrR_exp	TSB_HG001pJLctrl_exp/TSB_HG001pJLIsrR_exp	1	1.36544	none	OFF	OFF
SAOUHSC_00652	FhuC	iron compound ABC transporter ATP-binding protein	iron compound ABC transporter ATP-binding protein	8	TSB_HG001pJLctrl_exp	TSB_HG001pJLIsrR_exp	TSB_HG001pJLctrl_exp/TSB_HG001pJLIsrR_exp	1	-1.00775	none	ON	ON	Fur
SAOUHSC_00655	DhaK	dihydroxyacetone kinase subunit DhaK	dihydroxyacetone kinase subunit DhaK	13	TSB_HG001pJLctrl_exp	TSB_HG001pJLIsrR_exp	TSB_HG001pJLctrl_exp/TSB_HG001pJLIsrR_exp	1	1.00635	none	ON	ON	CcpA
SAOUHSC_00671	SAOUHSC_00671	secretory antigen SsaA-like protein	secretory antigen SsaA-like protein	7	TSB_HG001pJLctrl_exp	TSB_HG001pJLIsrR_exp	TSB_HG001pJLctrl_exp/TSB_HG001pJLIsrR_exp	1	-1.47261	none	ON	ON	WalR
SAOUHSC_00676	SAOUHSC_00676	hypothetical protein	hypothetical protein	3	TSB_HG001pJLctrl_exp	TSB_HG001pJLIsrR_exp	TSB_HG001pJLctrl_exp/TSB_HG001pJLIsrR_exp	1	1.01906	none	ON	ON
SAOUHSC_00690	SAOUHSC_00690	hypothetical protein	hypothetical protein	2	TSB_HG001pJLctrl_exp	TSB_HG001pJLIsrR_exp	TSB_HG001pJLctrl_exp/TSB_HG001pJLIsrR_exp	1	-4.14348	none	ON	OFF	SigB
SAOUHSC_00702	SAOUHSC_00702	hypothetical protein	hypothetical protein	3	TSB_HG001pJLctrl_exp	TSB_HG001pJLIsrR_exp	TSB_HG001pJLctrl_exp/TSB_HG001pJLIsrR_exp	1	1.17361	none	ON	ON
SAOUHSC_00704	SAOUHSC_00704	hypothetical protein	hypothetical protein	4	TSB_HG001pJLctrl_exp	TSB_HG001pJLIsrR_exp	TSB_HG001pJLctrl_exp/TSB_HG001pJLIsrR_exp	1	1.08191	none	ON	ON
SAOUHSC_00708	FruA	fructose specific permease	fructose specific permease	14	TSB_HG001pJLctrl_exp	TSB_HG001pJLIsrR_exp	TSB_HG001pJLctrl_exp/TSB_HG001pJLIsrR_exp	1	1.23266	none	ON	ON	FruR; CcpA
SAOUHSC_00710	NagA	N-acetylglucosamine-6-phosphate deacetylase	N-acetylglucosamine-6-phosphate deacetylase	18	TSB_HG001pJLctrl_exp	TSB_HG001pJLIsrR_exp	TSB_HG001pJLctrl_exp/TSB_HG001pJLIsrR_exp	1	-1.10171	none	ON	ON
SAOUHSC_00711	MpfA	hypothetical protein	hypothetical protein	3	TSB_HG001pJLctrl_exp	TSB_HG001pJLIsrR_exp	TSB_HG001pJLctrl_exp/TSB_HG001pJLIsrR_exp	1	-1.79112	none	OFF	OFF
SAOUHSC_00717	SaeP	hypothetical protein	hypothetical protein	7	TSB_HG001pJLctrl_exp	TSB_HG001pJLIsrR_exp	TSB_HG001pJLctrl_exp/TSB_HG001pJLIsrR_exp	1	-1.4972	none	ON	ON	SaeR
SAOUHSC_00723	PabB	hypothetical protein	hypothetical protein	7	TSB_HG001pJLctrl_exp	TSB_HG001pJLIsrR_exp	TSB_HG001pJLctrl_exp/TSB_HG001pJLIsrR_exp	0.853417	-2.61621	none	OFF	ON
SAOUHSC_00724	PabC	chorismate binding protein	chorismate binding protein	4	TSB_HG001pJLctrl_exp	TSB_HG001pJLIsrR_exp	TSB_HG001pJLctrl_exp/TSB_HG001pJLIsrR_exp	1	-1.02649	none	ON	ON
SAOUHSC_00728	LtaS	hypothetical protein	hypothetical protein	27	TSB_HG001pJLctrl_exp	TSB_HG001pJLIsrR_exp	TSB_HG001pJLctrl_exp/TSB_HG001pJLIsrR_exp	1	-1.03976	none	ON	ON
SAOUHSC_00731	OpuBA	ABC transporter	ABC transporter	2	TSB_HG001pJLctrl_exp	TSB_HG001pJLIsrR_exp	TSB_HG001pJLctrl_exp/TSB_HG001pJLIsrR_exp	1	-2.93519	none	OFF	OFF
SAOUHSC_00732	OpuBB	amino acid ABC transporter permease	amino acid ABC transporter permease	5	TSB_HG001pJLctrl_exp	TSB_HG001pJLIsrR_exp	TSB_HG001pJLctrl_exp/TSB_HG001pJLIsrR_exp	1	-1.23038	none	OFF	OFF
SAOUHSC_00738	DtpT	hypothetical protein	hypothetical protein	4	TSB_HG001pJLctrl_exp	TSB_HG001pJLIsrR_exp	TSB_HG001pJLctrl_exp/TSB_HG001pJLIsrR_exp	1	1.09506	none	OFF	OFF	CodY
SAOUHSC_00742	NrdE	ribonucleotide-diphosphate reductase subunit alpha	ribonucleotide-diphosphate reductase subunit alpha	23	TSB_HG001pJLctrl_exp	TSB_HG001pJLIsrR_exp	TSB_HG001pJLctrl_exp/TSB_HG001pJLIsrR_exp	1	-1.02653	none	ON	ON	NrdR
SAOUHSC_00748	SstC	hypothetical protein	hypothetical protein	2	TSB_HG001pJLctrl_exp	TSB_HG001pJLIsrR_exp	TSB_HG001pJLctrl_exp/TSB_HG001pJLIsrR_exp	1	1.00419	none	OFF	OFF
SAOUHSC_00749	SstD	hypothetical protein	hypothetical protein	19	TSB_HG001pJLctrl_exp	TSB_HG001pJLIsrR_exp	TSB_HG001pJLctrl_exp/TSB_HG001pJLIsrR_exp	1	-1.14457	none	ON	ON
SAOUHSC_00751	SAOUHSC_00751	hypothetical protein	hypothetical protein	3	TSB_HG001pJLctrl_exp	TSB_HG001pJLIsrR_exp	TSB_HG001pJLctrl_exp/TSB_HG001pJLIsrR_exp	1	-1.08427	none	ON	ON
SAOUHSC_00754	SAOUHSC_00754	hypothetical protein	hypothetical protein	2	TSB_HG001pJLctrl_exp	TSB_HG001pJLIsrR_exp	TSB_HG001pJLctrl_exp/TSB_HG001pJLIsrR_exp	1	1.58402	none	OFF	OFF
SAOUHSC_00757	PepT	peptidase T	peptidase T	12	TSB_HG001pJLctrl_exp	TSB_HG001pJLIsrR_exp	TSB_HG001pJLctrl_exp/TSB_HG001pJLIsrR_exp	1	-1.36188	none	ON	ON
SAOUHSC_00763	SAOUHSC_00763	hypothetical protein	hypothetical protein	5	TSB_HG001pJLctrl_exp	TSB_HG001pJLIsrR_exp	TSB_HG001pJLctrl_exp/TSB_HG001pJLIsrR_exp	1	-1.15589	none	ON	ON
SAOUHSC_00767	SaHPF	hypothetical protein	hypothetical protein	10	TSB_HG001pJLctrl_exp	TSB_HG001pJLIsrR_exp	TSB_HG001pJLctrl_exp/TSB_HG001pJLIsrR_exp	1	-1.29014	none	ON	ON	CodY
SAOUHSC_00771	PrfB	peptide chain release factor 2	peptide chain release factor 2	3	TSB_HG001pJLctrl_exp	TSB_HG001pJLIsrR_exp	TSB_HG001pJLctrl_exp/TSB_HG001pJLIsrR_exp	1	-1.50242	none	ON	ON
SAOUHSC_00773	SAOUHSC_00773	LysM domain-containing protein	LysM domain-containing protein	3	TSB_HG001pJLctrl_exp	TSB_HG001pJLIsrR_exp	TSB_HG001pJLctrl_exp/TSB_HG001pJLIsrR_exp	1	-1.04289	none	ON	ON	WalR
SAOUHSC_00785	TrxB	thioredoxin reductase	thioredoxin reductase	15	TSB_HG001pJLctrl_exp	TSB_HG001pJLIsrR_exp	TSB_HG001pJLctrl_exp/TSB_HG001pJLIsrR_exp	1	-1.28405	none	ON	ON
SAOUHSC_00790	ClpP	ATP-dependent Clp protease proteolytic subunit	ATP-dependent Clp protease proteolytic subunit	8	TSB_HG001pJLctrl_exp	TSB_HG001pJLIsrR_exp	TSB_HG001pJLctrl_exp/TSB_HG001pJLIsrR_exp	1	-1.20156	none	ON	ON	CtsR
SAOUHSC_00793	SAOUHSC_00793	hypothetical protein	hypothetical protein	2	TSB_HG001pJLctrl_exp	TSB_HG001pJLIsrR_exp	TSB_HG001pJLctrl_exp/TSB_HG001pJLIsrR_exp	1	-1.19915	none	OFF	OFF
SAOUHSC_00796	Pgk	phosphoglycerate kinase	phosphoglycerate kinase	25	TSB_HG001pJLctrl_exp	TSB_HG001pJLIsrR_exp	TSB_HG001pJLctrl_exp/TSB_HG001pJLIsrR_exp	1	-1.21487	none	ON	ON	GapR
SAOUHSC_00797	TpiA	triosephosphate isomerase	triosephosphate isomerase	25	TSB_HG001pJLctrl_exp	TSB_HG001pJLIsrR_exp	TSB_HG001pJLctrl_exp/TSB_HG001pJLIsrR_exp	1	-1.27281	none	ON	ON	GapR
SAOUHSC_00801	SecG	preprotein translocase subunit SecG	preprotein translocase subunit SecG	2	TSB_HG001pJLctrl_exp	TSB_HG001pJLIsrR_exp	TSB_HG001pJLctrl_exp/TSB_HG001pJLIsrR_exp	1	-1.09105	none	OFF	OFF
SAOUHSC_00808	SAOUHSC_00808	hypothetical protein	hypothetical protein	11	TSB_HG001pJLctrl_exp	TSB_HG001pJLIsrR_exp	TSB_HG001pJLctrl_exp/TSB_HG001pJLIsrR_exp	0.137613	-4.60102	none	ON	ON
SAOUHSC_00812	ClfA	clumping factor	clumping factor	13	TSB_HG001pJLctrl_exp	TSB_HG001pJLIsrR_exp	TSB_HG001pJLctrl_exp/TSB_HG001pJLIsrR_exp	0.990931	1.59253	none	ON	ON	SigB
SAOUHSC_00816	Emp	extracellular matrix and plasma binding protein	extracellular matrix and plasma binding protein	8	TSB_HG001pJLctrl_exp	TSB_HG001pJLIsrR_exp	TSB_HG001pJLctrl_exp/TSB_HG001pJLIsrR_exp	1	-1.1077	none	ON	ON
SAOUHSC_00817	SAOUHSC_00817	hypothetical protein	hypothetical protein	3	TSB_HG001pJLctrl_exp	TSB_HG001pJLIsrR_exp	TSB_HG001pJLctrl_exp/TSB_HG001pJLIsrR_exp	1	-1.01755	none	ON	ON
SAOUHSC_00818	Nuc	thermonuclease	thermonuclease	8	TSB_HG001pJLctrl_exp	TSB_HG001pJLIsrR_exp	TSB_HG001pJLctrl_exp/TSB_HG001pJLIsrR_exp	0.142163	-2.56196	none	ON	ON	SaeR
SAOUHSC_00819	CspC	hypothetical protein	hypothetical protein	4	TSB_HG001pJLctrl_exp	TSB_HG001pJLIsrR_exp	TSB_HG001pJLctrl_exp/TSB_HG001pJLIsrR_exp	1	1.32356	none	ON	ON
SAOUHSC_00822	LnsA	hypothetical protein	hypothetical protein	3	TSB_HG001pJLctrl_exp	TSB_HG001pJLIsrR_exp	TSB_HG001pJLctrl_exp/TSB_HG001pJLIsrR_exp	1	1.14636	none	ON	ON
SAOUHSC_00831	Ohr	hypothetical protein	hypothetical protein	4	TSB_HG001pJLctrl_exp	TSB_HG001pJLIsrR_exp	TSB_HG001pJLctrl_exp/TSB_HG001pJLIsrR_exp	1	-1.63085	none	ON	ON	SigB
SAOUHSC_00834	SAOUHSC_00834	thioredoxin	thioredoxin	4	TSB_HG001pJLctrl_exp	TSB_HG001pJLIsrR_exp	TSB_HG001pJLctrl_exp/TSB_HG001pJLIsrR_exp	1	-1.01681	none	ON	ON
SAOUHSC_00841	SAOUHSC_00841	hypothetical protein	hypothetical protein	2	TSB_HG001pJLctrl_exp	TSB_HG001pJLIsrR_exp	TSB_HG001pJLctrl_exp/TSB_HG001pJLIsrR_exp	1	1.31432	none	OFF	OFF	SigB
SAOUHSC_00844	MetQ1	hypothetical protein	hypothetical protein	15	TSB_HG001pJLctrl_exp	TSB_HG001pJLIsrR_exp	TSB_HG001pJLctrl_exp/TSB_HG001pJLIsrR_exp	1	1.21694	none	ON	ON	S349
SAOUHSC_00860	SAOUHSC_00860	5-nucleotidase family protein	5-nucleotidase family protein	3	TSB_HG001pJLctrl_exp	TSB_HG001pJLIsrR_exp	TSB_HG001pJLctrl_exp/TSB_HG001pJLIsrR_exp	0.677128	-7.0062	none	ON	ON
SAOUHSC_00863	SAOUHSC_00863	hypothetical protein	hypothetical protein	3	TSB_HG001pJLctrl_exp	TSB_HG001pJLIsrR_exp	TSB_HG001pJLctrl_exp/TSB_HG001pJLIsrR_exp	1	-1.19206	none	ON	ON
SAOUHSC_00865	NagD	hypothetical protein	hypothetical protein	12	TSB_HG001pJLctrl_exp	TSB_HG001pJLIsrR_exp	TSB_HG001pJLctrl_exp/TSB_HG001pJLIsrR_exp	1	-1.37539	none	ON	ON
SAOUHSC_00869	DltA	D-alanine--poly(phosphoribitol) ligase subunit 1	D-alanine--poly(phosphoribitol) ligase subunit 1	19	TSB_HG001pJLctrl_exp	TSB_HG001pJLIsrR_exp	TSB_HG001pJLctrl_exp/TSB_HG001pJLIsrR_exp	1	-1.0904	none	ON	ON
SAOUHSC_00872	DltD	extramembranal protein	extramembranal protein	12	TSB_HG001pJLctrl_exp	TSB_HG001pJLIsrR_exp	TSB_HG001pJLctrl_exp/TSB_HG001pJLIsrR_exp	1	-1.17799	none	ON	ON
SAOUHSC_00874	SAOUHSC_00874	hypothetical protein	hypothetical protein	5	TSB_HG001pJLctrl_exp	TSB_HG001pJLIsrR_exp	TSB_HG001pJLctrl_exp/TSB_HG001pJLIsrR_exp	1	1.29319	none	ON	ON
SAOUHSC_00875	Ndh2b	hypothetical protein	hypothetical protein	13	TSB_HG001pJLctrl_exp	TSB_HG001pJLIsrR_exp	TSB_HG001pJLctrl_exp/TSB_HG001pJLIsrR_exp	0.990931	1.53862	none	ON	ON
SAOUHSC_00877	SufA	hypothetical protein	hypothetical protein	3	TSB_HG001pJLctrl_exp	TSB_HG001pJLIsrR_exp	TSB_HG001pJLctrl_exp/TSB_HG001pJLIsrR_exp	1	-1.01201	none	ON	ON
SAOUHSC_00878	Ndh2a	hypothetical protein	hypothetical protein	14	TSB_HG001pJLctrl_exp	TSB_HG001pJLIsrR_exp	TSB_HG001pJLctrl_exp/TSB_HG001pJLIsrR_exp	1	-1.06006	none	ON	ON
SAOUHSC_00881	SAOUHSC_00881	hypothetical protein	hypothetical protein	2	TSB_HG001pJLctrl_exp	TSB_HG001pJLIsrR_exp	TSB_HG001pJLctrl_exp/TSB_HG001pJLIsrR_exp	1	-10.4515	none	OFF	OFF	HisR
SAOUHSC_00885	MnhE1	monovalent cation/H+ antiporter subunit E	monovalent cation/H+ antiporter subunit E	2	TSB_HG001pJLctrl_exp	TSB_HG001pJLIsrR_exp	TSB_HG001pJLctrl_exp/TSB_HG001pJLIsrR_exp	0.990931	-8.27873	none	OFF	OFF
SAOUHSC_00886	MnhD1	monovalent cation/H+ antiporter subunit D	monovalent cation/H+ antiporter subunit D	2	TSB_HG001pJLctrl_exp	TSB_HG001pJLIsrR_exp	TSB_HG001pJLctrl_exp/TSB_HG001pJLIsrR_exp	1	1.36574	none	OFF	OFF
SAOUHSC_00890	KapB	hypothetical protein	hypothetical protein	6	TSB_HG001pJLctrl_exp	TSB_HG001pJLIsrR_exp	TSB_HG001pJLctrl_exp/TSB_HG001pJLIsrR_exp	1	-1.1546	none	ON	ON
SAOUHSC_00891	PpiB	cyclophilin-type peptidyl-prolyl cis-trans isomerase	cyclophilin-type peptidyl-prolyl cis-trans isomerase	9	TSB_HG001pJLctrl_exp	TSB_HG001pJLIsrR_exp	TSB_HG001pJLctrl_exp/TSB_HG001pJLIsrR_exp	0.635224	-2.1459	none	ON	ON
SAOUHSC_00892	SAOUHSC_00892	hypothetical protein	hypothetical protein	2	TSB_HG001pJLctrl_exp	TSB_HG001pJLIsrR_exp	TSB_HG001pJLctrl_exp/TSB_HG001pJLIsrR_exp	1	2.29411	none	OFF	OFF
SAOUHSC_00893	SAOUHSC_00893	FMN oxidoreductase	FMN oxidoreductase	10	TSB_HG001pJLctrl_exp	TSB_HG001pJLIsrR_exp	TSB_HG001pJLctrl_exp/TSB_HG001pJLIsrR_exp	1	-1.31331	none	ON	ON
SAOUHSC_00897	GlpQ	hypothetical protein	hypothetical protein	15	TSB_HG001pJLctrl_exp	TSB_HG001pJLIsrR_exp	TSB_HG001pJLctrl_exp/TSB_HG001pJLIsrR_exp	1	-1.40022	none	ON	ON
SAOUHSC_00900	Pgi	glucose-6-phosphate isomerase	glucose-6-phosphate isomerase	30	TSB_HG001pJLctrl_exp	TSB_HG001pJLIsrR_exp	TSB_HG001pJLctrl_exp/TSB_HG001pJLIsrR_exp	1	-1.17785	none	ON	ON
SAOUHSC_00902	SpsA	signal peptidase IA	signal peptidase IA	2	TSB_HG001pJLctrl_exp	TSB_HG001pJLIsrR_exp	TSB_HG001pJLctrl_exp/TSB_HG001pJLIsrR_exp	1	-2.99555	none	OFF	OFF
SAOUHSC_00903	SpsB	signal peptidase IB	signal peptidase IB	10	TSB_HG001pJLctrl_exp	TSB_HG001pJLIsrR_exp	TSB_HG001pJLctrl_exp/TSB_HG001pJLIsrR_exp	0.130664	-3.47271	none	ON	ON
SAOUHSC_00908	Cdr	coenzyme A disulfide reductase	coenzyme A disulfide reductase	24	TSB_HG001pJLctrl_exp	TSB_HG001pJLIsrR_exp	TSB_HG001pJLctrl_exp/TSB_HG001pJLIsrR_exp	1	-1.46341	none	ON	ON
SAOUHSC_00910	SufT	hypothetical protein	hypothetical protein	3	TSB_HG001pJLctrl_exp	TSB_HG001pJLIsrR_exp	TSB_HG001pJLctrl_exp/TSB_HG001pJLIsrR_exp	1	-1.19409	none	ON	ON
SAOUHSC_00917	SAOUHSC_00917	hypothetical protein	hypothetical protein	4	TSB_HG001pJLctrl_exp	TSB_HG001pJLIsrR_exp	TSB_HG001pJLctrl_exp/TSB_HG001pJLIsrR_exp	1	-1.38708	none	ON	ON
SAOUHSC_00918	SAOUHSC_00918	truncated MHC class II analog protein	truncated MHC class II analog protein	5	TSB_HG001pJLctrl_exp	TSB_HG001pJLIsrR_exp	TSB_HG001pJLctrl_exp/TSB_HG001pJLIsrR_exp	1	-1.08519	none	ON	ON
SAOUHSC_00921	FabF	3-oxoacyl- synthase	3-oxoacyl- synthase	17	TSB_HG001pJLctrl_exp	TSB_HG001pJLIsrR_exp	TSB_HG001pJLctrl_exp/TSB_HG001pJLIsrR_exp	1	-1.4544	none	ON	ON	FapR
SAOUHSC_00925	Opp3D	hypothetical protein	hypothetical protein	3	TSB_HG001pJLctrl_exp	TSB_HG001pJLIsrR_exp	TSB_HG001pJLctrl_exp/TSB_HG001pJLIsrR_exp	1	1.40997	none	OFF	OFF	CodY
SAOUHSC_00927	Opp3A	oligopeptide ABC transporter substrate-binding protein	oligopeptide ABC transporter substrate-binding protein	11	TSB_HG001pJLctrl_exp	TSB_HG001pJLIsrR_exp	TSB_HG001pJLctrl_exp/TSB_HG001pJLIsrR_exp	0.98912	-1.87792	none	OFF	OFF	CodY
SAOUHSC_00935	TrfA	adaptor protein MecA	adaptor protein MecA	7	TSB_HG001pJLctrl_exp	TSB_HG001pJLIsrR_exp	TSB_HG001pJLctrl_exp/TSB_HG001pJLIsrR_exp	1	-1.09445	none	ON	ON
SAOUHSC_00941	SAOUHSC_00941	hypothetical protein	hypothetical protein	2	TSB_HG001pJLctrl_exp	TSB_HG001pJLIsrR_exp	TSB_HG001pJLctrl_exp/TSB_HG001pJLIsrR_exp	1	-1.34611	none	OFF	OFF
SAOUHSC_00945	MgtE	magnesium transporter	magnesium transporter	4	TSB_HG001pJLctrl_exp	TSB_HG001pJLIsrR_exp	TSB_HG001pJLctrl_exp/TSB_HG001pJLIsrR_exp	1	1.09549	none	OFF	OFF
SAOUHSC_00947	FabI	enoyl-(acyl carrier protein) reductase	enoyl-(acyl carrier protein) reductase	13	TSB_HG001pJLctrl_exp	TSB_HG001pJLIsrR_exp	TSB_HG001pJLctrl_exp/TSB_HG001pJLIsrR_exp	1	-1.09965	none	ON	ON	FapR
SAOUHSC_00953	UgtP	diacylglycerol glucosyltransferase	diacylglycerol glucosyltransferase	2	TSB_HG001pJLctrl_exp	TSB_HG001pJLIsrR_exp	TSB_HG001pJLctrl_exp/TSB_HG001pJLIsrR_exp	1	2.79426	none	OFF	OFF
SAOUHSC_00957	SAOUHSC_00957	hypothetical protein	hypothetical protein	2	TSB_HG001pJLctrl_exp	TSB_HG001pJLIsrR_exp	TSB_HG001pJLctrl_exp/TSB_HG001pJLIsrR_exp	1	-1.30131	none	OFF	OFF	S399
SAOUHSC_00958	HtrA2	serine protease HtrA	serine protease HtrA	23	TSB_HG001pJLctrl_exp	TSB_HG001pJLIsrR_exp	TSB_HG001pJLctrl_exp/TSB_HG001pJLIsrR_exp	1	-1.59101	none	ON	ON
SAOUHSC_00963	LplA1	lipoyltransferase and lipoate-protein ligase	lipoyltransferase and lipoate-protein ligase	7	TSB_HG001pJLctrl_exp	TSB_HG001pJLIsrR_exp	TSB_HG001pJLctrl_exp/TSB_HG001pJLIsrR_exp	1	-1.27805	none	ON	ON
SAOUHSC_00964	SAOUHSC_00964	hypothetical protein	hypothetical protein	3	TSB_HG001pJLctrl_exp	TSB_HG001pJLIsrR_exp	TSB_HG001pJLctrl_exp/TSB_HG001pJLIsrR_exp	1	-1.43817	none	ON	ON
SAOUHSC_00980	MenA	1,4-dihydroxy-2-naphthoate octaprenyltransferase	1,4-dihydroxy-2-naphthoate octaprenyltransferase	2	TSB_HG001pJLctrl_exp	TSB_HG001pJLIsrR_exp	TSB_HG001pJLctrl_exp/TSB_HG001pJLIsrR_exp	1	-1.89232	none	OFF	OFF
SAOUHSC_00983	MenD	2-succinyl-6-hydroxy-2, 4-cyclohexadiene-1-carboxylic acid synthase/2-oxoglutarate decarboxylase	2-succinyl-6-hydroxy-2, 4-cyclohexadiene-1-carboxylic acid synthase/2-oxoglutarate decarboxylase	20	TSB_HG001pJLctrl_exp	TSB_HG001pJLIsrR_exp	TSB_HG001pJLctrl_exp/TSB_HG001pJLIsrR_exp	1	-1.36195	none	ON	ON
SAOUHSC_00987	SspB	cysteine protease	cysteine protease	17	TSB_HG001pJLctrl_exp	TSB_HG001pJLIsrR_exp	TSB_HG001pJLctrl_exp/TSB_HG001pJLIsrR_exp	1	1.12691	none	ON	ON
SAOUHSC_00988	SspA	glutamyl endopeptidase	glutamyl endopeptidase	11	TSB_HG001pJLctrl_exp	TSB_HG001pJLIsrR_exp	TSB_HG001pJLctrl_exp/TSB_HG001pJLIsrR_exp	1	1.20126	none	ON	ON
SAOUHSC_00994	Atl	bifunctional autolysin	bifunctional autolysin	76	TSB_HG001pJLctrl_exp	TSB_HG001pJLIsrR_exp	TSB_HG001pJLctrl_exp/TSB_HG001pJLIsrR_exp	1	-1.13341	none	ON	ON	WalR; SigB
SAOUHSC_00997	SAOUHSC_00997	hypothetical protein	hypothetical protein	14	TSB_HG001pJLctrl_exp	TSB_HG001pJLIsrR_exp	TSB_HG001pJLctrl_exp/TSB_HG001pJLIsrR_exp	1	-1.02482	none	ON	ON
SAOUHSC_00998	FmtA	methicillin resistance protein FmtA	methicillin resistance protein FmtA	2	TSB_HG001pJLctrl_exp	TSB_HG001pJLIsrR_exp	TSB_HG001pJLctrl_exp/TSB_HG001pJLIsrR_exp	1	1.02358	none	OFF	OFF
SAOUHSC_01001	QoxB	quinol oxidase subunit I	quinol oxidase subunit I	7	TSB_HG001pJLctrl_exp	TSB_HG001pJLIsrR_exp	TSB_HG001pJLctrl_exp/TSB_HG001pJLIsrR_exp	0.986632	1.73187	none	ON	ON
SAOUHSC_01002	QoxA	quinol oxidase AA3 subunit II	quinol oxidase AA3 subunit II	10	TSB_HG001pJLctrl_exp	TSB_HG001pJLIsrR_exp	TSB_HG001pJLctrl_exp/TSB_HG001pJLIsrR_exp	0.990931	1.59331	none	ON	ON	GraR
SAOUHSC_01005	SAOUHSC_01005	hypothetical protein	hypothetical protein	6	TSB_HG001pJLctrl_exp	TSB_HG001pJLIsrR_exp	TSB_HG001pJLctrl_exp/TSB_HG001pJLIsrR_exp	0.926055	-2.59166	none	ON	ON
SAOUHSC_01008	PurE	5-(carboxyamino)imidazole ribonucleotide mutase	5-(carboxyamino)imidazole ribonucleotide mutase	7	TSB_HG001pJLctrl_exp	TSB_HG001pJLIsrR_exp	TSB_HG001pJLctrl_exp/TSB_HG001pJLIsrR_exp	1	1.25166	none	ON	ON
SAOUHSC_01009	PurK	5-(carboxyamino)imidazole ribonucleotide synthase	5-(carboxyamino)imidazole ribonucleotide synthase	10	TSB_HG001pJLctrl_exp	TSB_HG001pJLIsrR_exp	TSB_HG001pJLctrl_exp/TSB_HG001pJLIsrR_exp	1	-1.51844	none	OFF	OFF
SAOUHSC_01027	SAOUHSC_01027	hypothetical protein	hypothetical protein	6	TSB_HG001pJLctrl_exp	TSB_HG001pJLIsrR_exp	TSB_HG001pJLctrl_exp/TSB_HG001pJLIsrR_exp	1	1.05678	none	OFF	OFF	SigB
SAOUHSC_01029	PtsI	phosphoenolpyruvate-protein phosphotransferase	phosphoenolpyruvate-protein phosphotransferase	29	TSB_HG001pJLctrl_exp	TSB_HG001pJLIsrR_exp	TSB_HG001pJLctrl_exp/TSB_HG001pJLIsrR_exp	1	-1.18776	none	ON	ON
SAOUHSC_01036	RpoY	hypothetical protein	hypothetical protein	7	TSB_HG001pJLctrl_exp	TSB_HG001pJLIsrR_exp	TSB_HG001pJLctrl_exp/TSB_HG001pJLIsrR_exp	0.990931	-2.18654	none	ON	ON
SAOUHSC_01038	Def	peptide deformylase	peptide deformylase	8	TSB_HG001pJLctrl_exp	TSB_HG001pJLIsrR_exp	TSB_HG001pJLctrl_exp/TSB_HG001pJLIsrR_exp	1	-1.05963	none	ON	ON
SAOUHSC_01039	SAOUHSC_01039	hypothetical protein	hypothetical protein	8	TSB_HG001pJLctrl_exp	TSB_HG001pJLIsrR_exp	TSB_HG001pJLctrl_exp/TSB_HG001pJLIsrR_exp	1	-1.26852	none	ON	ON
SAOUHSC_01046	PotA	ABC transporter	ABC transporter	4	TSB_HG001pJLctrl_exp	TSB_HG001pJLIsrR_exp	TSB_HG001pJLctrl_exp/TSB_HG001pJLIsrR_exp	1	-1.25697	none	ON	OFF
SAOUHSC_01050	SAOUHSC_01050	hypothetical protein	hypothetical protein	10	TSB_HG001pJLctrl_exp	TSB_HG001pJLIsrR_exp	TSB_HG001pJLctrl_exp/TSB_HG001pJLIsrR_exp	1	-1.28447	none	ON	ON
SAOUHSC_01058	TypA	GTP-binding protein TypA	GTP-binding protein TypA	22	TSB_HG001pJLctrl_exp	TSB_HG001pJLIsrR_exp	TSB_HG001pJLctrl_exp/TSB_HG001pJLIsrR_exp	1	-1.14048	none	ON	ON
SAOUHSC_01069	SAOUHSC_01069	hypothetical protein	hypothetical protein	11	TSB_HG001pJLctrl_exp	TSB_HG001pJLIsrR_exp	TSB_HG001pJLctrl_exp/TSB_HG001pJLIsrR_exp	1	-1.05089	none	ON	ON
SAOUHSC_01071	SAOUHSC_01071	glycerophosphoryl diester phosphodiesterase	glycerophosphoryl diester phosphodiesterase	2	TSB_HG001pJLctrl_exp	TSB_HG001pJLIsrR_exp	TSB_HG001pJLctrl_exp/TSB_HG001pJLIsrR_exp	1	-1.12498	none	OFF	OFF
SAOUHSC_01077	SAOUHSC_01077	hypothetical protein	hypothetical protein	7	TSB_HG001pJLctrl_exp	TSB_HG001pJLIsrR_exp	TSB_HG001pJLctrl_exp/TSB_HG001pJLIsrR_exp	0.809576	-2.02298	none	ON	ON
SAOUHSC_01078	RpmF			2	TSB_HG001pJLctrl_exp	TSB_HG001pJLIsrR_exp	TSB_HG001pJLctrl_exp/TSB_HG001pJLIsrR_exp	1	-2.22368	none	ON	ON
SAOUHSC_01079	IsdB	neurofilament protein	neurofilament protein	39	TSB_HG001pJLctrl_exp	TSB_HG001pJLIsrR_exp	TSB_HG001pJLctrl_exp/TSB_HG001pJLIsrR_exp	1	-1.18848	none	ON	ON	Fur
SAOUHSC_01081	IsdA	hypothetical protein	hypothetical protein	23	TSB_HG001pJLctrl_exp	TSB_HG001pJLIsrR_exp	TSB_HG001pJLctrl_exp/TSB_HG001pJLIsrR_exp	1	1.06351	none	ON	ON	Fur
SAOUHSC_01082	IsdC	hypothetical protein	hypothetical protein	6	TSB_HG001pJLctrl_exp	TSB_HG001pJLIsrR_exp	TSB_HG001pJLctrl_exp/TSB_HG001pJLIsrR_exp	1	-1.01902	none	ON	ON	Fur
SAOUHSC_01084	IsdD	hypothetical protein	hypothetical protein	12	TSB_HG001pJLctrl_exp	TSB_HG001pJLIsrR_exp	TSB_HG001pJLctrl_exp/TSB_HG001pJLIsrR_exp	1	1.02272	none	ON	ON	Fur
SAOUHSC_01085	IsdE	hypothetical protein	hypothetical protein	10	TSB_HG001pJLctrl_exp	TSB_HG001pJLIsrR_exp	TSB_HG001pJLctrl_exp/TSB_HG001pJLIsrR_exp	1	-1.83406	none	OFF	OFF	Fur
SAOUHSC_01088	SrtB	hypothetical protein	hypothetical protein	2	TSB_HG001pJLctrl_exp	TSB_HG001pJLIsrR_exp	TSB_HG001pJLctrl_exp/TSB_HG001pJLIsrR_exp	1	1.39433	none	OFF	OFF	Fur
SAOUHSC_01089	IsdG	heme-degrading monooxygenase IsdG	heme-degrading monooxygenase IsdG	4	TSB_HG001pJLctrl_exp	TSB_HG001pJLIsrR_exp	TSB_HG001pJLctrl_exp/TSB_HG001pJLIsrR_exp	0.892034	-5.36294	none	OFF	OFF	Fur
SAOUHSC_01092	PheS	phenylalanyl-tRNA synthetase subunit alpha	phenylalanyl-tRNA synthetase subunit alpha	10	TSB_HG001pJLctrl_exp	TSB_HG001pJLIsrR_exp	TSB_HG001pJLctrl_exp/TSB_HG001pJLIsrR_exp	1	-1.04647	none	ON	ON	S450
SAOUHSC_01093	PheT	phenylalanyl-tRNA synthetase subunit beta	phenylalanyl-tRNA synthetase subunit beta	28	TSB_HG001pJLctrl_exp	TSB_HG001pJLIsrR_exp	TSB_HG001pJLctrl_exp/TSB_HG001pJLIsrR_exp	1	-1.16174	none	ON	ON	S450
SAOUHSC_01098	PolX	hypothetical protein	hypothetical protein	18	TSB_HG001pJLctrl_exp	TSB_HG001pJLIsrR_exp	TSB_HG001pJLctrl_exp/TSB_HG001pJLIsrR_exp	1	-1.24082	none	ON	ON
SAOUHSC_01100	TrxA	thioredoxin	thioredoxin	6	TSB_HG001pJLctrl_exp	TSB_HG001pJLIsrR_exp	TSB_HG001pJLctrl_exp/TSB_HG001pJLIsrR_exp	1	-1.04098	none	ON	ON
SAOUHSC_01104	SdhA	succinate dehydrogenase flavoprotein subunit	succinate dehydrogenase flavoprotein subunit	22	TSB_HG001pJLctrl_exp	TSB_HG001pJLIsrR_exp	TSB_HG001pJLctrl_exp/TSB_HG001pJLIsrR_exp	1	1.30908	none	ON	ON	CcpA
SAOUHSC_01105	SdhB	succinate dehydrogenase iron-sulfur subunit	succinate dehydrogenase iron-sulfur subunit	8	TSB_HG001pJLctrl_exp	TSB_HG001pJLIsrR_exp	TSB_HG001pJLctrl_exp/TSB_HG001pJLIsrR_exp	1	1.5233	none	OFF	OFF	CcpA
SAOUHSC_01107	SAOUHSC_01107	nucleoside-triphosphatase	nucleoside-triphosphatase	7	TSB_HG001pJLctrl_exp	TSB_HG001pJLIsrR_exp	TSB_HG001pJLctrl_exp/TSB_HG001pJLIsrR_exp	1	-1.40063	none	ON	ON
SAOUHSC_01108	SAOUHSC_01108	hypothetical protein	hypothetical protein	3	TSB_HG001pJLctrl_exp	TSB_HG001pJLIsrR_exp	TSB_HG001pJLctrl_exp/TSB_HG001pJLIsrR_exp	1	-2.26335	none	ON	ON
SAOUHSC_01110	Ecb	fibrinogen-binding protein-like protein	fibrinogen-binding protein-like protein	3	TSB_HG001pJLctrl_exp	TSB_HG001pJLIsrR_exp	TSB_HG001pJLctrl_exp/TSB_HG001pJLIsrR_exp	1	-1.00221	none	ON	ON	S871; SaeR
SAOUHSC_01112	Flr	formyl peptide receptor-like 1 inhibitory protein	formyl peptide receptor-like 1 inhibitory protein	5	TSB_HG001pJLctrl_exp	TSB_HG001pJLIsrR_exp	TSB_HG001pJLctrl_exp/TSB_HG001pJLIsrR_exp	1	-1.13543	none	ON	ON
SAOUHSC_01114	Efb	fibrinogen-binding protein	fibrinogen-binding protein	5	TSB_HG001pJLctrl_exp	TSB_HG001pJLIsrR_exp	TSB_HG001pJLctrl_exp/TSB_HG001pJLIsrR_exp	1	-1.75981	none	ON	ON	SaeR
SAOUHSC_01120	SAOUHSC_01120	hypothetical protein	hypothetical protein	2	TSB_HG001pJLctrl_exp	TSB_HG001pJLIsrR_exp	TSB_HG001pJLctrl_exp/TSB_HG001pJLIsrR_exp	1	-1.41365	none	OFF	ON
SAOUHSC_01121	Hla	alpha-hemolysin	alpha-hemolysin	23	TSB_HG001pJLctrl_exp	TSB_HG001pJLIsrR_exp	TSB_HG001pJLctrl_exp/TSB_HG001pJLIsrR_exp	1	-1.18015	none	ON	ON	S871; SaeR; CcpA
SAOUHSC_01124	Ssl12	superantigen-like protein	superantigen-like protein	2	TSB_HG001pJLctrl_exp	TSB_HG001pJLIsrR_exp	TSB_HG001pJLctrl_exp/TSB_HG001pJLIsrR_exp	1	1.04321	none	OFF	OFF
SAOUHSC_01125	Ssl13	superantigen-like protein	superantigen-like protein	4	TSB_HG001pJLctrl_exp	TSB_HG001pJLIsrR_exp	TSB_HG001pJLctrl_exp/TSB_HG001pJLIsrR_exp	1	-1.01398	none	ON	ON
SAOUHSC_01135	Psmβ1	hypothetical protein	hypothetical protein	5	TSB_HG001pJLctrl_exp	TSB_HG001pJLIsrR_exp	TSB_HG001pJLctrl_exp/TSB_HG001pJLIsrR_exp	1	-1.16124	none	OFF	OFF	AgrA
SAOUHSC_01136	Psmβ2	hypothetical protein	hypothetical protein	2	TSB_HG001pJLctrl_exp	TSB_HG001pJLIsrR_exp	TSB_HG001pJLctrl_exp/TSB_HG001pJLIsrR_exp	1	-1.25258	none	OFF	OFF	AgrA
SAOUHSC_01138	SAOUHSC_01138	hypothetical protein	hypothetical protein	7	TSB_HG001pJLctrl_exp	TSB_HG001pJLIsrR_exp	TSB_HG001pJLctrl_exp/TSB_HG001pJLIsrR_exp	1	-1.45361	none	ON	ON
SAOUHSC_01144	FtsL	cell division protein	cell division protein	5	TSB_HG001pJLctrl_exp	TSB_HG001pJLIsrR_exp	TSB_HG001pJLctrl_exp/TSB_HG001pJLIsrR_exp	1	-1.35458	none	ON	ON
SAOUHSC_01145	Pbp1	penicillin-binding protein 1	penicillin-binding protein 1	17	TSB_HG001pJLctrl_exp	TSB_HG001pJLIsrR_exp	TSB_HG001pJLctrl_exp/TSB_HG001pJLIsrR_exp	1	-1.14556	none	ON	ON
SAOUHSC_01148	DivIB	cell division protein	cell division protein	6	TSB_HG001pJLctrl_exp	TSB_HG001pJLIsrR_exp	TSB_HG001pJLctrl_exp/TSB_HG001pJLIsrR_exp	1	1.29703	none	OFF	OFF
SAOUHSC_01152	SAOUHSC_01152	hypothetical protein	hypothetical protein	4	TSB_HG001pJLctrl_exp	TSB_HG001pJLIsrR_exp	TSB_HG001pJLctrl_exp/TSB_HG001pJLIsrR_exp	1	-1.2382	none	ON	ON
SAOUHSC_01159	IleS	isoleucyl-tRNA synthetase	isoleucyl-tRNA synthetase	41	TSB_HG001pJLctrl_exp	TSB_HG001pJLIsrR_exp	TSB_HG001pJLctrl_exp/TSB_HG001pJLIsrR_exp	1	-1.30062	none	ON	ON	S476; S477
SAOUHSC_01174	SAOUHSC_01174	hypothetical protein	hypothetical protein	5	TSB_HG001pJLctrl_exp	TSB_HG001pJLIsrR_exp	TSB_HG001pJLctrl_exp/TSB_HG001pJLIsrR_exp	0.986632	-1.9835	none	ON	ON
SAOUHSC_01180	SAOUHSC_01180	hypothetical protein	hypothetical protein	3	TSB_HG001pJLctrl_exp	TSB_HG001pJLIsrR_exp	TSB_HG001pJLctrl_exp/TSB_HG001pJLIsrR_exp	1	1.4234	none	OFF	OFF
SAOUHSC_01182	Def2	peptide deformylase	peptide deformylase	4	TSB_HG001pJLctrl_exp	TSB_HG001pJLIsrR_exp	TSB_HG001pJLctrl_exp/TSB_HG001pJLIsrR_exp	1	-1.48085	none	ON	ON
SAOUHSC_01187	PknB	hypothetical protein	hypothetical protein	17	TSB_HG001pJLctrl_exp	TSB_HG001pJLIsrR_exp	TSB_HG001pJLctrl_exp/TSB_HG001pJLIsrR_exp	1	1.02334	none	ON	ON
SAOUHSC_01191	RpmB	50S ribosomal protein L28	50S ribosomal protein L28	4	TSB_HG001pJLctrl_exp	TSB_HG001pJLIsrR_exp	TSB_HG001pJLctrl_exp/TSB_HG001pJLIsrR_exp	1	-1.43187	none	OFF	ON
SAOUHSC_01205	FtsY	signal recognition particle-docking protein FtsY	signal recognition particle-docking protein FtsY	11	TSB_HG001pJLctrl_exp	TSB_HG001pJLIsrR_exp	TSB_HG001pJLctrl_exp/TSB_HG001pJLIsrR_exp	1	-1.11253	none	ON	ON
SAOUHSC_01207	Ffh	signal recognition particle protein	signal recognition particle protein	14	TSB_HG001pJLctrl_exp	TSB_HG001pJLIsrR_exp	TSB_HG001pJLctrl_exp/TSB_HG001pJLIsrR_exp	1	-1.14525	none	ON	ON
SAOUHSC_01211	RplS	50S ribosomal protein L19	50S ribosomal protein L19	4	TSB_HG001pJLctrl_exp	TSB_HG001pJLIsrR_exp	TSB_HG001pJLctrl_exp/TSB_HG001pJLIsrR_exp	0.677128	-3.84326	none	ON	ON	S500
SAOUHSC_01219	LytN	cell wall hydrolase	cell wall hydrolase	16	TSB_HG001pJLctrl_exp	TSB_HG001pJLIsrR_exp	TSB_HG001pJLctrl_exp/TSB_HG001pJLIsrR_exp	1	1.1427	none	ON	ON
SAOUHSC_01222	TopA	DNA topoisomerase I	DNA topoisomerase I	24	TSB_HG001pJLctrl_exp	TSB_HG001pJLIsrR_exp	TSB_HG001pJLctrl_exp/TSB_HG001pJLIsrR_exp	1	-1.22203	none	ON	ON
SAOUHSC_01239	RasP	hypothetical protein	hypothetical protein	6	TSB_HG001pJLctrl_exp	TSB_HG001pJLIsrR_exp	TSB_HG001pJLctrl_exp/TSB_HG001pJLIsrR_exp	1	-1.06801	none	ON	ON
SAOUHSC_01248	TruB	tRNA pseudouridine synthase B	tRNA pseudouridine synthase B	13	TSB_HG001pJLctrl_exp	TSB_HG001pJLIsrR_exp	TSB_HG001pJLctrl_exp/TSB_HG001pJLIsrR_exp	1	-1.11111	none	ON	ON	SigB
SAOUHSC_01251	PnpA	polynucleotide phosphorylase/polyadenylase	polynucleotide phosphorylase/polyadenylase	41	TSB_HG001pJLctrl_exp	TSB_HG001pJLIsrR_exp	TSB_HG001pJLctrl_exp/TSB_HG001pJLIsrR_exp	1	-1.2033	none	ON	ON
SAOUHSC_01253	SpoIIIE	hypothetical protein	hypothetical protein	10	TSB_HG001pJLctrl_exp	TSB_HG001pJLIsrR_exp	TSB_HG001pJLctrl_exp/TSB_HG001pJLIsrR_exp	1	-1.20482	none	ON	ON
SAOUHSC_01255	SAOUHSC_01255	hypothetical protein	hypothetical protein	16	TSB_HG001pJLctrl_exp	TSB_HG001pJLIsrR_exp	TSB_HG001pJLctrl_exp/TSB_HG001pJLIsrR_exp	1	-1.12564	none	ON	ON
SAOUHSC_01256	SAOUHSC_01256	hypothetical protein	hypothetical protein	16	TSB_HG001pJLctrl_exp	TSB_HG001pJLIsrR_exp	TSB_HG001pJLctrl_exp/TSB_HG001pJLIsrR_exp	1	-1.33372	none	ON	ON
SAOUHSC_01259	RodZ	hypothetical protein	hypothetical protein	2	TSB_HG001pJLctrl_exp	TSB_HG001pJLIsrR_exp	TSB_HG001pJLctrl_exp/TSB_HG001pJLIsrR_exp	1	1.03781	none	OFF	OFF
SAOUHSC_01263	Rny	phosphodiesterase	phosphodiesterase	10	TSB_HG001pJLctrl_exp	TSB_HG001pJLIsrR_exp	TSB_HG001pJLctrl_exp/TSB_HG001pJLIsrR_exp	1	-1.05123	none	ON	ON
SAOUHSC_01268	SAOUHSC_01268	hypothetical protein	hypothetical protein	6	TSB_HG001pJLctrl_exp	TSB_HG001pJLIsrR_exp	TSB_HG001pJLctrl_exp/TSB_HG001pJLIsrR_exp	1	-1.07552	none	ON	ON
SAOUHSC_01275	GlpF	hypothetical protein	hypothetical protein	3	TSB_HG001pJLctrl_exp	TSB_HG001pJLIsrR_exp	TSB_HG001pJLctrl_exp/TSB_HG001pJLIsrR_exp	0.557232	11.2899	none	OFF	OFF	CcpA
SAOUHSC_01310	Cls1	cardiolipin synthetase	cardiolipin synthetase	5	TSB_HG001pJLctrl_exp	TSB_HG001pJLIsrR_exp	TSB_HG001pJLctrl_exp/TSB_HG001pJLIsrR_exp	1	-1.58811	none	OFF	OFF
SAOUHSC_01316	Nuc2	thermonuclease	thermonuclease	4	TSB_HG001pJLctrl_exp	TSB_HG001pJLIsrR_exp	TSB_HG001pJLctrl_exp/TSB_HG001pJLIsrR_exp	1	1.19525	none	ON	ON
SAOUHSC_01317	SAOUHSC_01317	hypothetical protein	hypothetical protein	7	TSB_HG001pJLctrl_exp	TSB_HG001pJLIsrR_exp	TSB_HG001pJLctrl_exp/TSB_HG001pJLIsrR_exp	1	-1.01627	none	ON	ON
SAOUHSC_01332	SAOUHSC_01332	hypothetical protein	hypothetical protein	9	TSB_HG001pJLctrl_exp	TSB_HG001pJLIsrR_exp	TSB_HG001pJLctrl_exp/TSB_HG001pJLIsrR_exp	1	1.10224	none	ON	ON
SAOUHSC_01337	Tkt	transketolase	transketolase	33	TSB_HG001pJLctrl_exp	TSB_HG001pJLIsrR_exp	TSB_HG001pJLctrl_exp/TSB_HG001pJLIsrR_exp	1	-1.21526	none	ON	ON
SAOUHSC_01346	OpuD1	glycine betaine transporter	glycine betaine transporter	3	TSB_HG001pJLctrl_exp	TSB_HG001pJLIsrR_exp	TSB_HG001pJLctrl_exp/TSB_HG001pJLIsrR_exp	1	1.0867	none	ON	ON
SAOUHSC_01361	MsrR	transcriptional regulator	transcriptional regulator	9	TSB_HG001pJLctrl_exp	TSB_HG001pJLIsrR_exp	TSB_HG001pJLctrl_exp/TSB_HG001pJLIsrR_exp	0.892034	-2.23356	none	ON	ON
SAOUHSC_01362	DmpI	4-oxalocrotonate tautomerase	4-oxalocrotonate tautomerase	3	TSB_HG001pJLctrl_exp	TSB_HG001pJLIsrR_exp	TSB_HG001pJLctrl_exp/TSB_HG001pJLIsrR_exp	0.990931	3.76847	none	OFF	OFF
SAOUHSC_01365	SAOUHSC_01365	hypothetical protein	hypothetical protein	10	TSB_HG001pJLctrl_exp	TSB_HG001pJLIsrR_exp	TSB_HG001pJLctrl_exp/TSB_HG001pJLIsrR_exp	1	-1.2909	none	ON	ON
SAOUHSC_01376	SAOUHSC_01376	hypothetical protein	hypothetical protein	4	TSB_HG001pJLctrl_exp	TSB_HG001pJLIsrR_exp	TSB_HG001pJLctrl_exp/TSB_HG001pJLIsrR_exp	1	-2.7088	none	ON	ON
SAOUHSC_01389	PstS	phosphate ABC transporter substrate-binding protein	phosphate ABC transporter substrate-binding protein	2	TSB_HG001pJLctrl_exp	TSB_HG001pJLIsrR_exp	TSB_HG001pJLctrl_exp/TSB_HG001pJLIsrR_exp	1	1.3783	none	OFF	OFF
SAOUHSC_01397	DapB	4-hydroxy-tetrahydrodipicolinate reductase	4-hydroxy-tetrahydrodipicolinate reductase	10	TSB_HG001pJLctrl_exp	TSB_HG001pJLIsrR_exp	TSB_HG001pJLctrl_exp/TSB_HG001pJLIsrR_exp	1	-1.91429	none	OFF	OFF	S584; CodY
SAOUHSC_01403	CspA	cold shock protein	cold shock protein	6	TSB_HG001pJLctrl_exp	TSB_HG001pJLIsrR_exp	TSB_HG001pJLctrl_exp/TSB_HG001pJLIsrR_exp	0.990931	-2.21518	none	ON	ON
SAOUHSC_01405	SAOUHSC_01405	hypothetical protein	hypothetical protein	3	TSB_HG001pJLctrl_exp	TSB_HG001pJLIsrR_exp	TSB_HG001pJLctrl_exp/TSB_HG001pJLIsrR_exp	1	1.19664	none	ON	ON
SAOUHSC_01414	SAOUHSC_01414	hypothetical protein	hypothetical protein	5	TSB_HG001pJLctrl_exp	TSB_HG001pJLIsrR_exp	TSB_HG001pJLctrl_exp/TSB_HG001pJLIsrR_exp	0.986632	-2.53373	none	ON	ON
SAOUHSC_01415	SAOUHSC_01415	hypothetical protein	hypothetical protein	11	TSB_HG001pJLctrl_exp	TSB_HG001pJLIsrR_exp	TSB_HG001pJLctrl_exp/TSB_HG001pJLIsrR_exp	1	-1.37281	none	ON	ON
SAOUHSC_01424	MurG	undecaprenyldiphospho-muramoylpentapeptide beta-N- acetylglucosaminyltransferase	undecaprenyldiphospho-muramoylpentapeptide beta-N- acetylglucosaminyltransferase	7	TSB_HG001pJLctrl_exp	TSB_HG001pJLIsrR_exp	TSB_HG001pJLctrl_exp/TSB_HG001pJLIsrR_exp	1	-1.01691	none	ON	ON
SAOUHSC_01425	SAOUHSC_01425	hypothetical protein	hypothetical protein	8	TSB_HG001pJLctrl_exp	TSB_HG001pJLIsrR_exp	TSB_HG001pJLctrl_exp/TSB_HG001pJLIsrR_exp	1	-1.29128	none	ON	ON
SAOUHSC_01427	CtpA	hypothetical protein	hypothetical protein	19	TSB_HG001pJLctrl_exp	TSB_HG001pJLIsrR_exp	TSB_HG001pJLctrl_exp/TSB_HG001pJLIsrR_exp	1	-1.22151	none	ON	ON
SAOUHSC_01430	Crr	PTS system transporter subunit IIA	PTS system transporter subunit IIA	7	TSB_HG001pJLctrl_exp	TSB_HG001pJLIsrR_exp	TSB_HG001pJLctrl_exp/TSB_HG001pJLIsrR_exp	1	-1.09436	none	ON	ON
SAOUHSC_01432	MsrA1	methionine sulfoxide reductase A	methionine sulfoxide reductase A	12	TSB_HG001pJLctrl_exp	TSB_HG001pJLIsrR_exp	TSB_HG001pJLctrl_exp/TSB_HG001pJLIsrR_exp	1	-1.14875	none	ON	ON
SAOUHSC_01434	DfrA	dihydrofolate reductase	dihydrofolate reductase	8	TSB_HG001pJLctrl_exp	TSB_HG001pJLIsrR_exp	TSB_HG001pJLctrl_exp/TSB_HG001pJLIsrR_exp	1	-1.39414	none	ON	ON
SAOUHSC_01435	ThyA	thymidylate synthase	thymidylate synthase	12	TSB_HG001pJLctrl_exp	TSB_HG001pJLIsrR_exp	TSB_HG001pJLctrl_exp/TSB_HG001pJLIsrR_exp	1	-1.02605	none	ON	ON
SAOUHSC_01438	SAOUHSC_01438	hypothetical protein	hypothetical protein	7	TSB_HG001pJLctrl_exp	TSB_HG001pJLIsrR_exp	TSB_HG001pJLctrl_exp/TSB_HG001pJLIsrR_exp	1	-1.03985	none	ON	ON
SAOUHSC_01443	RnhA	hypothetical protein	hypothetical protein	2	TSB_HG001pJLctrl_exp	TSB_HG001pJLIsrR_exp	TSB_HG001pJLctrl_exp/TSB_HG001pJLIsrR_exp	1	1.33751	none	OFF	OFF
SAOUHSC_01447	Ebh	hypothetical protein	hypothetical protein	55	TSB_HG001pJLctrl_exp	TSB_HG001pJLIsrR_exp	TSB_HG001pJLctrl_exp/TSB_HG001pJLIsrR_exp	1	1.27387	none	ON	ON
SAOUHSC_01452	Ald1	alanine dehydrogenase	alanine dehydrogenase	3	TSB_HG001pJLctrl_exp	TSB_HG001pJLIsrR_exp	TSB_HG001pJLctrl_exp/TSB_HG001pJLIsrR_exp	1	-2.05541	none	OFF	ON	Rex
SAOUHSC_01459	SAOUHSC_01459	hypothetical protein	hypothetical protein	3	TSB_HG001pJLctrl_exp	TSB_HG001pJLIsrR_exp	TSB_HG001pJLctrl_exp/TSB_HG001pJLIsrR_exp	1	-2.15525	none	ON	ON
SAOUHSC_01463	SAOUHSC_01463	hypothetical protein	hypothetical protein	3	TSB_HG001pJLctrl_exp	TSB_HG001pJLIsrR_exp	TSB_HG001pJLctrl_exp/TSB_HG001pJLIsrR_exp	1	-1.24666	none	ON	ON
SAOUHSC_01467	Pbp2	penicillin-binding protein 2	penicillin-binding protein 2	26	TSB_HG001pJLctrl_exp	TSB_HG001pJLIsrR_exp	TSB_HG001pJLctrl_exp/TSB_HG001pJLIsrR_exp	1	1.00171	none	ON	ON
SAOUHSC_01477	SAOUHSC_01477	hypothetical protein	hypothetical protein	2	TSB_HG001pJLctrl_exp	TSB_HG001pJLIsrR_exp	TSB_HG001pJLctrl_exp/TSB_HG001pJLIsrR_exp	1	1.23075	none	OFF	OFF	CodY
SAOUHSC_01487	UbiE	ubiquinone/menaquinone biosynthesis methyltransferase	ubiquinone/menaquinone biosynthesis methyltransferase	3	TSB_HG001pJLctrl_exp	TSB_HG001pJLIsrR_exp	TSB_HG001pJLctrl_exp/TSB_HG001pJLIsrR_exp	1	1.52677	none	ON	ON
SAOUHSC_01488	SAOUHSC_01488	hypothetical protein	hypothetical protein	2	TSB_HG001pJLctrl_exp	TSB_HG001pJLIsrR_exp	TSB_HG001pJLctrl_exp/TSB_HG001pJLIsrR_exp	1	-1.1058	none	ON	ON
SAOUHSC_01491	GpsA	NAD(P)H-dependent glycerol-3-phosphate dehydrogenase	NAD(P)H-dependent glycerol-3-phosphate dehydrogenase	8	TSB_HG001pJLctrl_exp	TSB_HG001pJLIsrR_exp	TSB_HG001pJLctrl_exp/TSB_HG001pJLIsrR_exp	1	-1.38767	none	ON	ON
SAOUHSC_01492	EngA	GTP-binding protein EngA	GTP-binding protein EngA	16	TSB_HG001pJLctrl_exp	TSB_HG001pJLIsrR_exp	TSB_HG001pJLctrl_exp/TSB_HG001pJLIsrR_exp	1	-1.50121	none	ON	ON
SAOUHSC_01501	EbpS	elastin binding protein	elastin binding protein	16	TSB_HG001pJLctrl_exp	TSB_HG001pJLIsrR_exp	TSB_HG001pJLctrl_exp/TSB_HG001pJLIsrR_exp	1	-1.04152	none	ON	ON
SAOUHSC_01512	SAOUHSC_01512	hypothetical protein	hypothetical protein	3	TSB_HG001pJLctrl_exp	TSB_HG001pJLIsrR_exp	TSB_HG001pJLctrl_exp/TSB_HG001pJLIsrR_exp	1	1.34173	none	OFF	OFF
SAOUHSC_01514	SAOUHSC_01514	hypothetical protein	hypothetical protein	2	TSB_HG001pJLctrl_exp	TSB_HG001pJLIsrR_exp	TSB_HG001pJLctrl_exp/TSB_HG001pJLIsrR_exp	1	2.26034	none	OFF	OFF
SAOUHSC_01525	SAOUHSC_01525	phage tail tape meausure protein	phage tail tape meausure protein	2	TSB_HG001pJLctrl_exp	TSB_HG001pJLIsrR_exp	TSB_HG001pJLctrl_exp/TSB_HG001pJLIsrR_exp	1	-1.51425	none	OFF	OFF
SAOUHSC_01528	SAOUHSC_01528	bacteriophage L54aIg-like domain-containing protein	bacteriophage L54aIg-like domain-containing protein	5	TSB_HG001pJLctrl_exp	TSB_HG001pJLIsrR_exp	TSB_HG001pJLctrl_exp/TSB_HG001pJLIsrR_exp	1	-1.08686	none	ON	ON
SAOUHSC_01565	SAOUHSC_01565	hypothetical protein	hypothetical protein	3	TSB_HG001pJLctrl_exp	TSB_HG001pJLIsrR_exp	TSB_HG001pJLctrl_exp/TSB_HG001pJLIsrR_exp	1	-1.13555	none	ON	ON
SAOUHSC_01585	SrrB	respiratory response protein SrrB	respiratory response protein SrrB	10	TSB_HG001pJLctrl_exp	TSB_HG001pJLIsrR_exp	TSB_HG001pJLctrl_exp/TSB_HG001pJLIsrR_exp	0.990931	1.83819	none	OFF	OFF	Rex
SAOUHSC_01594	SAOUHSC_01594	hypothetical protein	hypothetical protein	6	TSB_HG001pJLctrl_exp	TSB_HG001pJLIsrR_exp	TSB_HG001pJLctrl_exp/TSB_HG001pJLIsrR_exp	1	-1.21786	none	ON	ON
SAOUHSC_01598	Rnz	AtsA/ElaC family protein	AtsA/ElaC family protein	7	TSB_HG001pJLctrl_exp	TSB_HG001pJLIsrR_exp	TSB_HG001pJLctrl_exp/TSB_HG001pJLIsrR_exp	1	-1.17929	none	ON	ON
SAOUHSC_01601	MalA	alpha-D-1,4-glucosidase	alpha-D-1,4-glucosidase	14	TSB_HG001pJLctrl_exp	TSB_HG001pJLIsrR_exp	TSB_HG001pJLctrl_exp/TSB_HG001pJLIsrR_exp	1	1.06695	none	ON	ON
SAOUHSC_01604	SAOUHSC_01604	hypothetical protein	hypothetical protein	6	TSB_HG001pJLctrl_exp	TSB_HG001pJLIsrR_exp	TSB_HG001pJLctrl_exp/TSB_HG001pJLIsrR_exp	1	-1.18083	none	ON	ON
SAOUHSC_01614	LpdA	dihydrolipoamide dehydrogenase	dihydrolipoamide dehydrogenase	12	TSB_HG001pJLctrl_exp	TSB_HG001pJLIsrR_exp	TSB_HG001pJLctrl_exp/TSB_HG001pJLIsrR_exp	1	-1.29597	none	ON	ON
SAOUHSC_01625	Efp	elongation factor P	elongation factor P	12	TSB_HG001pJLctrl_exp	TSB_HG001pJLIsrR_exp	TSB_HG001pJLctrl_exp/TSB_HG001pJLIsrR_exp	1	-1.21899	none	ON	ON
SAOUHSC_01627	SAOUHSC_01627	hypothetical protein	hypothetical protein	6	TSB_HG001pJLctrl_exp	TSB_HG001pJLIsrR_exp	TSB_HG001pJLctrl_exp/TSB_HG001pJLIsrR_exp	1	-1.20312	none	OFF	OFF
SAOUHSC_01630	SAOUHSC_01630	hypothetical protein	hypothetical protein	3	TSB_HG001pJLctrl_exp	TSB_HG001pJLIsrR_exp	TSB_HG001pJLctrl_exp/TSB_HG001pJLIsrR_exp	1	1.15129	none	ON	ON	CodY
SAOUHSC_01644	SAOUHSC_01644	hypothetical protein	hypothetical protein	7	TSB_HG001pJLctrl_exp	TSB_HG001pJLIsrR_exp	TSB_HG001pJLctrl_exp/TSB_HG001pJLIsrR_exp	1	-1.02415	none	ON	ON
SAOUHSC_01649	SAOUHSC_01649			2	TSB_HG001pJLctrl_exp	TSB_HG001pJLIsrR_exp	TSB_HG001pJLctrl_exp/TSB_HG001pJLIsrR_exp	1	1.11794	none	OFF	OFF
SAOUHSC_01652	Pbp3	penicillin-binding protein 3	penicillin-binding protein 3	31	TSB_HG001pJLctrl_exp	TSB_HG001pJLIsrR_exp	TSB_HG001pJLctrl_exp/TSB_HG001pJLIsrR_exp	1	1.00683	none	ON	ON
SAOUHSC_01653	SodA	superoxide dismutase	superoxide dismutase	15	TSB_HG001pJLctrl_exp	TSB_HG001pJLIsrR_exp	TSB_HG001pJLctrl_exp/TSB_HG001pJLIsrR_exp	1	-1.2775	none	ON	ON	CodY
SAOUHSC_01658	Nfo	endonuclease IV	endonuclease IV	14	TSB_HG001pJLctrl_exp	TSB_HG001pJLIsrR_exp	TSB_HG001pJLctrl_exp/TSB_HG001pJLIsrR_exp	1	-1.03058	none	ON	ON
SAOUHSC_01660	SAOUHSC_01660	hypothetical protein	hypothetical protein	13	TSB_HG001pJLctrl_exp	TSB_HG001pJLIsrR_exp	TSB_HG001pJLctrl_exp/TSB_HG001pJLIsrR_exp	1	-1.5531	none	ON	ON
SAOUHSC_01667	RecO	hypothetical protein	hypothetical protein	2	TSB_HG001pJLctrl_exp	TSB_HG001pJLIsrR_exp	TSB_HG001pJLctrl_exp/TSB_HG001pJLIsrR_exp	1	-1.37544	none	OFF	OFF
SAOUHSC_01668	Era	GTP-binding protein Era	GTP-binding protein Era	7	TSB_HG001pJLctrl_exp	TSB_HG001pJLIsrR_exp	TSB_HG001pJLctrl_exp/TSB_HG001pJLIsrR_exp	1	-1.41603	none	ON	ON
SAOUHSC_01675	SAOUHSC_01675	hypothetical protein	hypothetical protein	3	TSB_HG001pJLctrl_exp	TSB_HG001pJLIsrR_exp	TSB_HG001pJLctrl_exp/TSB_HG001pJLIsrR_exp	1	1.72879	none	OFF	OFF
SAOUHSC_01676	FloA	hypothetical protein	hypothetical protein	13	TSB_HG001pJLctrl_exp	TSB_HG001pJLIsrR_exp	TSB_HG001pJLctrl_exp/TSB_HG001pJLIsrR_exp	1	-1.02163	none	ON	ON
SAOUHSC_01677	SAOUHSC_01677	hypothetical protein	hypothetical protein	4	TSB_HG001pJLctrl_exp	TSB_HG001pJLIsrR_exp	TSB_HG001pJLctrl_exp/TSB_HG001pJLIsrR_exp	1	-1.46164	none	ON	ON
SAOUHSC_01679	MtaB	hypothetical protein	hypothetical protein	4	TSB_HG001pJLctrl_exp	TSB_HG001pJLIsrR_exp	TSB_HG001pJLctrl_exp/TSB_HG001pJLIsrR_exp	1	1.54912	none	ON	ON
SAOUHSC_01682	DnaJ	chaperone protein DnaJ	chaperone protein DnaJ	17	TSB_HG001pJLctrl_exp	TSB_HG001pJLIsrR_exp	TSB_HG001pJLctrl_exp/TSB_HG001pJLIsrR_exp	1	-1.28505	none	ON	ON	CtsR; HrcA
SAOUHSC_01684	GrpE	heat shock protein GrpE	heat shock protein GrpE	9	TSB_HG001pJLctrl_exp	TSB_HG001pJLIsrR_exp	TSB_HG001pJLctrl_exp/TSB_HG001pJLIsrR_exp	1	-1.32003	none	ON	ON	CtsR; HrcA
SAOUHSC_01688	LepA	GTP-binding protein LepA	GTP-binding protein LepA	15	TSB_HG001pJLctrl_exp	TSB_HG001pJLIsrR_exp	TSB_HG001pJLctrl_exp/TSB_HG001pJLIsrR_exp	1	1.02752	none	ON	ON
SAOUHSC_01692	ComEB	hypothetical protein	hypothetical protein	6	TSB_HG001pJLctrl_exp	TSB_HG001pJLIsrR_exp	TSB_HG001pJLctrl_exp/TSB_HG001pJLIsrR_exp	1	-1.33366	none	ON	ON
SAOUHSC_01694	SAOUHSC_01694	hypothetical protein	hypothetical protein	3	TSB_HG001pJLctrl_exp	TSB_HG001pJLIsrR_exp	TSB_HG001pJLctrl_exp/TSB_HG001pJLIsrR_exp	1	-1.43116	none	OFF	OFF
SAOUHSC_01701	SAOUHSC_01701	hypothetical protein	hypothetical protein	2	TSB_HG001pJLctrl_exp	TSB_HG001pJLIsrR_exp	TSB_HG001pJLctrl_exp/TSB_HG001pJLIsrR_exp	1	1.03481	none	ON	ON
SAOUHSC_01714	GreA	transcription elongation factor GreA	transcription elongation factor GreA	11	TSB_HG001pJLctrl_exp	TSB_HG001pJLIsrR_exp	TSB_HG001pJLctrl_exp/TSB_HG001pJLIsrR_exp	1	-1.10053	none	ON	ON
SAOUHSC_01721	SAOUHSC_01721	hypothetical protein	hypothetical protein	3	TSB_HG001pJLctrl_exp	TSB_HG001pJLIsrR_exp	TSB_HG001pJLctrl_exp/TSB_HG001pJLIsrR_exp	1	1.11523	none	ON	ON
SAOUHSC_01739	LytH	hypothetical protein	hypothetical protein	6	TSB_HG001pJLctrl_exp	TSB_HG001pJLIsrR_exp	TSB_HG001pJLctrl_exp/TSB_HG001pJLIsrR_exp	1	-1.06842	none	ON	ON
SAOUHSC_01741	Dtd	D-tyrosyl-tRNA(Tyr) deacylase	D-tyrosyl-tRNA(Tyr) deacylase	6	TSB_HG001pJLctrl_exp	TSB_HG001pJLIsrR_exp	TSB_HG001pJLctrl_exp/TSB_HG001pJLIsrR_exp	0.676117	-2.33245	none	ON	ON
SAOUHSC_01746	SecDF	bifunctional preprotein translocase subunit SecD/SecF	bifunctional preprotein translocase subunit SecD/SecF	8	TSB_HG001pJLctrl_exp	TSB_HG001pJLIsrR_exp	TSB_HG001pJLctrl_exp/TSB_HG001pJLIsrR_exp	1	-1.17561	none	ON	ON
SAOUHSC_01747	YajC	preprotein translocase subunit YajC	preprotein translocase subunit YajC	2	TSB_HG001pJLctrl_exp	TSB_HG001pJLIsrR_exp	TSB_HG001pJLctrl_exp/TSB_HG001pJLIsrR_exp	1	-1.1924	none	ON	ON
SAOUHSC_01757	RplU	50S ribosomal protein L21	50S ribosomal protein L21	8	TSB_HG001pJLctrl_exp	TSB_HG001pJLIsrR_exp	TSB_HG001pJLctrl_exp/TSB_HG001pJLIsrR_exp	1	-1.28166	none	ON	ON	S694
SAOUHSC_01759	MreC	rod shape-determining protein MreC	rod shape-determining protein MreC	8	TSB_HG001pJLctrl_exp	TSB_HG001pJLIsrR_exp	TSB_HG001pJLctrl_exp/TSB_HG001pJLIsrR_exp	1	-1.64359	none	ON	ON
SAOUHSC_01761	SAOUHSC_01761	hypothetical protein	hypothetical protein	5	TSB_HG001pJLctrl_exp	TSB_HG001pJLIsrR_exp	TSB_HG001pJLctrl_exp/TSB_HG001pJLIsrR_exp	1	-1.24334	none	OFF	OFF
SAOUHSC_01766	FolC	folylpolyglutamate synthase/dihydrofolate synthase	folylpolyglutamate synthase/dihydrofolate synthase	6	TSB_HG001pJLctrl_exp	TSB_HG001pJLIsrR_exp	TSB_HG001pJLctrl_exp/TSB_HG001pJLIsrR_exp	1	-1.25236	none	ON	ON
SAOUHSC_01767	ValS	valyl-tRNA synthetase	valyl-tRNA synthetase	52	TSB_HG001pJLctrl_exp	TSB_HG001pJLIsrR_exp	TSB_HG001pJLctrl_exp/TSB_HG001pJLIsrR_exp	1	-1.22407	none	ON	ON	S697; S698
SAOUHSC_01772	HemB	delta-aminolevulinic acid dehydratase	delta-aminolevulinic acid dehydratase	20	TSB_HG001pJLctrl_exp	TSB_HG001pJLIsrR_exp	TSB_HG001pJLctrl_exp/TSB_HG001pJLIsrR_exp	1	-1.40537	none	ON	ON
SAOUHSC_01773	HemD	uroporphyrinogen III synthase	uroporphyrinogen III synthase	6	TSB_HG001pJLctrl_exp	TSB_HG001pJLIsrR_exp	TSB_HG001pJLctrl_exp/TSB_HG001pJLIsrR_exp	1	-1.06688	none	ON	ON
SAOUHSC_01779	Tig	trigger factor	trigger factor	27	TSB_HG001pJLctrl_exp	TSB_HG001pJLIsrR_exp	TSB_HG001pJLctrl_exp/TSB_HG001pJLIsrR_exp	1	-1.2639	none	ON	ON
SAOUHSC_01782	SAOUHSC_01782	hypothetical protein	hypothetical protein	11	TSB_HG001pJLctrl_exp	TSB_HG001pJLIsrR_exp	TSB_HG001pJLctrl_exp/TSB_HG001pJLIsrR_exp	1	-1.30959	none	ON	ON
SAOUHSC_01784	RplT	50S ribosomal protein L20	50S ribosomal protein L20	2	TSB_HG001pJLctrl_exp	TSB_HG001pJLIsrR_exp	TSB_HG001pJLctrl_exp/TSB_HG001pJLIsrR_exp	1	-1.08927	none	ON	ON	S704; S705
SAOUHSC_01785	RpmI	50S ribosomal protein L35	50S ribosomal protein L35	2	TSB_HG001pJLctrl_exp	TSB_HG001pJLIsrR_exp	TSB_HG001pJLctrl_exp/TSB_HG001pJLIsrR_exp	1	-1.40251	none	OFF	OFF	S704; S705
SAOUHSC_01812	Pde2	hypothetical protein	hypothetical protein	9	TSB_HG001pJLctrl_exp	TSB_HG001pJLIsrR_exp	TSB_HG001pJLctrl_exp/TSB_HG001pJLIsrR_exp	1	-1.04288	none	ON	ON
SAOUHSC_01815	SAOUHSC_01815	metal-dependent hydrolase	metal-dependent hydrolase	8	TSB_HG001pJLctrl_exp	TSB_HG001pJLIsrR_exp	TSB_HG001pJLctrl_exp/TSB_HG001pJLIsrR_exp	1	-1.30953	none	ON	ON	SigB
SAOUHSC_01816	PepQ	hypothetical protein	hypothetical protein	12	TSB_HG001pJLctrl_exp	TSB_HG001pJLIsrR_exp	TSB_HG001pJLctrl_exp/TSB_HG001pJLIsrR_exp	1	-1.34655	none	ON	ON
SAOUHSC_01824	ThiI	thiamine biosynthesis protein ThiI	thiamine biosynthesis protein ThiI	14	TSB_HG001pJLctrl_exp	TSB_HG001pJLIsrR_exp	TSB_HG001pJLctrl_exp/TSB_HG001pJLIsrR_exp	1	-1.30105	none	ON	ON
SAOUHSC_01827	EzrA	septation ring formation regulator EzrA	septation ring formation regulator EzrA	24	TSB_HG001pJLctrl_exp	TSB_HG001pJLIsrR_exp	TSB_HG001pJLctrl_exp/TSB_HG001pJLIsrR_exp	1	-1.17811	none	ON	ON
SAOUHSC_01828	SAOUHSC_01828	GAF domain-containing protein	GAF domain-containing protein	6	TSB_HG001pJLctrl_exp	TSB_HG001pJLIsrR_exp	TSB_HG001pJLctrl_exp/TSB_HG001pJLIsrR_exp	1	-1.192	none	ON	ON
SAOUHSC_01829	RpsD	30S ribosomal protein S4	30S ribosomal protein S4	14	TSB_HG001pJLctrl_exp	TSB_HG001pJLIsrR_exp	TSB_HG001pJLctrl_exp/TSB_HG001pJLIsrR_exp	1	-1.16157	none	ON	ON
SAOUHSC_01832	SAOUHSC_01832	hypothetical protein	hypothetical protein	14	TSB_HG001pJLctrl_exp	TSB_HG001pJLIsrR_exp	TSB_HG001pJLctrl_exp/TSB_HG001pJLIsrR_exp	1	1.36998	none	OFF	OFF	CodY
SAOUHSC_01835	SAOUHSC_01835	hypothetical protein	hypothetical protein	8	TSB_HG001pJLctrl_exp	TSB_HG001pJLIsrR_exp	TSB_HG001pJLctrl_exp/TSB_HG001pJLIsrR_exp	0.926055	1.87334	none	ON	ON
SAOUHSC_01837	PlsC	1-acyl-sn-glycerol-3-phosphate acyltransferase domain-containing protein	1-acyl-sn-glycerol-3-phosphate acyltransferase domain-containing protein	3	TSB_HG001pJLctrl_exp	TSB_HG001pJLIsrR_exp	TSB_HG001pJLctrl_exp/TSB_HG001pJLIsrR_exp	1	-1.22205	none	OFF	OFF
SAOUHSC_01838	HtrA1	hypothetical protein	hypothetical protein	15	TSB_HG001pJLctrl_exp	TSB_HG001pJLIsrR_exp	TSB_HG001pJLctrl_exp/TSB_HG001pJLIsrR_exp	0.676117	-2.47376	none	ON	ON
SAOUHSC_01843	IsdH	hypothetical protein	hypothetical protein	39	TSB_HG001pJLctrl_exp	TSB_HG001pJLIsrR_exp	TSB_HG001pJLctrl_exp/TSB_HG001pJLIsrR_exp	1	1.0062	none	ON	ON	Fur
SAOUHSC_01846	AcsA	acetate--CoA ligase	acetate--CoA ligase	19	TSB_HG001pJLctrl_exp	TSB_HG001pJLIsrR_exp	TSB_HG001pJLctrl_exp/TSB_HG001pJLIsrR_exp	1	-1.02511	none	OFF	OFF	CodY; CcpA
SAOUHSC_01852	AroA2	bifunctional 3-deoxy-7-phosphoheptulonate synthase/chorismate mutase	bifunctional 3-deoxy-7-phosphoheptulonate synthase/chorismate mutase	13	TSB_HG001pJLctrl_exp	TSB_HG001pJLIsrR_exp	TSB_HG001pJLctrl_exp/TSB_HG001pJLIsrR_exp	1	-1.07812	none	ON	ON
SAOUHSC_01854	SAOUHSC_01854	hypothetical protein	hypothetical protein	15	TSB_HG001pJLctrl_exp	TSB_HG001pJLIsrR_exp	TSB_HG001pJLctrl_exp/TSB_HG001pJLIsrR_exp	1	-1.45772	none	ON	ON	SigB
SAOUHSC_01855	FacZ	hypothetical protein	hypothetical protein	9	TSB_HG001pJLctrl_exp	TSB_HG001pJLIsrR_exp	TSB_HG001pJLctrl_exp/TSB_HG001pJLIsrR_exp	1	-1.11566	none	ON	ON	SigB
SAOUHSC_01857	FtsK	hypothetical protein	hypothetical protein	39	TSB_HG001pJLctrl_exp	TSB_HG001pJLIsrR_exp	TSB_HG001pJLctrl_exp/TSB_HG001pJLIsrR_exp	1	-1.02184	none	ON	ON
SAOUHSC_01858	SAOUHSC_01858	hypothetical protein	hypothetical protein	13	TSB_HG001pJLctrl_exp	TSB_HG001pJLIsrR_exp	TSB_HG001pJLctrl_exp/TSB_HG001pJLIsrR_exp	1	-1.31521	none	ON	ON
SAOUHSC_01860	SAOUHSC_01860	hypothetical protein	hypothetical protein	5	TSB_HG001pJLctrl_exp	TSB_HG001pJLIsrR_exp	TSB_HG001pJLctrl_exp/TSB_HG001pJLIsrR_exp	1	-1.01094	none	ON	ON
SAOUHSC_01863	SAOUHSC_01863	hypothetical protein	hypothetical protein	4	TSB_HG001pJLctrl_exp	TSB_HG001pJLIsrR_exp	TSB_HG001pJLctrl_exp/TSB_HG001pJLIsrR_exp	1	-1.15519	none	OFF	OFF
SAOUHSC_01864	SAOUHSC_01864	hypothetical protein	hypothetical protein	7	TSB_HG001pJLctrl_exp	TSB_HG001pJLIsrR_exp	TSB_HG001pJLctrl_exp/TSB_HG001pJLIsrR_exp	1	1.25556	none	ON	ON
SAOUHSC_01865	TrmB	tRNA (guanine-N(7)-)-methyltransferase	tRNA (guanine-N(7)-)-methyltransferase	5	TSB_HG001pJLctrl_exp	TSB_HG001pJLIsrR_exp	TSB_HG001pJLctrl_exp/TSB_HG001pJLIsrR_exp	1	-1.6895	none	ON	ON
SAOUHSC_01869	SAOUHSC_01869	hypothetical protein	hypothetical protein	5	TSB_HG001pJLctrl_exp	TSB_HG001pJLIsrR_exp	TSB_HG001pJLctrl_exp/TSB_HG001pJLIsrR_exp	1	-1.26755	none	ON	ON	SigB
SAOUHSC_01874	SAOUHSC_01874	hypothetical protein	hypothetical protein	5	TSB_HG001pJLctrl_exp	TSB_HG001pJLIsrR_exp	TSB_HG001pJLctrl_exp/TSB_HG001pJLIsrR_exp	1	-1.33733	none	ON	ON
SAOUHSC_01875	LeuS	leucyl-tRNA synthetase	leucyl-tRNA synthetase	29	TSB_HG001pJLctrl_exp	TSB_HG001pJLIsrR_exp	TSB_HG001pJLctrl_exp/TSB_HG001pJLIsrR_exp	1	-1.1458	none	ON	ON	S740
SAOUHSC_01878	SAOUHSC_01878	hypothetical protein	hypothetical protein	4	TSB_HG001pJLctrl_exp	TSB_HG001pJLIsrR_exp	TSB_HG001pJLctrl_exp/TSB_HG001pJLIsrR_exp	1	1.10567	none	OFF	ON
SAOUHSC_01884	PutA	hypothetical protein	hypothetical protein	3	TSB_HG001pJLctrl_exp	TSB_HG001pJLIsrR_exp	TSB_HG001pJLctrl_exp/TSB_HG001pJLIsrR_exp	0.184544	-14.3846	none	OFF	OFF	CcpA
SAOUHSC_01888	RibB	riboflavin synthase subunit alpha	riboflavin synthase subunit alpha	5	TSB_HG001pJLctrl_exp	TSB_HG001pJLIsrR_exp	TSB_HG001pJLctrl_exp/TSB_HG001pJLIsrR_exp	1	-1.88349	none	OFF	OFF	S743
SAOUHSC_01895	SAOUHSC_01895	hypothetical protein	hypothetical protein	15	TSB_HG001pJLctrl_exp	TSB_HG001pJLIsrR_exp	TSB_HG001pJLctrl_exp/TSB_HG001pJLIsrR_exp	1	-1.16246	none	ON	ON
SAOUHSC_01901	Tal	putative translaldolase	putative translaldolase	14	TSB_HG001pJLctrl_exp	TSB_HG001pJLIsrR_exp	TSB_HG001pJLctrl_exp/TSB_HG001pJLIsrR_exp	0.676117	-1.8128	none	ON	ON
SAOUHSC_01908	SmdA	hypothetical protein	hypothetical protein	10	TSB_HG001pJLctrl_exp	TSB_HG001pJLIsrR_exp	TSB_HG001pJLctrl_exp/TSB_HG001pJLIsrR_exp	0.990931	-1.6472	none	ON	ON
SAOUHSC_01910	PckA	phosphoenolpyruvate carboxykinase	phosphoenolpyruvate carboxykinase	29	TSB_HG001pJLctrl_exp	TSB_HG001pJLIsrR_exp	TSB_HG001pJLctrl_exp/TSB_HG001pJLIsrR_exp	0.98912	-1.67036	none	ON	ON	CcpA
SAOUHSC_01918	SAOUHSC_01918	hypothetical protein	hypothetical protein	5	TSB_HG001pJLctrl_exp	TSB_HG001pJLIsrR_exp	TSB_HG001pJLctrl_exp/TSB_HG001pJLIsrR_exp	1	-1.13591	none	OFF	OFF
SAOUHSC_01919	SAOUHSC_01919	hypothetical protein	hypothetical protein	6	TSB_HG001pJLctrl_exp	TSB_HG001pJLIsrR_exp	TSB_HG001pJLctrl_exp/TSB_HG001pJLIsrR_exp	1	-1.42381	none	OFF	OFF
SAOUHSC_01920	SAOUHSC_01920	hypothetical protein	hypothetical protein	5	TSB_HG001pJLctrl_exp	TSB_HG001pJLIsrR_exp	TSB_HG001pJLctrl_exp/TSB_HG001pJLIsrR_exp	1	1.26905	none	OFF	OFF
SAOUHSC_01935	SplF	serine protease SplF	serine protease SplF	10	TSB_HG001pJLctrl_exp	TSB_HG001pJLIsrR_exp	TSB_HG001pJLctrl_exp/TSB_HG001pJLIsrR_exp	1	-1.13596	none	ON	ON	SaeR
SAOUHSC_01936	SplE	serine protease SplE	serine protease SplE	7	TSB_HG001pJLctrl_exp	TSB_HG001pJLIsrR_exp	TSB_HG001pJLctrl_exp/TSB_HG001pJLIsrR_exp	1	1.17685	none	OFF	OFF	SaeR
SAOUHSC_01938	SplD	serine protease SplD	serine protease SplD	2	TSB_HG001pJLctrl_exp	TSB_HG001pJLIsrR_exp	TSB_HG001pJLctrl_exp/TSB_HG001pJLIsrR_exp	1	1.15066	none	OFF	OFF	SaeR
SAOUHSC_01939	SplC	serine protease SplC	serine protease SplC	4	TSB_HG001pJLctrl_exp	TSB_HG001pJLIsrR_exp	TSB_HG001pJLctrl_exp/TSB_HG001pJLIsrR_exp	1	-2.51507	none	OFF	OFF	SaeR
SAOUHSC_01941	SplB	serine protease SplB	serine protease SplB	9	TSB_HG001pJLctrl_exp	TSB_HG001pJLIsrR_exp	TSB_HG001pJLctrl_exp/TSB_HG001pJLIsrR_exp	1	-1.57095	none	ON	ON	SaeR
SAOUHSC_01944	SAOUHSC_01944	hypothetical protein	hypothetical protein	4	TSB_HG001pJLctrl_exp	TSB_HG001pJLIsrR_exp	TSB_HG001pJLctrl_exp/TSB_HG001pJLIsrR_exp	1	1.11544	none	ON	OFF	SaeR; CcpA
SAOUHSC_01949	EpiP	intracellular serine protease	intracellular serine protease	6	TSB_HG001pJLctrl_exp	TSB_HG001pJLIsrR_exp	TSB_HG001pJLctrl_exp/TSB_HG001pJLIsrR_exp	1	-1.96612	none	OFF	OFF
SAOUHSC_01954	LukD	leukotoxin LukD	leukotoxin LukD	7	TSB_HG001pJLctrl_exp	TSB_HG001pJLIsrR_exp	TSB_HG001pJLctrl_exp/TSB_HG001pJLIsrR_exp	1	-1.23604	none	ON	ON	SaeR
SAOUHSC_01964	TraP	hypothetical protein	hypothetical protein	9	TSB_HG001pJLctrl_exp	TSB_HG001pJLIsrR_exp	TSB_HG001pJLctrl_exp/TSB_HG001pJLIsrR_exp	1	-1.00058	none	ON	ON
SAOUHSC_01966	SAOUHSC_01966	hypothetical protein	hypothetical protein	2	TSB_HG001pJLctrl_exp	TSB_HG001pJLIsrR_exp	TSB_HG001pJLctrl_exp/TSB_HG001pJLIsrR_exp	1	-2.79917	none	OFF	OFF
SAOUHSC_01967	EcsA	ABC transporter ATP-binding protein	ABC transporter ATP-binding protein	3	TSB_HG001pJLctrl_exp	TSB_HG001pJLIsrR_exp	TSB_HG001pJLctrl_exp/TSB_HG001pJLIsrR_exp	1	1.02426	none	ON	ON
SAOUHSC_01968	Hit	hypothetical protein	hypothetical protein	9	TSB_HG001pJLctrl_exp	TSB_HG001pJLIsrR_exp	TSB_HG001pJLctrl_exp/TSB_HG001pJLIsrR_exp	1	-1.05306	none	ON	ON
SAOUHSC_01969	SAOUHSC_01969	hypothetical protein	hypothetical protein	6	TSB_HG001pJLctrl_exp	TSB_HG001pJLIsrR_exp	TSB_HG001pJLctrl_exp/TSB_HG001pJLIsrR_exp	1	1.22968	none	ON	ON	SigB
SAOUHSC_01972	PrsA	protein export protein PrsA	protein export protein PrsA	15	TSB_HG001pJLctrl_exp	TSB_HG001pJLIsrR_exp	TSB_HG001pJLctrl_exp/TSB_HG001pJLIsrR_exp	1	-1.36333	none	ON	ON
SAOUHSC_01974	SAOUHSC_01974	hypothetical protein	hypothetical protein	19	TSB_HG001pJLctrl_exp	TSB_HG001pJLIsrR_exp	TSB_HG001pJLctrl_exp/TSB_HG001pJLIsrR_exp	1	1.08387	none	ON	ON
SAOUHSC_01977	SAOUHSC_01977	hypothetical protein	hypothetical protein	6	TSB_HG001pJLctrl_exp	TSB_HG001pJLIsrR_exp	TSB_HG001pJLctrl_exp/TSB_HG001pJLIsrR_exp	1	1.6045	none	ON	ON
SAOUHSC_01986	SAOUHSC_01986	hypothetical protein	hypothetical protein	2	TSB_HG001pJLctrl_exp	TSB_HG001pJLIsrR_exp	TSB_HG001pJLctrl_exp/TSB_HG001pJLIsrR_exp	1	-4.17803	none	OFF	OFF	SigB
SAOUHSC_01990	GlnQ	amino acid ABC transporter ATP-binding protein	amino acid ABC transporter ATP-binding protein	2	TSB_HG001pJLctrl_exp	TSB_HG001pJLIsrR_exp	TSB_HG001pJLctrl_exp/TSB_HG001pJLIsrR_exp	1	1.07286	none	OFF	OFF	CodY; ArgR
SAOUHSC_01991	GlnP	ABC transporter permease	ABC transporter permease	8	TSB_HG001pJLctrl_exp	TSB_HG001pJLIsrR_exp	TSB_HG001pJLctrl_exp/TSB_HG001pJLIsrR_exp	1	-1.06556	none	ON	ON	CodY; ArgR
SAOUHSC_01999	Bcp	hypothetical protein	hypothetical protein	9	TSB_HG001pJLctrl_exp	TSB_HG001pJLIsrR_exp	TSB_HG001pJLctrl_exp/TSB_HG001pJLIsrR_exp	1	-1.32991	none	ON	ON	PerR
SAOUHSC_02004	SAOUHSC_02004	hypothetical protein	hypothetical protein	6	TSB_HG001pJLctrl_exp	TSB_HG001pJLIsrR_exp	TSB_HG001pJLctrl_exp/TSB_HG001pJLIsrR_exp	1	-1.20976	none	ON	ON
SAOUHSC_02009	SAOUHSC_02009	hypothetical protein	hypothetical protein	3	TSB_HG001pJLctrl_exp	TSB_HG001pJLIsrR_exp	TSB_HG001pJLctrl_exp/TSB_HG001pJLIsrR_exp	1	1.44488	none	OFF	OFF
SAOUHSC_02010	SAOUHSC_02010	hypothetical protein	hypothetical protein	2	TSB_HG001pJLctrl_exp	TSB_HG001pJLIsrR_exp	TSB_HG001pJLctrl_exp/TSB_HG001pJLIsrR_exp	0.676117	-9.60176	none	OFF	OFF
SAOUHSC_02012	SgtB	glycosyltransferase	glycosyltransferase	3	TSB_HG001pJLctrl_exp	TSB_HG001pJLIsrR_exp	TSB_HG001pJLctrl_exp/TSB_HG001pJLIsrR_exp	1	1.14587	none	ON	ON
SAOUHSC_02013	SAOUHSC_02013	hypothetical protein	hypothetical protein	7	TSB_HG001pJLctrl_exp	TSB_HG001pJLIsrR_exp	TSB_HG001pJLctrl_exp/TSB_HG001pJLIsrR_exp	1	-1.35508	none	ON	ON	SigB
SAOUHSC_02014	SAOUHSC_02014	hypothetical protein	hypothetical protein	3	TSB_HG001pJLctrl_exp	TSB_HG001pJLIsrR_exp	TSB_HG001pJLctrl_exp/TSB_HG001pJLIsrR_exp	1	-1.067	none	OFF	OFF
SAOUHSC_02019	SAOUHSC_02019	autolysin	autolysin	3	TSB_HG001pJLctrl_exp	TSB_HG001pJLIsrR_exp	TSB_HG001pJLctrl_exp/TSB_HG001pJLIsrR_exp	1	-1.50626	none	OFF	ON
SAOUHSC_02020	SAOUHSC_02020	holin	holin	2	TSB_HG001pJLctrl_exp	TSB_HG001pJLIsrR_exp	TSB_HG001pJLctrl_exp/TSB_HG001pJLIsrR_exp	0.986632	-6.38617	none	OFF	OFF
SAOUHSC_02021	SAOUHSC_02021	phi ETA orf 63-like protein	phi ETA orf 63-like protein	6	TSB_HG001pJLctrl_exp	TSB_HG001pJLIsrR_exp	TSB_HG001pJLctrl_exp/TSB_HG001pJLIsrR_exp	1	-1.3666	none	ON	ON
SAOUHSC_02022	SAOUHSC_02022	phage tail fiber protein	phage tail fiber protein	17	TSB_HG001pJLctrl_exp	TSB_HG001pJLIsrR_exp	TSB_HG001pJLctrl_exp/TSB_HG001pJLIsrR_exp	0.650043	-1.79453	none	ON	ON
SAOUHSC_02023	SAOUHSC_02023	bifunctional autolysin	bifunctional autolysin	4	TSB_HG001pJLctrl_exp	TSB_HG001pJLIsrR_exp	TSB_HG001pJLctrl_exp/TSB_HG001pJLIsrR_exp	1	1.02494	none	OFF	ON
SAOUHSC_02027	SAOUHSC_02027	SLT orf 129-like protein	SLT orf 129-like protein	5	TSB_HG001pJLctrl_exp	TSB_HG001pJLIsrR_exp	TSB_HG001pJLctrl_exp/TSB_HG001pJLIsrR_exp	1	-1.45168	none	ON	ON
SAOUHSC_02028	SAOUHSC_02028	phiETA ORF57-like protein	phiETA ORF57-like protein	22	TSB_HG001pJLctrl_exp	TSB_HG001pJLIsrR_exp	TSB_HG001pJLctrl_exp/TSB_HG001pJLIsrR_exp	0.986632	-1.51559	none	ON	ON
SAOUHSC_02029	SAOUHSC_02029	phi ETA orf 56-like protein	phi ETA orf 56-like protein	11	TSB_HG001pJLctrl_exp	TSB_HG001pJLIsrR_exp	TSB_HG001pJLctrl_exp/TSB_HG001pJLIsrR_exp	0.892034	-1.78977	none	ON	ON
SAOUHSC_02030	SAOUHSC_02030	phi ETA orf 55-like protein	phi ETA orf 55-like protein	4	TSB_HG001pJLctrl_exp	TSB_HG001pJLIsrR_exp	TSB_HG001pJLctrl_exp/TSB_HG001pJLIsrR_exp	1	-1.24781	none	OFF	OFF
SAOUHSC_02031	SAOUHSC_02031	hypothetical protein	hypothetical protein	3	TSB_HG001pJLctrl_exp	TSB_HG001pJLIsrR_exp	TSB_HG001pJLctrl_exp/TSB_HG001pJLIsrR_exp	1	-1.05924	none	OFF	OFF
SAOUHSC_02033	SAOUHSC_02033	phage tape measure protein	phage tape measure protein	2	TSB_HG001pJLctrl_exp	TSB_HG001pJLIsrR_exp	TSB_HG001pJLctrl_exp/TSB_HG001pJLIsrR_exp	1	-1.41991	none	OFF	OFF
SAOUHSC_02035	SAOUHSC_02035	hypothetical protein	hypothetical protein	3	TSB_HG001pJLctrl_exp	TSB_HG001pJLIsrR_exp	TSB_HG001pJLctrl_exp/TSB_HG001pJLIsrR_exp	0.676117	-2.80405	none	ON	ON
SAOUHSC_02036	SAOUHSC_02036	phage structural protein	phage structural protein	6	TSB_HG001pJLctrl_exp	TSB_HG001pJLIsrR_exp	TSB_HG001pJLctrl_exp/TSB_HG001pJLIsrR_exp	0.981053	-1.87944	none	ON	ON
SAOUHSC_02037	SAOUHSC_02037	hypothetical protein	hypothetical protein	4	TSB_HG001pJLctrl_exp	TSB_HG001pJLIsrR_exp	TSB_HG001pJLctrl_exp/TSB_HG001pJLIsrR_exp	0.986632	-1.97248	none	OFF	ON
SAOUHSC_02041	SAOUHSC_02041	phi Mu50B-like protein	phi Mu50B-like protein	2	TSB_HG001pJLctrl_exp	TSB_HG001pJLIsrR_exp	TSB_HG001pJLctrl_exp/TSB_HG001pJLIsrR_exp	1	-1.6948	none	ON	ON
SAOUHSC_02042	SAOUHSC_02042	phi Mu50B-like protein	phi Mu50B-like protein	4	TSB_HG001pJLctrl_exp	TSB_HG001pJLIsrR_exp	TSB_HG001pJLctrl_exp/TSB_HG001pJLIsrR_exp	1	-1.33499	none	ON	ON
SAOUHSC_02043	SAOUHSC_02043	phage head protein	phage head protein	14	TSB_HG001pJLctrl_exp	TSB_HG001pJLIsrR_exp	TSB_HG001pJLctrl_exp/TSB_HG001pJLIsrR_exp	0.797359	-1.7701	none	ON	ON
SAOUHSC_02044	SAOUHSC_02044	hypothetical protein	hypothetical protein	6	TSB_HG001pJLctrl_exp	TSB_HG001pJLIsrR_exp	TSB_HG001pJLctrl_exp/TSB_HG001pJLIsrR_exp	1	-1.32538	none	ON	ON
SAOUHSC_02047	SAOUHSC_02047	phage head morphogenesis protein	phage head morphogenesis protein	3	TSB_HG001pJLctrl_exp	TSB_HG001pJLIsrR_exp	TSB_HG001pJLctrl_exp/TSB_HG001pJLIsrR_exp	1	-1.9201	none	OFF	ON
SAOUHSC_02048	SAOUHSC_02048	SPP1 family phage portal protein	SPP1 family phage portal protein	9	TSB_HG001pJLctrl_exp	TSB_HG001pJLIsrR_exp	TSB_HG001pJLctrl_exp/TSB_HG001pJLIsrR_exp	1	-1.97067	none	ON	ON
SAOUHSC_02055	SAOUHSC_02055	hypothetical protein	hypothetical protein	3	TSB_HG001pJLctrl_exp	TSB_HG001pJLIsrR_exp	TSB_HG001pJLctrl_exp/TSB_HG001pJLIsrR_exp	1	-1.1422	none	OFF	OFF
SAOUHSC_02057	SAOUHSC_02057	dUTP pyrophosphatase	dUTP pyrophosphatase	10	TSB_HG001pJLctrl_exp	TSB_HG001pJLIsrR_exp	TSB_HG001pJLctrl_exp/TSB_HG001pJLIsrR_exp	0.676117	-1.95829	none	ON	ON
SAOUHSC_02061	SAOUHSC_02061	phi PVL orf 50-like protein	phi PVL orf 50-like protein	2	TSB_HG001pJLctrl_exp	TSB_HG001pJLIsrR_exp	TSB_HG001pJLctrl_exp/TSB_HG001pJLIsrR_exp	1	2.2244	none	OFF	OFF
SAOUHSC_02062	SAOUHSC_02062	helix-turn-helix DNA binding protein	helix-turn-helix DNA binding protein	2	TSB_HG001pJLctrl_exp	TSB_HG001pJLIsrR_exp	TSB_HG001pJLctrl_exp/TSB_HG001pJLIsrR_exp	1	-1.1773	none	OFF	ON
SAOUHSC_02063	SAOUHSC_02063	PV83 orf 23-like protein	PV83 orf 23-like protein	5	TSB_HG001pJLctrl_exp	TSB_HG001pJLIsrR_exp	TSB_HG001pJLctrl_exp/TSB_HG001pJLIsrR_exp	1	1.05909	none	OFF	OFF
SAOUHSC_02065	SAOUHSC_02065	hypothetical protein	hypothetical protein	2	TSB_HG001pJLctrl_exp	TSB_HG001pJLIsrR_exp	TSB_HG001pJLctrl_exp/TSB_HG001pJLIsrR_exp	1	-4.87398	none	OFF	OFF
SAOUHSC_02069	SAOUHSC_02069	phi PV83 orf 20-like protein	phi PV83 orf 20-like protein	4	TSB_HG001pJLctrl_exp	TSB_HG001pJLIsrR_exp	TSB_HG001pJLctrl_exp/TSB_HG001pJLIsrR_exp	1	-1.46637	none	ON	ON
SAOUHSC_02071	SAOUHSC_02071	single-strand DNA-binding protein	single-strand DNA-binding protein	9	TSB_HG001pJLctrl_exp	TSB_HG001pJLIsrR_exp	TSB_HG001pJLctrl_exp/TSB_HG001pJLIsrR_exp	0.98912	-1.60197	none	ON	ON
SAOUHSC_02072	SAOUHSC_02072	hypothetical protein	hypothetical protein	8	TSB_HG001pJLctrl_exp	TSB_HG001pJLIsrR_exp	TSB_HG001pJLctrl_exp/TSB_HG001pJLIsrR_exp	1	-1.3548	none	ON	ON
SAOUHSC_02073	SAOUHSC_02073	hypothetical protein	hypothetical protein	6	TSB_HG001pJLctrl_exp	TSB_HG001pJLIsrR_exp	TSB_HG001pJLctrl_exp/TSB_HG001pJLIsrR_exp	0.848631	-2.48326	none	ON	ON
SAOUHSC_02074	SAOUHSC_02074	phi PVL orf 39-like protein	phi PVL orf 39-like protein	5	TSB_HG001pJLctrl_exp	TSB_HG001pJLIsrR_exp	TSB_HG001pJLctrl_exp/TSB_HG001pJLIsrR_exp	1	-1.42677	none	ON	ON
SAOUHSC_02080	SAOUHSC_02080	bacteriophage L54a antirepressor	bacteriophage L54a antirepressor	8	TSB_HG001pJLctrl_exp	TSB_HG001pJLIsrR_exp	TSB_HG001pJLctrl_exp/TSB_HG001pJLIsrR_exp	1	-1.4291	none	ON	ON
SAOUHSC_02086	SAOUHSC_02086	PV83 orf 4-like protein	PV83 orf 4-like protein	2	TSB_HG001pJLctrl_exp	TSB_HG001pJLIsrR_exp	TSB_HG001pJLctrl_exp/TSB_HG001pJLIsrR_exp	1	-1.41496	none	OFF	OFF
SAOUHSC_02091	SAOUHSC_02091	acyl-CoA thioesterase	acyl-CoA thioesterase	4	TSB_HG001pJLctrl_exp	TSB_HG001pJLIsrR_exp	TSB_HG001pJLctrl_exp/TSB_HG001pJLIsrR_exp	0.986632	2.64661	none	OFF	ON
SAOUHSC_02092	AmpS	aminopeptidase PepS	aminopeptidase PepS	22	TSB_HG001pJLctrl_exp	TSB_HG001pJLIsrR_exp	TSB_HG001pJLctrl_exp/TSB_HG001pJLIsrR_exp	1	-1.34638	none	ON	ON
SAOUHSC_02093	SAOUHSC_02093	hypothetical protein	hypothetical protein	3	TSB_HG001pJLctrl_exp	TSB_HG001pJLIsrR_exp	TSB_HG001pJLctrl_exp/TSB_HG001pJLIsrR_exp	1	1.17544	none	OFF	ON
SAOUHSC_02096	SAOUHSC_02096	hypothetical protein	hypothetical protein	4	TSB_HG001pJLctrl_exp	TSB_HG001pJLIsrR_exp	TSB_HG001pJLctrl_exp/TSB_HG001pJLIsrR_exp	1	-1.7159	none	OFF	OFF	SigB
SAOUHSC_02097	SAOUHSC_02097	hypothetical protein	hypothetical protein	3	TSB_HG001pJLctrl_exp	TSB_HG001pJLIsrR_exp	TSB_HG001pJLctrl_exp/TSB_HG001pJLIsrR_exp	1	-1.84895	none	OFF	ON	SigB
SAOUHSC_02099	VraS	histidine kinase	histidine kinase	2	TSB_HG001pJLctrl_exp	TSB_HG001pJLIsrR_exp	TSB_HG001pJLctrl_exp/TSB_HG001pJLIsrR_exp	1	1.6545	none	OFF	OFF
SAOUHSC_02118	GatC	aspartyl/glutamyl-tRNA amidotransferase subunit C	aspartyl/glutamyl-tRNA amidotransferase subunit C	6	TSB_HG001pJLctrl_exp	TSB_HG001pJLIsrR_exp	TSB_HG001pJLctrl_exp/TSB_HG001pJLIsrR_exp	1	1.05603	none	ON	ON
SAOUHSC_02121	SAOUHSC_02121	hypothetical protein	hypothetical protein	15	TSB_HG001pJLctrl_exp	TSB_HG001pJLIsrR_exp	TSB_HG001pJLctrl_exp/TSB_HG001pJLIsrR_exp	1	-1.14558	none	ON	ON
SAOUHSC_02127	ScpA	staphopain thiol proteinase	staphopain thiol proteinase	18	TSB_HG001pJLctrl_exp	TSB_HG001pJLIsrR_exp	TSB_HG001pJLctrl_exp/TSB_HG001pJLIsrR_exp	1	-1.15925	none	ON	ON
SAOUHSC_02129	ScpB	hypothetical protein	hypothetical protein	2	TSB_HG001pJLctrl_exp	TSB_HG001pJLIsrR_exp	TSB_HG001pJLctrl_exp/TSB_HG001pJLIsrR_exp	1	-1.26544	none	OFF	OFF
SAOUHSC_02130	SAOUHSC_02130	hypothetical protein	hypothetical protein	2	TSB_HG001pJLctrl_exp	TSB_HG001pJLIsrR_exp	TSB_HG001pJLctrl_exp/TSB_HG001pJLIsrR_exp	1	-3.71236	none	OFF	ON
SAOUHSC_02135	PheA	hypothetical protein	hypothetical protein	5	TSB_HG001pJLctrl_exp	TSB_HG001pJLIsrR_exp	TSB_HG001pJLctrl_exp/TSB_HG001pJLIsrR_exp	1	-1.21994	none	ON	ON
SAOUHSC_02139	PncA	pyrazinamidase/nicotinamidase	pyrazinamidase/nicotinamidase	8	TSB_HG001pJLctrl_exp	TSB_HG001pJLIsrR_exp	TSB_HG001pJLctrl_exp/TSB_HG001pJLIsrR_exp	1	1.00564	none	ON	ON
SAOUHSC_02143	SAOUHSC_02143	hypothetical protein	hypothetical protein	18	TSB_HG001pJLctrl_exp	TSB_HG001pJLIsrR_exp	TSB_HG001pJLctrl_exp/TSB_HG001pJLIsrR_exp	1	1.13722	none	ON	ON
SAOUHSC_02147	SAOUHSC_02147	hypothetical protein	hypothetical protein	3	TSB_HG001pJLctrl_exp	TSB_HG001pJLIsrR_exp	TSB_HG001pJLctrl_exp/TSB_HG001pJLIsrR_exp	1	-1.03288	none	OFF	OFF
SAOUHSC_02149	SAOUHSC_02149	hypothetical protein	hypothetical protein	2	TSB_HG001pJLctrl_exp	TSB_HG001pJLIsrR_exp	TSB_HG001pJLctrl_exp/TSB_HG001pJLIsrR_exp	1	-1.44144	none	OFF	OFF
SAOUHSC_02152	PmtC	ABC transporter ATP-binding protein	ABC transporter ATP-binding protein	13	TSB_HG001pJLctrl_exp	TSB_HG001pJLIsrR_exp	TSB_HG001pJLctrl_exp/TSB_HG001pJLIsrR_exp	1	-1.43194	none	ON	ON	PmtR
SAOUHSC_02154	PmtA	ABC transporter ATP-binding protein	ABC transporter ATP-binding protein	2	TSB_HG001pJLctrl_exp	TSB_HG001pJLIsrR_exp	TSB_HG001pJLctrl_exp/TSB_HG001pJLIsrR_exp	1	1.8457	none	OFF	OFF	PmtR
SAOUHSC_02161	Eap/map	MHC class II analog protein	MHC class II analog protein	16	TSB_HG001pJLctrl_exp	TSB_HG001pJLIsrR_exp	TSB_HG001pJLctrl_exp/TSB_HG001pJLIsrR_exp	1	-1.35126	none	ON	ON	SaeR
SAOUHSC_02167	Scn	hypothetical protein	hypothetical protein	2	TSB_HG001pJLctrl_exp	TSB_HG001pJLIsrR_exp	TSB_HG001pJLctrl_exp/TSB_HG001pJLIsrR_exp	1	-2.09785	none	ON	ON	SaeR
SAOUHSC_02169	Chp	chemotaxis-inhibiting protein CHIPS	chemotaxis-inhibiting protein CHIPS	6	TSB_HG001pJLctrl_exp	TSB_HG001pJLIsrR_exp	TSB_HG001pJLctrl_exp/TSB_HG001pJLIsrR_exp	0.323015	-2.88273	none	ON	ON	SaeR
SAOUHSC_02171	Sak	staphylokinase	staphylokinase	9	TSB_HG001pJLctrl_exp	TSB_HG001pJLIsrR_exp	TSB_HG001pJLctrl_exp/TSB_HG001pJLIsrR_exp	1	-1.47168	none	ON	ON	SaeR
SAOUHSC_02185	SAOUHSC_02185	phi PVL orf 13-like protein	phi PVL orf 13-like protein	12	TSB_HG001pJLctrl_exp	TSB_HG001pJLIsrR_exp	TSB_HG001pJLctrl_exp/TSB_HG001pJLIsrR_exp	1	-1.22185	none	ON	ON
SAOUHSC_02191	SAOUHSC_02191	HK97 family phage major capsid protein	HK97 family phage major capsid protein	2	TSB_HG001pJLctrl_exp	TSB_HG001pJLIsrR_exp	TSB_HG001pJLctrl_exp/TSB_HG001pJLIsrR_exp	1	-2.92827	none	OFF	OFF
SAOUHSC_02218	SAOUHSC_02218	hypothetical protein	hypothetical protein	6	TSB_HG001pJLctrl_exp	TSB_HG001pJLIsrR_exp	TSB_HG001pJLctrl_exp/TSB_HG001pJLIsrR_exp	1	-1.37113	none	ON	ON
SAOUHSC_02220	SAOUHSC_02220	phi ETA orf 18-like protein	phi ETA orf 18-like protein	7	TSB_HG001pJLctrl_exp	TSB_HG001pJLIsrR_exp	TSB_HG001pJLctrl_exp/TSB_HG001pJLIsrR_exp	0.990931	-1.69107	none	OFF	ON
SAOUHSC_02223	SAOUHSC_02223	phi PVL orf 39-like protein	phi PVL orf 39-like protein	2	TSB_HG001pJLctrl_exp	TSB_HG001pJLIsrR_exp	TSB_HG001pJLctrl_exp/TSB_HG001pJLIsrR_exp	1	1.30971	none	OFF	OFF
SAOUHSC_02228	SAOUHSC_02228	hypothetical protein	hypothetical protein	2	TSB_HG001pJLctrl_exp	TSB_HG001pJLIsrR_exp	TSB_HG001pJLctrl_exp/TSB_HG001pJLIsrR_exp	1	4.93233	none	OFF	OFF
SAOUHSC_02232	SAOUHSC_02232	phi PVL orf 33-like protein	phi PVL orf 33-like protein	3	TSB_HG001pJLctrl_exp	TSB_HG001pJLIsrR_exp	TSB_HG001pJLctrl_exp/TSB_HG001pJLIsrR_exp	1	-1.06851	none	OFF	OFF
SAOUHSC_02241	LukG	hypothetical protein	hypothetical protein	8	TSB_HG001pJLctrl_exp	TSB_HG001pJLIsrR_exp	TSB_HG001pJLctrl_exp/TSB_HG001pJLIsrR_exp	0.676117	-2.05513	none	ON	ON	SaeR
SAOUHSC_02243	LukH	hypothetical protein	hypothetical protein	9	TSB_HG001pJLctrl_exp	TSB_HG001pJLIsrR_exp	TSB_HG001pJLctrl_exp/TSB_HG001pJLIsrR_exp	1	-1.39131	none	ON	ON	SaeR
SAOUHSC_02246	FhuD1	hypothetical protein	hypothetical protein	7	TSB_HG001pJLctrl_exp	TSB_HG001pJLIsrR_exp	TSB_HG001pJLctrl_exp/TSB_HG001pJLIsrR_exp	1	-1.47316	none	OFF	OFF	Fur
SAOUHSC_02248	SAOUHSC_02248	hypothetical protein	hypothetical protein	4	TSB_HG001pJLctrl_exp	TSB_HG001pJLIsrR_exp	TSB_HG001pJLctrl_exp/TSB_HG001pJLIsrR_exp	1	1.15523	none	ON	ON	SigB
SAOUHSC_02255	GroES	co-chaperonin GroES	co-chaperonin GroES	6	TSB_HG001pJLctrl_exp	TSB_HG001pJLIsrR_exp	TSB_HG001pJLctrl_exp/TSB_HG001pJLIsrR_exp	1	-1.18461	none	ON	ON	CtsR; HrcA
SAOUHSC_02257	SdrH	hypothetical protein	hypothetical protein	9	TSB_HG001pJLctrl_exp	TSB_HG001pJLIsrR_exp	TSB_HG001pJLctrl_exp/TSB_HG001pJLIsrR_exp	1	-1.42238	none	ON	ON	GraR
SAOUHSC_02258	SAOUHSC_02258	hypothetical protein	hypothetical protein	6	TSB_HG001pJLctrl_exp	TSB_HG001pJLIsrR_exp	TSB_HG001pJLctrl_exp/TSB_HG001pJLIsrR_exp	1	1.2759	none	ON	ON
SAOUHSC_02259	SAOUHSC_02259	hypothetical protein	hypothetical protein	5	TSB_HG001pJLctrl_exp	TSB_HG001pJLIsrR_exp	TSB_HG001pJLctrl_exp/TSB_HG001pJLIsrR_exp	1	-1.28961	none	ON	ON
SAOUHSC_02268	ScrB	sucrose-6-phosphate hydrolase	sucrose-6-phosphate hydrolase	14	TSB_HG001pJLctrl_exp	TSB_HG001pJLIsrR_exp	TSB_HG001pJLctrl_exp/TSB_HG001pJLIsrR_exp	1	-1.15357	none	ON	ON	ScrR
SAOUHSC_02281	IlvD	dihydroxy-acid dehydratase	dihydroxy-acid dehydratase	3	TSB_HG001pJLctrl_exp	TSB_HG001pJLIsrR_exp	TSB_HG001pJLctrl_exp/TSB_HG001pJLIsrR_exp	1	1.107	none	OFF	OFF	CodY
SAOUHSC_02285	LeuA	2-isopropylmalate synthase	2-isopropylmalate synthase	8	TSB_HG001pJLctrl_exp	TSB_HG001pJLIsrR_exp	TSB_HG001pJLctrl_exp/TSB_HG001pJLIsrR_exp	1	-1.62482	none	OFF	OFF	CodY
SAOUHSC_02300	RsbV	STAS domain-containing protein	STAS domain-containing protein	4	TSB_HG001pJLctrl_exp	TSB_HG001pJLIsrR_exp	TSB_HG001pJLctrl_exp/TSB_HG001pJLIsrR_exp	1	-1.18071	none	ON	ON	SigB
SAOUHSC_02310	KdpC	potassium-transporting ATPase subunit C	potassium-transporting ATPase subunit C	2	TSB_HG001pJLctrl_exp	TSB_HG001pJLIsrR_exp	TSB_HG001pJLctrl_exp/TSB_HG001pJLIsrR_exp	1	-2.34119	none	OFF	OFF
SAOUHSC_02320	SAOUHSC_02320	hypothetical protein	hypothetical protein	3	TSB_HG001pJLctrl_exp	TSB_HG001pJLIsrR_exp	TSB_HG001pJLctrl_exp/TSB_HG001pJLIsrR_exp	1	2.23383	none	OFF	OFF	SigB
SAOUHSC_02321	SAOUHSC_02321	hypothetical protein	hypothetical protein	2	TSB_HG001pJLctrl_exp	TSB_HG001pJLIsrR_exp	TSB_HG001pJLctrl_exp/TSB_HG001pJLIsrR_exp	1	-1.29593	none	OFF	OFF
SAOUHSC_02324	SAOUHSC_02324	hypothetical protein	hypothetical protein	3	TSB_HG001pJLctrl_exp	TSB_HG001pJLIsrR_exp	TSB_HG001pJLctrl_exp/TSB_HG001pJLIsrR_exp	1	-1.20819	none	ON	ON
SAOUHSC_02327	YidC	hypothetical protein	hypothetical protein	2	TSB_HG001pJLctrl_exp	TSB_HG001pJLIsrR_exp	TSB_HG001pJLctrl_exp/TSB_HG001pJLIsrR_exp	1	-2.20327	none	OFF	OFF
SAOUHSC_02333	SceD	transglycosylase SceD	transglycosylase SceD	7	TSB_HG001pJLctrl_exp	TSB_HG001pJLIsrR_exp	TSB_HG001pJLctrl_exp/TSB_HG001pJLIsrR_exp	1	-1.18355	none	ON	ON	WalR
SAOUHSC_02336	FabZ	(3R)-hydroxymyristoyl-ACP dehydratase	(3R)-hydroxymyristoyl-ACP dehydratase	7	TSB_HG001pJLctrl_exp	TSB_HG001pJLIsrR_exp	TSB_HG001pJLctrl_exp/TSB_HG001pJLIsrR_exp	1	-1.17374	none	ON	ON	SigB
SAOUHSC_02340	AtpC	F0F1 ATP synthase subunit epsilon	F0F1 ATP synthase subunit epsilon	6	TSB_HG001pJLctrl_exp	TSB_HG001pJLIsrR_exp	TSB_HG001pJLctrl_exp/TSB_HG001pJLIsrR_exp	1	-1.69051	none	ON	ON
SAOUHSC_02341	AtpD	F0F1 ATP synthase subunit beta	F0F1 ATP synthase subunit beta	21	TSB_HG001pJLctrl_exp	TSB_HG001pJLIsrR_exp	TSB_HG001pJLctrl_exp/TSB_HG001pJLIsrR_exp	1	-1.15102	none	ON	ON
SAOUHSC_02346	AtpH	F0F1 ATP synthase subunit delta	F0F1 ATP synthase subunit delta	8	TSB_HG001pJLctrl_exp	TSB_HG001pJLIsrR_exp	TSB_HG001pJLctrl_exp/TSB_HG001pJLIsrR_exp	1	-1.15943	none	ON	ON
SAOUHSC_02347	AtpF	F0F1 ATP synthase subunit B	F0F1 ATP synthase subunit B	2	TSB_HG001pJLctrl_exp	TSB_HG001pJLIsrR_exp	TSB_HG001pJLctrl_exp/TSB_HG001pJLIsrR_exp	1	1.47024	none	OFF	OFF
SAOUHSC_02350	AtpB	F0F1 ATP synthase subunit A	F0F1 ATP synthase subunit A	3	TSB_HG001pJLctrl_exp	TSB_HG001pJLIsrR_exp	TSB_HG001pJLctrl_exp/TSB_HG001pJLIsrR_exp	1	-1.0007	none	OFF	OFF
SAOUHSC_02359	PrfA	peptide chain release factor 1	peptide chain release factor 1	14	TSB_HG001pJLctrl_exp	TSB_HG001pJLIsrR_exp	TSB_HG001pJLctrl_exp/TSB_HG001pJLIsrR_exp	1	-1.27197	none	ON	ON
SAOUHSC_02361	RpmE2	50S ribosomal protein L31 type B	50S ribosomal protein L31 type B	6	TSB_HG001pJLctrl_exp	TSB_HG001pJLIsrR_exp	TSB_HG001pJLctrl_exp/TSB_HG001pJLIsrR_exp	1	-1.39869	none	ON	ON
SAOUHSC_02373	SAOUHSC_02373	hypothetical protein	hypothetical protein	11	TSB_HG001pJLctrl_exp	TSB_HG001pJLIsrR_exp	TSB_HG001pJLctrl_exp/TSB_HG001pJLIsrR_exp	1	1.17814	none	ON	ON	CodY
SAOUHSC_02379	DeoC2	2-deoxyribose-5-phosphate aldolase	2-deoxyribose-5-phosphate aldolase	2	TSB_HG001pJLctrl_exp	TSB_HG001pJLIsrR_exp	TSB_HG001pJLctrl_exp/TSB_HG001pJLIsrR_exp	1	-1.32212	none	OFF	OFF	CcpA
SAOUHSC_02380	DeoD	purine nucleoside phosphorylase	purine nucleoside phosphorylase	13	TSB_HG001pJLctrl_exp	TSB_HG001pJLIsrR_exp	TSB_HG001pJLctrl_exp/TSB_HG001pJLIsrR_exp	1	-1.20235	none	ON	ON
SAOUHSC_02400	MtlA	PTS system mannitol-specific protein	PTS system mannitol-specific protein	3	TSB_HG001pJLctrl_exp	TSB_HG001pJLIsrR_exp	TSB_HG001pJLctrl_exp/TSB_HG001pJLIsrR_exp	1	3.3339	none	OFF	OFF	MtlR
SAOUHSC_02402	MtlF	PTS system mannitol-specific transporter subunit IIA	PTS system mannitol-specific transporter subunit IIA	8	TSB_HG001pJLctrl_exp	TSB_HG001pJLIsrR_exp	TSB_HG001pJLctrl_exp/TSB_HG001pJLIsrR_exp	1	-1.24191	none	ON	ON	SigB; MtlR
SAOUHSC_02404	FmtB	hypothetical protein	hypothetical protein	55	TSB_HG001pJLctrl_exp	TSB_HG001pJLIsrR_exp	TSB_HG001pJLctrl_exp/TSB_HG001pJLIsrR_exp	1	1.02783	none	ON	ON
SAOUHSC_02406	YbbR	hypothetical protein	hypothetical protein	12	TSB_HG001pJLctrl_exp	TSB_HG001pJLIsrR_exp	TSB_HG001pJLctrl_exp/TSB_HG001pJLIsrR_exp	1	-1.16465	none	ON	ON
SAOUHSC_02425	SAOUHSC_02425	hypothetical protein	hypothetical protein	5	TSB_HG001pJLctrl_exp	TSB_HG001pJLIsrR_exp	TSB_HG001pJLctrl_exp/TSB_HG001pJLIsrR_exp	1	2.77801	none	ON	OFF	CcpA
SAOUHSC_02430	HtsA	ABC transporter substrate-binding protein	ABC transporter substrate-binding protein	16	TSB_HG001pJLctrl_exp	TSB_HG001pJLIsrR_exp	TSB_HG001pJLctrl_exp/TSB_HG001pJLIsrR_exp	1	-1.1141	none	ON	ON	Fur
SAOUHSC_02442	SAOUHSC_02442	hypothetical protein	hypothetical protein	2	TSB_HG001pJLctrl_exp	TSB_HG001pJLIsrR_exp	TSB_HG001pJLctrl_exp/TSB_HG001pJLIsrR_exp	1	1.19734	none	OFF	OFF	SigB
SAOUHSC_02443	AmaP	hypothetical protein	hypothetical protein	5	TSB_HG001pJLctrl_exp	TSB_HG001pJLIsrR_exp	TSB_HG001pJLctrl_exp/TSB_HG001pJLIsrR_exp	1	-1.50122	none	OFF	OFF	SigB
SAOUHSC_02447	SAOUHSC_02447	hypothetical protein	hypothetical protein	16	TSB_HG001pJLctrl_exp	TSB_HG001pJLIsrR_exp	TSB_HG001pJLctrl_exp/TSB_HG001pJLIsrR_exp	1	-1.09047	none	ON	ON
SAOUHSC_02448	SAOUHSC_02448	hypothetical protein	hypothetical protein	10	TSB_HG001pJLctrl_exp	TSB_HG001pJLIsrR_exp	TSB_HG001pJLctrl_exp/TSB_HG001pJLIsrR_exp	1	1.00454	none	ON	ON
SAOUHSC_02449	LacG	6-phospho-beta-galactosidase	6-phospho-beta-galactosidase	8	TSB_HG001pJLctrl_exp	TSB_HG001pJLIsrR_exp	TSB_HG001pJLctrl_exp/TSB_HG001pJLIsrR_exp	1	1.12801	none	ON	ON	LacR
SAOUHSC_02457	CobB	NAD-dependent deacetylase	NAD-dependent deacetylase	6	TSB_HG001pJLctrl_exp	TSB_HG001pJLIsrR_exp	TSB_HG001pJLctrl_exp/TSB_HG001pJLIsrR_exp	1	-1.46972	none	ON	ON
SAOUHSC_02463	HysA	hyaluronate lyase	hyaluronate lyase	19	TSB_HG001pJLctrl_exp	TSB_HG001pJLIsrR_exp	TSB_HG001pJLctrl_exp/TSB_HG001pJLIsrR_exp	1	-1.43386	none	ON	ON
SAOUHSC_02466	SAOUHSC_02466	truncated MHC class II analog protein	truncated MHC class II analog protein	9	TSB_HG001pJLctrl_exp	TSB_HG001pJLIsrR_exp	TSB_HG001pJLctrl_exp/TSB_HG001pJLIsrR_exp	1	1.28024	none	ON	ON	SigB
SAOUHSC_02467	BudA1	alpha-acetolactate decarboxylase	alpha-acetolactate decarboxylase	9	TSB_HG001pJLctrl_exp	TSB_HG001pJLIsrR_exp	TSB_HG001pJLctrl_exp/TSB_HG001pJLIsrR_exp	1	-1.05595	none	ON	ON
SAOUHSC_02468	BudB	acetolactate synthase	acetolactate synthase	18	TSB_HG001pJLctrl_exp	TSB_HG001pJLIsrR_exp	TSB_HG001pJLctrl_exp/TSB_HG001pJLIsrR_exp	1	-1.23581	none	ON	ON
SAOUHSC_02474	SAOUHSC_02474	hypothetical protein	hypothetical protein	2	TSB_HG001pJLctrl_exp	TSB_HG001pJLIsrR_exp	TSB_HG001pJLctrl_exp/TSB_HG001pJLIsrR_exp	1	1.92396	none	OFF	OFF
SAOUHSC_02478	RplM	50S ribosomal protein L13	50S ribosomal protein L13	12	TSB_HG001pJLctrl_exp	TSB_HG001pJLIsrR_exp	TSB_HG001pJLctrl_exp/TSB_HG001pJLIsrR_exp	1	-1.718	none	ON	ON	S962
SAOUHSC_02483	CbiO1	cobalt transporter ATP-binding subunit	cobalt transporter ATP-binding subunit	6	TSB_HG001pJLctrl_exp	TSB_HG001pJLIsrR_exp	TSB_HG001pJLctrl_exp/TSB_HG001pJLIsrR_exp	1	-1.30321	none	ON	ON
SAOUHSC_02484	RplQ	50S ribosomal protein L17	50S ribosomal protein L17	5	TSB_HG001pJLctrl_exp	TSB_HG001pJLIsrR_exp	TSB_HG001pJLctrl_exp/TSB_HG001pJLIsrR_exp	1	-1.29948	none	ON	ON
SAOUHSC_02490	Adk	adenylate kinase	adenylate kinase	21	TSB_HG001pJLctrl_exp	TSB_HG001pJLIsrR_exp	TSB_HG001pJLctrl_exp/TSB_HG001pJLIsrR_exp	1	-1.41488	none	ON	ON
SAOUHSC_02492	RplO	50S ribosomal protein L15	50S ribosomal protein L15	7	TSB_HG001pJLctrl_exp	TSB_HG001pJLIsrR_exp	TSB_HG001pJLctrl_exp/TSB_HG001pJLIsrR_exp	1	-1.18895	none	ON	ON
SAOUHSC_02495	RplR	50S ribosomal protein L18	50S ribosomal protein L18	5	TSB_HG001pJLctrl_exp	TSB_HG001pJLIsrR_exp	TSB_HG001pJLctrl_exp/TSB_HG001pJLIsrR_exp	1	-1.86928	none	ON	ON
SAOUHSC_02496	RplF	50S ribosomal protein L6	50S ribosomal protein L6	11	TSB_HG001pJLctrl_exp	TSB_HG001pJLIsrR_exp	TSB_HG001pJLctrl_exp/TSB_HG001pJLIsrR_exp	1	-1.59455	none	ON	ON
SAOUHSC_02500	RplE	50S ribosomal protein L5	50S ribosomal protein L5	9	TSB_HG001pJLctrl_exp	TSB_HG001pJLIsrR_exp	TSB_HG001pJLctrl_exp/TSB_HG001pJLIsrR_exp	1	-1.1834	none	ON	ON
SAOUHSC_02501	RplX	50S ribosomal protein L24	50S ribosomal protein L24	6	TSB_HG001pJLctrl_exp	TSB_HG001pJLIsrR_exp	TSB_HG001pJLctrl_exp/TSB_HG001pJLIsrR_exp	0.990931	-2.51936	none	ON	ON
SAOUHSC_02502	RplN	50S ribosomal protein L14	50S ribosomal protein L14	4	TSB_HG001pJLctrl_exp	TSB_HG001pJLIsrR_exp	TSB_HG001pJLctrl_exp/TSB_HG001pJLIsrR_exp	1	-1.20307	none	ON	ON
SAOUHSC_02503	RpsQ	30S ribosomal protein S17	30S ribosomal protein S17	4	TSB_HG001pJLctrl_exp	TSB_HG001pJLIsrR_exp	TSB_HG001pJLctrl_exp/TSB_HG001pJLIsrR_exp	1	1.25891	none	ON	ON
SAOUHSC_02505	RplP	50S ribosomal protein L16	50S ribosomal protein L16	7	TSB_HG001pJLctrl_exp	TSB_HG001pJLIsrR_exp	TSB_HG001pJLctrl_exp/TSB_HG001pJLIsrR_exp	1	-1.75785	none	ON	ON
SAOUHSC_02506	RpsC	30S ribosomal protein S3	30S ribosomal protein S3	11	TSB_HG001pJLctrl_exp	TSB_HG001pJLIsrR_exp	TSB_HG001pJLctrl_exp/TSB_HG001pJLIsrR_exp	1	-1.1446	none	ON	ON
SAOUHSC_02509	RplB	50S ribosomal protein L2	50S ribosomal protein L2	17	TSB_HG001pJLctrl_exp	TSB_HG001pJLIsrR_exp	TSB_HG001pJLctrl_exp/TSB_HG001pJLIsrR_exp	1	-1.28268	none	ON	ON
SAOUHSC_02511	RplD	50S ribosomal protein L4	50S ribosomal protein L4	8	TSB_HG001pJLctrl_exp	TSB_HG001pJLIsrR_exp	TSB_HG001pJLctrl_exp/TSB_HG001pJLIsrR_exp	0.990931	-1.7539	none	ON	ON
SAOUHSC_02512	RplC	50S ribosomal protein L3	50S ribosomal protein L3	8	TSB_HG001pJLctrl_exp	TSB_HG001pJLIsrR_exp	TSB_HG001pJLctrl_exp/TSB_HG001pJLIsrR_exp	1	-1.16425	none	ON	ON
SAOUHSC_02519	SAOUHSC_02519	hypothetical protein	hypothetical protein	8	TSB_HG001pJLctrl_exp	TSB_HG001pJLIsrR_exp	TSB_HG001pJLctrl_exp/TSB_HG001pJLIsrR_exp	1	1.10506	none	OFF	OFF
SAOUHSC_02525	Rnd2	hypothetical protein	hypothetical protein	20	TSB_HG001pJLctrl_exp	TSB_HG001pJLIsrR_exp	TSB_HG001pJLctrl_exp/TSB_HG001pJLIsrR_exp	1	1.4833	none	ON	ON
SAOUHSC_02538	MoaD	molybdopterin converting factor subunit 1	molybdopterin converting factor subunit 1	3	TSB_HG001pJLctrl_exp	TSB_HG001pJLIsrR_exp	TSB_HG001pJLctrl_exp/TSB_HG001pJLIsrR_exp	1	-1.71516	none	OFF	OFF
SAOUHSC_02541	MobB	molybdopterin-guanine dinucleotide biosynthesis protein MobB	molybdopterin-guanine dinucleotide biosynthesis protein MobB	6	TSB_HG001pJLctrl_exp	TSB_HG001pJLIsrR_exp	TSB_HG001pJLctrl_exp/TSB_HG001pJLIsrR_exp	1	-1.19435	none	ON	ON
SAOUHSC_02549	ModA	molybdenum ABC transporter substrate-binding protein	molybdenum ABC transporter substrate-binding protein	9	TSB_HG001pJLctrl_exp	TSB_HG001pJLIsrR_exp	TSB_HG001pJLctrl_exp/TSB_HG001pJLIsrR_exp	0.990931	1.78612	none	ON	ON
SAOUHSC_02550	FdhD	formate dehydrogenase accessory protein	formate dehydrogenase accessory protein	2	TSB_HG001pJLctrl_exp	TSB_HG001pJLIsrR_exp	TSB_HG001pJLctrl_exp/TSB_HG001pJLIsrR_exp	1	1.59381	none	OFF	OFF
SAOUHSC_02554	FhuD2	hypothetical protein	hypothetical protein	16	TSB_HG001pJLctrl_exp	TSB_HG001pJLIsrR_exp	TSB_HG001pJLctrl_exp/TSB_HG001pJLIsrR_exp	1	1.09609	none	ON	ON	Fur
SAOUHSC_02555	YdbM			11	TSB_HG001pJLctrl_exp	TSB_HG001pJLIsrR_exp	TSB_HG001pJLctrl_exp/TSB_HG001pJLIsrR_exp	1	1.42597	none	ON	ON	CymR; SigB
SAOUHSC_02562	UreE	urease accessory protein UreE	urease accessory protein UreE	4	TSB_HG001pJLctrl_exp	TSB_HG001pJLIsrR_exp	TSB_HG001pJLctrl_exp/TSB_HG001pJLIsrR_exp	1	1.24891	none	ON	ON
SAOUHSC_02568	SAOUHSC_02568	hypothetical protein	hypothetical protein	7	TSB_HG001pJLctrl_exp	TSB_HG001pJLIsrR_exp	TSB_HG001pJLctrl_exp/TSB_HG001pJLIsrR_exp	1	1.0199	none	ON	ON
SAOUHSC_02571	SsaA	secretory antigen	secretory antigen	9	TSB_HG001pJLctrl_exp	TSB_HG001pJLIsrR_exp	TSB_HG001pJLctrl_exp/TSB_HG001pJLIsrR_exp	1	1.0841	none	ON	ON	WalR; GraR
SAOUHSC_02575	SAOUHSC_02575	hypothetical protein	hypothetical protein	2	TSB_HG001pJLctrl_exp	TSB_HG001pJLIsrR_exp	TSB_HG001pJLctrl_exp/TSB_HG001pJLIsrR_exp	1	1.42989	none	OFF	OFF
SAOUHSC_02576	SAOUHSC_02576	secretory antigen SsaA	secretory antigen SsaA	3	TSB_HG001pJLctrl_exp	TSB_HG001pJLIsrR_exp	TSB_HG001pJLctrl_exp/TSB_HG001pJLIsrR_exp	1	-1.78866	none	ON	ON	WalR
SAOUHSC_02580	SAOUHSC_02580	N-acetylmuramoyl-L-alanine amidase	N-acetylmuramoyl-L-alanine amidase	3	TSB_HG001pJLctrl_exp	TSB_HG001pJLIsrR_exp	TSB_HG001pJLctrl_exp/TSB_HG001pJLIsrR_exp	1	-1.78549	none	OFF	ON
SAOUHSC_02581	SAOUHSC_02581	hypothetical protein	hypothetical protein	3	TSB_HG001pJLctrl_exp	TSB_HG001pJLIsrR_exp	TSB_HG001pJLctrl_exp/TSB_HG001pJLIsrR_exp	1	1.39044	none	OFF	OFF	SigB
SAOUHSC_02583	SAOUHSC_02583	transcriptional regulator	transcriptional regulator	9	TSB_HG001pJLctrl_exp	TSB_HG001pJLIsrR_exp	TSB_HG001pJLctrl_exp/TSB_HG001pJLIsrR_exp	1	-1.18289	none	ON	ON
SAOUHSC_02585	SAOUHSC_02585	hypothetical protein	hypothetical protein	3	TSB_HG001pJLctrl_exp	TSB_HG001pJLIsrR_exp	TSB_HG001pJLctrl_exp/TSB_HG001pJLIsrR_exp	1	-1.66339	none	ON	ON	CcpA
SAOUHSC_02589	RpiRc	hypothetical protein	hypothetical protein	3	TSB_HG001pJLctrl_exp	TSB_HG001pJLIsrR_exp	TSB_HG001pJLctrl_exp/TSB_HG001pJLIsrR_exp	1	-1.32128	none	OFF	OFF
SAOUHSC_02611	LyrA	hypothetical protein	hypothetical protein	7	TSB_HG001pJLctrl_exp	TSB_HG001pJLIsrR_exp	TSB_HG001pJLctrl_exp/TSB_HG001pJLIsrR_exp	1	-1.4671	none	ON	ON
SAOUHSC_02629	EmrB	EmrB/QacA family drug resistance transporter	EmrB/QacA family drug resistance transporter	2	TSB_HG001pJLctrl_exp	TSB_HG001pJLIsrR_exp	TSB_HG001pJLctrl_exp/TSB_HG001pJLIsrR_exp	1	3.78959	none	OFF	OFF
SAOUHSC_02630	SAOUHSC_02630	hypothetical protein	hypothetical protein	8	TSB_HG001pJLctrl_exp	TSB_HG001pJLIsrR_exp	TSB_HG001pJLctrl_exp/TSB_HG001pJLIsrR_exp	0.990931	-2.02427	none	ON	ON
SAOUHSC_02635	TcaA	hypothetical protein	hypothetical protein	4	TSB_HG001pJLctrl_exp	TSB_HG001pJLIsrR_exp	TSB_HG001pJLctrl_exp/TSB_HG001pJLIsrR_exp	1	-1.80207	none	ON	ON
SAOUHSC_02647	Mqo	malate:quinone oxidoreductase	malate:quinone oxidoreductase	7	TSB_HG001pJLctrl_exp	TSB_HG001pJLIsrR_exp	TSB_HG001pJLctrl_exp/TSB_HG001pJLIsrR_exp	1	-1.50645	none	OFF	OFF
SAOUHSC_02650	SAOUHSC_02650	hypothetical protein	hypothetical protein	6	TSB_HG001pJLctrl_exp	TSB_HG001pJLIsrR_exp	TSB_HG001pJLctrl_exp/TSB_HG001pJLIsrR_exp	1	-1.14236	none	ON	ON	SigB
SAOUHSC_02654	IruO	hypothetical protein	hypothetical protein	3	TSB_HG001pJLctrl_exp	TSB_HG001pJLIsrR_exp	TSB_HG001pJLctrl_exp/TSB_HG001pJLIsrR_exp	1	1.32659	none	OFF	OFF
SAOUHSC_02660	CorA2	hypothetical protein	hypothetical protein	2	TSB_HG001pJLctrl_exp	TSB_HG001pJLIsrR_exp	TSB_HG001pJLctrl_exp/TSB_HG001pJLIsrR_exp	1	-1.19137	none	OFF	OFF
SAOUHSC_02666	SAOUHSC_02666	hypothetical protein	hypothetical protein	6	TSB_HG001pJLctrl_exp	TSB_HG001pJLIsrR_exp	TSB_HG001pJLctrl_exp/TSB_HG001pJLIsrR_exp	1	-1.19862	none	ON	ON
SAOUHSC_02668	SAOUHSC_02668	hypothetical protein	hypothetical protein	4	TSB_HG001pJLctrl_exp	TSB_HG001pJLIsrR_exp	TSB_HG001pJLctrl_exp/TSB_HG001pJLIsrR_exp	1	1.0796	none	ON	ON
SAOUHSC_02670	SAOUHSC_02670	hypothetical protein	hypothetical protein	2	TSB_HG001pJLctrl_exp	TSB_HG001pJLIsrR_exp	TSB_HG001pJLctrl_exp/TSB_HG001pJLIsrR_exp	1	-1.00488	none	ON	ON
SAOUHSC_02677	NreA	hypothetical protein	hypothetical protein	2	TSB_HG001pJLctrl_exp	TSB_HG001pJLIsrR_exp	TSB_HG001pJLctrl_exp/TSB_HG001pJLIsrR_exp	1	2.17524	none	OFF	OFF	Rex; NreC
SAOUHSC_02679	NarJ	respiratory nitrate reductase subunit delta	respiratory nitrate reductase subunit delta	2	TSB_HG001pJLctrl_exp	TSB_HG001pJLIsrR_exp	TSB_HG001pJLctrl_exp/TSB_HG001pJLIsrR_exp	1	-3.56402	none	OFF	OFF	Rex; NreC
SAOUHSC_02680	NarH	nitrate reductase subunit beta	nitrate reductase subunit beta	6	TSB_HG001pJLctrl_exp	TSB_HG001pJLIsrR_exp	TSB_HG001pJLctrl_exp/TSB_HG001pJLIsrR_exp	1	-1.82279	none	OFF	OFF	Rex; NreC
SAOUHSC_02681	NarG	nitrate reductase subunit alpha	nitrate reductase subunit alpha	26	TSB_HG001pJLctrl_exp	TSB_HG001pJLIsrR_exp	TSB_HG001pJLctrl_exp/TSB_HG001pJLIsrR_exp	1	1.03774	none	OFF	OFF	Rex; NreC
SAOUHSC_02684	NasD	assimilatory nitrite reductase [NAD(P)H] large subunit	assimilatory nitrite reductase [NAD(P)H] large subunit	2	TSB_HG001pJLctrl_exp	TSB_HG001pJLIsrR_exp	TSB_HG001pJLctrl_exp/TSB_HG001pJLIsrR_exp	1	1.51721	none	OFF	OFF	Rex; NreC
SAOUHSC_02689	SAOUHSC_02689	hypothetical protein	hypothetical protein	8	TSB_HG001pJLctrl_exp	TSB_HG001pJLIsrR_exp	TSB_HG001pJLctrl_exp/TSB_HG001pJLIsrR_exp	1	1.02444	none	ON	ON
SAOUHSC_02690	SAOUHSC_02690	hypothetical protein	hypothetical protein	16	TSB_HG001pJLctrl_exp	TSB_HG001pJLIsrR_exp	TSB_HG001pJLctrl_exp/TSB_HG001pJLIsrR_exp	1	-1.13529	none	ON	ON	Zur
SAOUHSC_02694	DsbA	hypothetical protein	hypothetical protein	3	TSB_HG001pJLctrl_exp	TSB_HG001pJLIsrR_exp	TSB_HG001pJLctrl_exp/TSB_HG001pJLIsrR_exp	1	1.2807	none	ON	ON
SAOUHSC_02697	TcyC	amino acid ABC transporter ATP-binding protein	amino acid ABC transporter ATP-binding protein	7	TSB_HG001pJLctrl_exp	TSB_HG001pJLIsrR_exp	TSB_HG001pJLctrl_exp/TSB_HG001pJLIsrR_exp	1	1.23962	none	ON	ON	CymR
SAOUHSC_02699	TcyA	hypothetical protein	hypothetical protein	15	TSB_HG001pJLctrl_exp	TSB_HG001pJLIsrR_exp	TSB_HG001pJLctrl_exp/TSB_HG001pJLIsrR_exp	1	1.18609	none	ON	ON	CymR
SAOUHSC_02706	Sbi	immunoglobulin G-binding protein Sbi	immunoglobulin G-binding protein Sbi	20	TSB_HG001pJLctrl_exp	TSB_HG001pJLIsrR_exp	TSB_HG001pJLctrl_exp/TSB_HG001pJLIsrR_exp	0.0152636	-2.69279	down	ON	ON	S871; SaeR
SAOUHSC_02708	HlgA	gamma-hemolysin h-gamma-II subunit	gamma-hemolysin h-gamma-II subunit	10	TSB_HG001pJLctrl_exp	TSB_HG001pJLIsrR_exp	TSB_HG001pJLctrl_exp/TSB_HG001pJLIsrR_exp	1	-1.14294	none	OFF	OFF	SaeR
SAOUHSC_02709	HlgC	leukocidin s subunit	leukocidin s subunit	13	TSB_HG001pJLctrl_exp	TSB_HG001pJLIsrR_exp	TSB_HG001pJLctrl_exp/TSB_HG001pJLIsrR_exp	1	1.01955	none	ON	ON	SaeR
SAOUHSC_02710	HlgB	leukocidin f subunit	leukocidin f subunit	13	TSB_HG001pJLctrl_exp	TSB_HG001pJLIsrR_exp	TSB_HG001pJLctrl_exp/TSB_HG001pJLIsrR_exp	1	-1.0275	none	ON	ON	SaeR
SAOUHSC_02724	SAOUHSC_02724	hypothetical protein	hypothetical protein	6	TSB_HG001pJLctrl_exp	TSB_HG001pJLIsrR_exp	TSB_HG001pJLctrl_exp/TSB_HG001pJLIsrR_exp	1	-1.37663	none	ON	ON
SAOUHSC_02737	SAOUHSC_02737	epimerase/dehydratase	epimerase/dehydratase	10	TSB_HG001pJLctrl_exp	TSB_HG001pJLIsrR_exp	TSB_HG001pJLctrl_exp/TSB_HG001pJLIsrR_exp	1	-1.4819	none	ON	ON
SAOUHSC_02742	OpuCC	amino acid transporter	amino acid transporter	5	TSB_HG001pJLctrl_exp	TSB_HG001pJLIsrR_exp	TSB_HG001pJLctrl_exp/TSB_HG001pJLIsrR_exp	1	1.56076	none	OFF	OFF	CodY
SAOUHSC_02744	OpuCA	amino acid ABC transporter ATP-binding protein	amino acid ABC transporter ATP-binding protein	3	TSB_HG001pJLctrl_exp	TSB_HG001pJLIsrR_exp	TSB_HG001pJLctrl_exp/TSB_HG001pJLIsrR_exp	1	-1.32816	none	OFF	OFF	CodY
SAOUHSC_02759	SAOUHSC_02759	hypothetical protein	hypothetical protein	3	TSB_HG001pJLctrl_exp	TSB_HG001pJLIsrR_exp	TSB_HG001pJLctrl_exp/TSB_HG001pJLIsrR_exp	1	1.29535	none	ON	OFF
SAOUHSC_02767	CntA	peptide ABC transporter substrate-binding protein	peptide ABC transporter substrate-binding protein	23	TSB_HG001pJLctrl_exp	TSB_HG001pJLIsrR_exp	TSB_HG001pJLctrl_exp/TSB_HG001pJLIsrR_exp	0.635224	-1.65385	none	ON	ON
SAOUHSC_02783	SAOUHSC_02783	hypothetical protein	hypothetical protein	2	TSB_HG001pJLctrl_exp	TSB_HG001pJLIsrR_exp	TSB_HG001pJLctrl_exp/TSB_HG001pJLIsrR_exp	1	1.08721	none	ON	ON
SAOUHSC_02788	SAOUHSC_02788	hypothetical protein	hypothetical protein	3	TSB_HG001pJLctrl_exp	TSB_HG001pJLIsrR_exp	TSB_HG001pJLctrl_exp/TSB_HG001pJLIsrR_exp	1	-1.05145	none	ON	ON
SAOUHSC_02789	SAOUHSC_02789	hypothetical protein	hypothetical protein	2	TSB_HG001pJLctrl_exp	TSB_HG001pJLIsrR_exp	TSB_HG001pJLctrl_exp/TSB_HG001pJLIsrR_exp	1	-1.16797	none	OFF	ON
SAOUHSC_02790	SAOUHSC_02790	hypothetical protein	hypothetical protein	29	TSB_HG001pJLctrl_exp	TSB_HG001pJLIsrR_exp	TSB_HG001pJLctrl_exp/TSB_HG001pJLIsrR_exp	0.990931	-1.48066	none	ON	ON
SAOUHSC_02791	SAOUHSC_02791	pyrophosphohydrolase	pyrophosphohydrolase	6	TSB_HG001pJLctrl_exp	TSB_HG001pJLIsrR_exp	TSB_HG001pJLctrl_exp/TSB_HG001pJLIsrR_exp	1	-1.31163	none	ON	ON
SAOUHSC_02798	SasG	hypothetical protein	hypothetical protein	50	TSB_HG001pJLctrl_exp	TSB_HG001pJLIsrR_exp	TSB_HG001pJLctrl_exp/TSB_HG001pJLIsrR_exp	1	-1.13698	none	ON	ON
SAOUHSC_02802	FnbB	fibronectin binding protein B	fibronectin binding protein B	20	TSB_HG001pJLctrl_exp	TSB_HG001pJLIsrR_exp	TSB_HG001pJLctrl_exp/TSB_HG001pJLIsrR_exp	0.0152636	2.40798	up	ON	ON
SAOUHSC_02803	FnbA	fibronectin-binding protein	fibronectin-binding protein	18	TSB_HG001pJLctrl_exp	TSB_HG001pJLIsrR_exp	TSB_HG001pJLctrl_exp/TSB_HG001pJLIsrR_exp	0.596548	1.81314	none	ON	ON
SAOUHSC_02820	SAOUHSC_02820	hypothetical protein	hypothetical protein	8	TSB_HG001pJLctrl_exp	TSB_HG001pJLIsrR_exp	TSB_HG001pJLctrl_exp/TSB_HG001pJLIsrR_exp	0.197042	-2.58996	none	ON	ON
SAOUHSC_02825	MhqD	hypothetical protein	hypothetical protein	4	TSB_HG001pJLctrl_exp	TSB_HG001pJLIsrR_exp	TSB_HG001pJLctrl_exp/TSB_HG001pJLIsrR_exp	1	1.16844	none	OFF	ON
SAOUHSC_02830	Ddh	D-lactate dehydrogenase	D-lactate dehydrogenase	18	TSB_HG001pJLctrl_exp	TSB_HG001pJLIsrR_exp	TSB_HG001pJLctrl_exp/TSB_HG001pJLIsrR_exp	1	-1.10457	none	ON	ON	Rex
SAOUHSC_02834	SrtA	sortase	sortase	9	TSB_HG001pJLctrl_exp	TSB_HG001pJLIsrR_exp	TSB_HG001pJLctrl_exp/TSB_HG001pJLIsrR_exp	1	-1.12717	none	ON	ON
SAOUHSC_02844	SAOUHSC_02844	hypothetical protein	hypothetical protein	8	TSB_HG001pJLctrl_exp	TSB_HG001pJLIsrR_exp	TSB_HG001pJLctrl_exp/TSB_HG001pJLIsrR_exp	1	1.06147	none	OFF	OFF
SAOUHSC_02848	GlcB	PTS system glucose-specific transporter subunit IIABC	PTS system glucose-specific transporter subunit IIABC	9	TSB_HG001pJLctrl_exp	TSB_HG001pJLIsrR_exp	TSB_HG001pJLctrl_exp/TSB_HG001pJLIsrR_exp	1	1.07639	none	ON	ON
SAOUHSC_02849	CidC	pyruvate oxidase	pyruvate oxidase	18	TSB_HG001pJLctrl_exp	TSB_HG001pJLIsrR_exp	TSB_HG001pJLctrl_exp/TSB_HG001pJLIsrR_exp	1	-1.10722	none	ON	ON	SigB
SAOUHSC_02855	SAOUHSC_02855	LysM domain-containing protein	LysM domain-containing protein	2	TSB_HG001pJLctrl_exp	TSB_HG001pJLIsrR_exp	TSB_HG001pJLctrl_exp/TSB_HG001pJLIsrR_exp	1	-1.38854	none	OFF	ON	WalR
SAOUHSC_02866	FarE	hypothetical protein	hypothetical protein	10	TSB_HG001pJLctrl_exp	TSB_HG001pJLIsrR_exp	TSB_HG001pJLctrl_exp/TSB_HG001pJLIsrR_exp	0.990931	-2.03476	none	ON	OFF
SAOUHSC_02871	SAOUHSC_02871	hypothetical protein	hypothetical protein	2	TSB_HG001pJLctrl_exp	TSB_HG001pJLIsrR_exp	TSB_HG001pJLctrl_exp/TSB_HG001pJLIsrR_exp	1	1.14877	none	ON	ON
SAOUHSC_02873	CopA	cation transporter E1-E2 family ATPase	cation transporter E1-E2 family ATPase	7	TSB_HG001pJLctrl_exp	TSB_HG001pJLIsrR_exp	TSB_HG001pJLctrl_exp/TSB_HG001pJLIsrR_exp	1	1.12941	none	OFF	OFF
SAOUHSC_02874	CopZ	cation transporter E1-E2 family ATPase	cation transporter E1-E2 family ATPase	2	TSB_HG001pJLctrl_exp	TSB_HG001pJLIsrR_exp	TSB_HG001pJLctrl_exp/TSB_HG001pJLIsrR_exp	1	-7.63316	none	OFF	OFF
SAOUHSC_02876	SAOUHSC_02876	hypothetical protein	hypothetical protein	4	TSB_HG001pJLctrl_exp	TSB_HG001pJLIsrR_exp	TSB_HG001pJLctrl_exp/TSB_HG001pJLIsrR_exp	1	1.02473	none	OFF	OFF	CodY
SAOUHSC_02877	CrtN	squalene synthase	squalene synthase	6	TSB_HG001pJLctrl_exp	TSB_HG001pJLIsrR_exp	TSB_HG001pJLctrl_exp/TSB_HG001pJLIsrR_exp	1	1.29335	none	OFF	OFF	SigB
SAOUHSC_02883	SAOUHSC_02883	LysM domain-containing protein	LysM domain-containing protein	3	TSB_HG001pJLctrl_exp	TSB_HG001pJLIsrR_exp	TSB_HG001pJLctrl_exp/TSB_HG001pJLIsrR_exp	1	1.1209	none	ON	ON	S871; WalR
SAOUHSC_02885	OatA	hypothetical protein	hypothetical protein	11	TSB_HG001pJLctrl_exp	TSB_HG001pJLIsrR_exp	TSB_HG001pJLctrl_exp/TSB_HG001pJLIsrR_exp	1	-1.10577	none	ON	ON
SAOUHSC_02887	IsaA	immunodominant antigen A	immunodominant antigen A	6	TSB_HG001pJLctrl_exp	TSB_HG001pJLIsrR_exp	TSB_HG001pJLctrl_exp/TSB_HG001pJLIsrR_exp	1	1.03072	none	ON	ON	WalR
SAOUHSC_02900	SAOUHSC_02900	hypothetical protein	hypothetical protein	20	TSB_HG001pJLctrl_exp	TSB_HG001pJLIsrR_exp	TSB_HG001pJLctrl_exp/TSB_HG001pJLIsrR_exp	1	-1.18904	none	ON	ON	SigB
SAOUHSC_02909	PyrD	dihydroorotate dehydrogenase 2	dihydroorotate dehydrogenase 2	6	TSB_HG001pJLctrl_exp	TSB_HG001pJLIsrR_exp	TSB_HG001pJLctrl_exp/TSB_HG001pJLIsrR_exp	1	-1.45268	none	ON	ON
SAOUHSC_02910	SAOUHSC_02910	hypothetical protein	hypothetical protein	2	TSB_HG001pJLctrl_exp	TSB_HG001pJLIsrR_exp	TSB_HG001pJLctrl_exp/TSB_HG001pJLIsrR_exp	1	1.48207	none	OFF	OFF
SAOUHSC_02912	SAOUHSC_02912	hypothetical protein	hypothetical protein	12	TSB_HG001pJLctrl_exp	TSB_HG001pJLIsrR_exp	TSB_HG001pJLctrl_exp/TSB_HG001pJLIsrR_exp	1	-1.26702	none	ON	ON
SAOUHSC_02915	SAOUHSC_02915	hypothetical protein	hypothetical protein	12	TSB_HG001pJLctrl_exp	TSB_HG001pJLIsrR_exp	TSB_HG001pJLctrl_exp/TSB_HG001pJLIsrR_exp	1	-1.06836	none	ON	OFF
SAOUHSC_02916	PanD	aspartate alpha-decarboxylase	aspartate alpha-decarboxylase	2	TSB_HG001pJLctrl_exp	TSB_HG001pJLIsrR_exp	TSB_HG001pJLctrl_exp/TSB_HG001pJLIsrR_exp	1	2.11173	none	ON	OFF
SAOUHSC_02921	BudA2	alpha-acetolactate decarboxylase	alpha-acetolactate decarboxylase	4	TSB_HG001pJLctrl_exp	TSB_HG001pJLIsrR_exp	TSB_HG001pJLctrl_exp/TSB_HG001pJLIsrR_exp	1	-1.32165	none	ON	ON
SAOUHSC_02922	Ldh2	L-lactate dehydrogenase	L-lactate dehydrogenase	12	TSB_HG001pJLctrl_exp	TSB_HG001pJLIsrR_exp	TSB_HG001pJLctrl_exp/TSB_HG001pJLIsrR_exp	0.650043	-1.82351	none	ON	ON
SAOUHSC_02924	SAOUHSC_02924	4-aminobutyrate aminotransferase	4-aminobutyrate aminotransferase	4	TSB_HG001pJLctrl_exp	TSB_HG001pJLIsrR_exp	TSB_HG001pJLctrl_exp/TSB_HG001pJLIsrR_exp	0.932312	-2.84946	none	OFF	OFF	CodY
SAOUHSC_02927	Lqo	malate:quinone oxidoreductase	malate:quinone oxidoreductase	23	TSB_HG001pJLctrl_exp	TSB_HG001pJLIsrR_exp	TSB_HG001pJLctrl_exp/TSB_HG001pJLIsrR_exp	1	-1.27796	none	ON	ON
SAOUHSC_02945	CysG	precorrin-2 dehydrogenase	precorrin-2 dehydrogenase	6	TSB_HG001pJLctrl_exp	TSB_HG001pJLIsrR_exp	TSB_HG001pJLctrl_exp/TSB_HG001pJLIsrR_exp	1	-1.06505	none	OFF	ON
SAOUHSC_02947	CysJ	sulfite reductase (NADPH) flavoprotein subunit alpha	sulfite reductase (NADPH) flavoprotein subunit alpha	11	TSB_HG001pJLctrl_exp	TSB_HG001pJLIsrR_exp	TSB_HG001pJLctrl_exp/TSB_HG001pJLIsrR_exp	1	-1.1711	none	ON	ON
SAOUHSC_02963	ClfB	clumping factor B	clumping factor B	24	TSB_HG001pJLctrl_exp	TSB_HG001pJLIsrR_exp	TSB_HG001pJLctrl_exp/TSB_HG001pJLIsrR_exp	1	-1.04072	none	ON	ON
SAOUHSC_02971	Aur	zinc metalloproteinase aureolysin	zinc metalloproteinase aureolysin	17	TSB_HG001pJLctrl_exp	TSB_HG001pJLIsrR_exp	TSB_HG001pJLctrl_exp/TSB_HG001pJLIsrR_exp	1	-1.63732	none	ON	ON	CodY
SAOUHSC_02972	IsaB	immunodominant antigen B	immunodominant antigen B	5	TSB_HG001pJLctrl_exp	TSB_HG001pJLIsrR_exp	TSB_HG001pJLctrl_exp/TSB_HG001pJLIsrR_exp	1	-1.57101	none	ON	ON
SAOUHSC_02975	ManP	PTS system fructose-specific transporter subunit IIABC	PTS system fructose-specific transporter subunit IIABC	2	TSB_HG001pJLctrl_exp	TSB_HG001pJLIsrR_exp	TSB_HG001pJLctrl_exp/TSB_HG001pJLIsrR_exp	1	2.76911	none	OFF	OFF	CcpA; SAOUHSC_02974
SAOUHSC_02976	Pmi	mannose-6-phosphate isomerase	mannose-6-phosphate isomerase	7	TSB_HG001pJLctrl_exp	TSB_HG001pJLIsrR_exp	TSB_HG001pJLctrl_exp/TSB_HG001pJLIsrR_exp	1	-1.24846	none	ON	ON	CcpA; SAOUHSC_02974
SAOUHSC_02978	SAOUHSC_02978	phage infection protein	phage infection protein	24	TSB_HG001pJLctrl_exp	TSB_HG001pJLIsrR_exp	TSB_HG001pJLctrl_exp/TSB_HG001pJLIsrR_exp	1	1.08097	none	ON	ON
SAOUHSC_02979	SAOUHSC_02979	N-acetylmuramoyl-L-alanine amidase	N-acetylmuramoyl-L-alanine amidase	28	TSB_HG001pJLctrl_exp	TSB_HG001pJLIsrR_exp	TSB_HG001pJLctrl_exp/TSB_HG001pJLIsrR_exp	1	-1.12547	none	ON	ON
SAOUHSC_02982	SasF	hypothetical protein	hypothetical protein	28	TSB_HG001pJLctrl_exp	TSB_HG001pJLIsrR_exp	TSB_HG001pJLctrl_exp/TSB_HG001pJLIsrR_exp	1	-1.30996	none	ON	ON
SAOUHSC_02990	SasA	hypothetical protein	hypothetical protein	27	TSB_HG001pJLctrl_exp	TSB_HG001pJLIsrR_exp	TSB_HG001pJLctrl_exp/TSB_HG001pJLIsrR_exp	1	-1.50392	none	OFF	OFF
SAOUHSC_03006	GehA	lipase	lipase	39	TSB_HG001pJLctrl_exp	TSB_HG001pJLIsrR_exp	TSB_HG001pJLctrl_exp/TSB_HG001pJLIsrR_exp	1	-1.08252	none	ON	ON	CcpA
SAOUHSC_03011	HisB	imidazoleglycerol-phosphate dehydratase	imidazoleglycerol-phosphate dehydratase	4	TSB_HG001pJLctrl_exp	TSB_HG001pJLIsrR_exp	TSB_HG001pJLctrl_exp/TSB_HG001pJLIsrR_exp	1	1.07045	none	OFF	OFF	CodY; HisR
SAOUHSC_03021	SAOUHSC_03021	hypothetical protein	hypothetical protein	6	TSB_HG001pJLctrl_exp	TSB_HG001pJLIsrR_exp	TSB_HG001pJLctrl_exp/TSB_HG001pJLIsrR_exp	1	1.48964	none	OFF	OFF
SAOUHSC_03022	SAOUHSC_03022	hypothetical protein	hypothetical protein	8	TSB_HG001pJLctrl_exp	TSB_HG001pJLIsrR_exp	TSB_HG001pJLctrl_exp/TSB_HG001pJLIsrR_exp	1	1.08765	none	ON	ON	SigB
SAOUHSC_03024	SAOUHSC_03024	hypothetical protein	hypothetical protein	15	TSB_HG001pJLctrl_exp	TSB_HG001pJLIsrR_exp	TSB_HG001pJLctrl_exp/TSB_HG001pJLIsrR_exp	1	-1.30707	none	ON	ON
SAOUHSC_03025	Pcp	pyrrolidone-carboxylate peptidase	pyrrolidone-carboxylate peptidase	2	TSB_HG001pJLctrl_exp	TSB_HG001pJLIsrR_exp	TSB_HG001pJLctrl_exp/TSB_HG001pJLIsrR_exp	1	-1.4941	none	OFF	OFF
SAOUHSC_03045	CspB	cold shock protein	cold shock protein	3	TSB_HG001pJLctrl_exp	TSB_HG001pJLIsrR_exp	TSB_HG001pJLctrl_exp/TSB_HG001pJLIsrR_exp	1	1.53255	none	ON	ON
SAOUHSC_03051	GidB	16S rRNA methyltransferase GidB	16S rRNA methyltransferase GidB	8	TSB_HG001pJLctrl_exp	TSB_HG001pJLIsrR_exp	TSB_HG001pJLctrl_exp/TSB_HG001pJLIsrR_exp	1	-1.06446	none	ON	ON
SAOUHSC_03052	GidA	tRNA uridine 5-carboxymethylaminomethyl modification protein GidA	tRNA uridine 5-carboxymethylaminomethyl modification protein GidA	22	TSB_HG001pJLctrl_exp	TSB_HG001pJLIsrR_exp	TSB_HG001pJLctrl_exp/TSB_HG001pJLIsrR_exp	1	-1.57322	none	ON	ON
SAOUHSC_00003	SAOUHSC_00003	hypothetical protein	hypothetical protein	3	TSB_HG001pJLctrl_stat	TSB_HG001pJLIsrR_stat	TSB_HG001pJLctrl_stat/TSB_HG001pJLIsrR_stat	0.867249	1.30976	none	ON	ON
SAOUHSC_00007	NnrD	hypothetical protein	hypothetical protein	5	TSB_HG001pJLctrl_stat	TSB_HG001pJLIsrR_stat	TSB_HG001pJLctrl_stat/TSB_HG001pJLIsrR_stat	0.00533209	1.62575	up	ON	ON
SAOUHSC_00015	GdpP	hypothetical protein	hypothetical protein	6	TSB_HG001pJLctrl_stat	TSB_HG001pJLIsrR_stat	TSB_HG001pJLctrl_stat/TSB_HG001pJLIsrR_stat	0.0528621	2.47017	none	ON	ON
SAOUHSC_00017	RplI	50S ribosomal protein L9	50S ribosomal protein L9	8	TSB_HG001pJLctrl_stat	TSB_HG001pJLIsrR_stat	TSB_HG001pJLctrl_stat/TSB_HG001pJLIsrR_stat	0.000922446	2.22726	up	ON	ON
SAOUHSC_00019	PurA	adenylosuccinate synthetase	adenylosuccinate synthetase	27	TSB_HG001pJLctrl_stat	TSB_HG001pJLIsrR_stat	TSB_HG001pJLctrl_stat/TSB_HG001pJLIsrR_stat	2.94912e-21	2.97197	up	ON	ON	PurR
SAOUHSC_00022	WalH	hypothetical protein	hypothetical protein	14	TSB_HG001pJLctrl_stat	TSB_HG001pJLIsrR_stat	TSB_HG001pJLctrl_stat/TSB_HG001pJLIsrR_stat	0.00207223	1.58756	up	ON	ON
SAOUHSC_00023	WalI	hypothetical protein	hypothetical protein	8	TSB_HG001pJLctrl_stat	TSB_HG001pJLIsrR_stat	TSB_HG001pJLctrl_stat/TSB_HG001pJLIsrR_stat	0.00271276	1.98922	up	ON	ON
SAOUHSC_00025	AdsA	hypothetical protein	hypothetical protein	31	TSB_HG001pJLctrl_stat	TSB_HG001pJLIsrR_stat	TSB_HG001pJLctrl_stat/TSB_HG001pJLIsrR_stat	1.32052e-07	1.77213	up	ON	ON
SAOUHSC_00030	SAOUHSC_00030	hypothetical protein	hypothetical protein	10	TSB_HG001pJLctrl_stat	TSB_HG001pJLIsrR_stat	TSB_HG001pJLctrl_stat/TSB_HG001pJLIsrR_stat	8.10887e-05	8.38146	up	ON	OFF
SAOUHSC_00039	SAOUHSC_00039	hypothetical protein	hypothetical protein	12	TSB_HG001pJLctrl_stat	TSB_HG001pJLIsrR_stat	TSB_HG001pJLctrl_stat/TSB_HG001pJLIsrR_stat	3.75388e-06	3.74073	up	ON	ON
SAOUHSC_00051	Plc	1-phosphatidylinositol phosphodiesterase	1-phosphatidylinositol phosphodiesterase	10	TSB_HG001pJLctrl_stat	TSB_HG001pJLIsrR_stat	TSB_HG001pJLctrl_stat/TSB_HG001pJLIsrR_stat	0.00238398	2.00248	up	ON	ON
SAOUHSC_00054	SAOUHSC_00054	hypothetical protein	hypothetical protein	2	TSB_HG001pJLctrl_stat	TSB_HG001pJLIsrR_stat	TSB_HG001pJLctrl_stat/TSB_HG001pJLIsrR_stat	1	1.08095	none	ON	ON
SAOUHSC_00060	NptA	hypothetical protein	hypothetical protein	2	TSB_HG001pJLctrl_stat	TSB_HG001pJLIsrR_stat	TSB_HG001pJLctrl_stat/TSB_HG001pJLIsrR_stat	0.836347	5.45942	none	OFF	OFF
SAOUHSC_00069	Spa	protein A	protein A	34	TSB_HG001pJLctrl_stat	TSB_HG001pJLIsrR_stat	TSB_HG001pJLctrl_stat/TSB_HG001pJLIsrR_stat	0.0815109	1.84653	none	ON	ON	S871; CcpA
SAOUHSC_00074	SirA	periplasmic binding protein	periplasmic binding protein	18	TSB_HG001pJLctrl_stat	TSB_HG001pJLIsrR_stat	TSB_HG001pJLctrl_stat/TSB_HG001pJLIsrR_stat	1	-1.13039	none	ON	ON	Fur
SAOUHSC_00077	SbnC	hypothetical protein	hypothetical protein	10	TSB_HG001pJLctrl_stat	TSB_HG001pJLIsrR_stat	TSB_HG001pJLctrl_stat/TSB_HG001pJLIsrR_stat	1	1.01057	none	OFF	OFF	Fur
SAOUHSC_00093	SodM	superoxide dismutase	superoxide dismutase	11	TSB_HG001pJLctrl_stat	TSB_HG001pJLIsrR_stat	TSB_HG001pJLctrl_stat/TSB_HG001pJLIsrR_stat	1.35573e-07	2.06763	up	ON	ON	CodY
SAOUHSC_00094	SasD	hypothetical protein	hypothetical protein	12	TSB_HG001pJLctrl_stat	TSB_HG001pJLIsrR_stat	TSB_HG001pJLctrl_stat/TSB_HG001pJLIsrR_stat	0.00602411	1.59392	up	ON	ON
SAOUHSC_00097	DeoD1	purine nucleoside phosphorylase	purine nucleoside phosphorylase	2	TSB_HG001pJLctrl_stat	TSB_HG001pJLIsrR_stat	TSB_HG001pJLctrl_stat/TSB_HG001pJLIsrR_stat	0.849136	1.49285	none	ON	ON
SAOUHSC_00101	DeoB	phosphopentomutase	phosphopentomutase	27	TSB_HG001pJLctrl_stat	TSB_HG001pJLIsrR_stat	TSB_HG001pJLctrl_stat/TSB_HG001pJLIsrR_stat	2.36841e-10	1.6747	up	ON	ON
SAOUHSC_00105	PhnD	phosphonate ABC transporter substrate-binding protein	phosphonate ABC transporter substrate-binding protein	2	TSB_HG001pJLctrl_stat	TSB_HG001pJLIsrR_stat	TSB_HG001pJLctrl_stat/TSB_HG001pJLIsrR_stat	1	2.54223	none	OFF	OFF
SAOUHSC_00106	SAOUHSC_00106	hypothetical protein	hypothetical protein	21	TSB_HG001pJLctrl_stat	TSB_HG001pJLIsrR_stat	TSB_HG001pJLctrl_stat/TSB_HG001pJLIsrR_stat	0.839829	1.28133	none	ON	ON
SAOUHSC_00107	SAOUHSC_00107	hypothetical protein	hypothetical protein	4	TSB_HG001pJLctrl_stat	TSB_HG001pJLIsrR_stat	TSB_HG001pJLctrl_stat/TSB_HG001pJLIsrR_stat	1	1.19599	none	ON	ON
SAOUHSC_00155	GlcA	PTS system glucose-specific protein	PTS system glucose-specific protein	10	TSB_HG001pJLctrl_stat	TSB_HG001pJLIsrR_stat	TSB_HG001pJLctrl_stat/TSB_HG001pJLIsrR_stat	1	-1.08669	none	ON	ON	CcpA
SAOUHSC_00158	MurP	PTS system transporter	PTS system transporter	5	TSB_HG001pJLctrl_stat	TSB_HG001pJLIsrR_stat	TSB_HG001pJLctrl_stat/TSB_HG001pJLIsrR_stat	0.0801989	1.39628	none	ON	ON	MurR; CcpA
SAOUHSC_00170	GisD	RGD-containing lipoprotein	RGD-containing lipoprotein	11	TSB_HG001pJLctrl_stat	TSB_HG001pJLIsrR_stat	TSB_HG001pJLctrl_stat/TSB_HG001pJLIsrR_stat	0.0326228	-1.83258	down	ON	ON
SAOUHSC_00192	Coa	staphylocoagulase	staphylocoagulase	23	TSB_HG001pJLctrl_stat	TSB_HG001pJLIsrR_stat	TSB_HG001pJLctrl_stat/TSB_HG001pJLIsrR_stat	1	-1.17807	none	ON	ON	S871; SaeR
SAOUHSC_00200	PrsS	hypothetical protein	hypothetical protein	3	TSB_HG001pJLctrl_stat	TSB_HG001pJLIsrR_stat	TSB_HG001pJLctrl_stat/TSB_HG001pJLIsrR_stat	0.025204	30.2311	up	ON	OFF
SAOUHSC_00201	NikA	hypothetical protein	hypothetical protein	10	TSB_HG001pJLctrl_stat	TSB_HG001pJLIsrR_stat	TSB_HG001pJLctrl_stat/TSB_HG001pJLIsrR_stat	0.000627672	3.4146	up	ON	OFF
SAOUHSC_00206	Ldh1	L-lactate dehydrogenase	L-lactate dehydrogenase	13	TSB_HG001pJLctrl_stat	TSB_HG001pJLIsrR_stat	TSB_HG001pJLctrl_stat/TSB_HG001pJLIsrR_stat	2.47648e-18	34.4863	up	ON	ON	Rex
SAOUHSC_00220	TarI'	2-C-methyl-D-erythritol 4-phosphate cytidylyltransferase	2-C-methyl-D-erythritol 4-phosphate cytidylyltransferase	12	TSB_HG001pJLctrl_stat	TSB_HG001pJLIsrR_stat	TSB_HG001pJLctrl_stat/TSB_HG001pJLIsrR_stat	1.36442e-08	2.44356	up	ON	ON
SAOUHSC_00222	TarL'	teichoic acid biosynthesis protein TagB	teichoic acid biosynthesis protein TagB	12	TSB_HG001pJLctrl_stat	TSB_HG001pJLIsrR_stat	TSB_HG001pJLctrl_stat/TSB_HG001pJLIsrR_stat	0.913061	1.29623	none	ON	ON
SAOUHSC_00223	TarF	teichoic acid biosynthesis protein F	teichoic acid biosynthesis protein F	17	TSB_HG001pJLctrl_stat	TSB_HG001pJLIsrR_stat	TSB_HG001pJLctrl_stat/TSB_HG001pJLIsrR_stat	9.63428e-09	2.5274	up	ON	ON
SAOUHSC_00227	TarL	hypothetical protein	hypothetical protein	6	TSB_HG001pJLctrl_stat	TSB_HG001pJLIsrR_stat	TSB_HG001pJLctrl_stat/TSB_HG001pJLIsrR_stat	0.653524	-1.81456	none	ON	ON
SAOUHSC_00229	ScdA	cell wall biosynthesis protein ScdA	cell wall biosynthesis protein ScdA	7	TSB_HG001pJLctrl_stat	TSB_HG001pJLIsrR_stat	TSB_HG001pJLctrl_stat/TSB_HG001pJLIsrR_stat	0.00110121	1.69632	up	ON	ON
SAOUHSC_00235	SAOUHSC_00235	hypothetical protein	hypothetical protein	2	TSB_HG001pJLctrl_stat	TSB_HG001pJLIsrR_stat	TSB_HG001pJLctrl_stat/TSB_HG001pJLIsrR_stat	0.125146	3.27471	none	OFF	OFF	BglR
SAOUHSC_00248	LytM	peptidoglycan hydrolase	peptidoglycan hydrolase	9	TSB_HG001pJLctrl_stat	TSB_HG001pJLIsrR_stat	TSB_HG001pJLctrl_stat/TSB_HG001pJLIsrR_stat	1	-1.06688	none	ON	ON	WalR
SAOUHSC_00253	SAOUHSC_00253	hypothetical protein	hypothetical protein	9	TSB_HG001pJLctrl_stat	TSB_HG001pJLIsrR_stat	TSB_HG001pJLctrl_stat/TSB_HG001pJLIsrR_stat	0.0299639	1.41268	none	ON	ON
SAOUHSC_00256	SAOUHSC_00256	hypothetical protein	hypothetical protein	8	TSB_HG001pJLctrl_stat	TSB_HG001pJLIsrR_stat	TSB_HG001pJLctrl_stat/TSB_HG001pJLIsrR_stat	1	1.04786	none	ON	ON
SAOUHSC_00257	EsxA	hypothetical protein	hypothetical protein	6	TSB_HG001pJLctrl_stat	TSB_HG001pJLIsrR_stat	TSB_HG001pJLctrl_stat/TSB_HG001pJLIsrR_stat	1	1.01389	none	ON	ON
SAOUHSC_00258	EsaA	hypothetical protein	hypothetical protein	24	TSB_HG001pJLctrl_stat	TSB_HG001pJLIsrR_stat	TSB_HG001pJLctrl_stat/TSB_HG001pJLIsrR_stat	0.836347	1.2168	none	ON	ON
SAOUHSC_00276	SAOUHSC_00276	hypothetical protein	hypothetical protein	2	TSB_HG001pJLctrl_stat	TSB_HG001pJLIsrR_stat	TSB_HG001pJLctrl_stat/TSB_HG001pJLIsrR_stat	0.121529	1.78617	none	OFF	OFF
SAOUHSC_00284	SAOUHSC_00284	5'-nucleotidase	5'-nucleotidase	6	TSB_HG001pJLctrl_stat	TSB_HG001pJLIsrR_stat	TSB_HG001pJLctrl_stat/TSB_HG001pJLIsrR_stat	1	-1.05245	none	ON	ON
SAOUHSC_00300	GehB	lipase	lipase	42	TSB_HG001pJLctrl_stat	TSB_HG001pJLIsrR_stat	TSB_HG001pJLctrl_stat/TSB_HG001pJLIsrR_stat	1	1.18645	none	ON	ON
SAOUHSC_00301	SAOUHSC_00301	hypothetical protein	hypothetical protein	10	TSB_HG001pJLctrl_stat	TSB_HG001pJLIsrR_stat	TSB_HG001pJLctrl_stat/TSB_HG001pJLIsrR_stat	1.8926e-05	1.87968	up	ON	ON
SAOUHSC_00305	GcvH-L	hypothetical protein	hypothetical protein	5	TSB_HG001pJLctrl_stat	TSB_HG001pJLIsrR_stat	TSB_HG001pJLctrl_stat/TSB_HG001pJLIsrR_stat	0.711838	-1.27274	none	ON	ON
SAOUHSC_00308	LplA2	hypothetical protein	hypothetical protein	17	TSB_HG001pJLctrl_stat	TSB_HG001pJLIsrR_stat	TSB_HG001pJLctrl_stat/TSB_HG001pJLIsrR_stat	1	-1.12703	none	ON	ON
SAOUHSC_00311	SAOUHSC_00311	hypothetical protein	hypothetical protein	2	TSB_HG001pJLctrl_stat	TSB_HG001pJLIsrR_stat	TSB_HG001pJLctrl_stat/TSB_HG001pJLIsrR_stat	0.00250765	3.78281	up	OFF	ON
SAOUHSC_00325	FepA	hypothetical protein	hypothetical protein	4	TSB_HG001pJLctrl_stat	TSB_HG001pJLIsrR_stat	TSB_HG001pJLctrl_stat/TSB_HG001pJLIsrR_stat	0.0893417	2.59559	none	ON	OFF	Fur
SAOUHSC_00330	SAOUHSC_00330	hypothetical protein	hypothetical protein	4	TSB_HG001pJLctrl_stat	TSB_HG001pJLIsrR_stat	TSB_HG001pJLctrl_stat/TSB_HG001pJLIsrR_stat	0.184033	4.57424	none	ON	ON
SAOUHSC_00333	SAOUHSC_00333	ABC transporter ATP-binding protein	ABC transporter ATP-binding protein	5	TSB_HG001pJLctrl_stat	TSB_HG001pJLIsrR_stat	TSB_HG001pJLctrl_stat/TSB_HG001pJLIsrR_stat	0.0200465	2.09355	up	ON	ON
SAOUHSC_00337	Mdh	hypothetical protein	hypothetical protein	12	TSB_HG001pJLctrl_stat	TSB_HG001pJLIsrR_stat	TSB_HG001pJLctrl_stat/TSB_HG001pJLIsrR_stat	0.000114114	2.29388	up	ON	ON	S106
SAOUHSC_00344	SAOUHSC_00344	hypothetical protein	hypothetical protein	5	TSB_HG001pJLctrl_stat	TSB_HG001pJLIsrR_stat	TSB_HG001pJLctrl_stat/TSB_HG001pJLIsrR_stat	0.0209786	-2.20749	down	OFF	OFF
SAOUHSC_00354	SelX	hypothetical protein	hypothetical protein	4	TSB_HG001pJLctrl_stat	TSB_HG001pJLIsrR_stat	TSB_HG001pJLctrl_stat/TSB_HG001pJLIsrR_stat	0.758114	1.38382	none	ON	ON	SaeR
SAOUHSC_00356	SAOUHSC_00356	hypothetical protein	hypothetical protein	12	TSB_HG001pJLctrl_stat	TSB_HG001pJLIsrR_stat	TSB_HG001pJLctrl_stat/TSB_HG001pJLIsrR_stat	1	-1.0095	none	ON	ON	SigB
SAOUHSC_00362	SAOUHSC_00362	hypothetical protein	hypothetical protein	7	TSB_HG001pJLctrl_stat	TSB_HG001pJLIsrR_stat	TSB_HG001pJLctrl_stat/TSB_HG001pJLIsrR_stat	0.0618418	1.93826	none	ON	ON
SAOUHSC_00364	AhpF	alkyl hydroperoxide reductase subunit F	alkyl hydroperoxide reductase subunit F	25	TSB_HG001pJLctrl_stat	TSB_HG001pJLIsrR_stat	TSB_HG001pJLctrl_stat/TSB_HG001pJLIsrR_stat	2.55897e-05	1.60121	up	ON	ON	PerR
SAOUHSC_00367	TcyP	hypothetical protein	hypothetical protein	3	TSB_HG001pJLctrl_stat	TSB_HG001pJLIsrR_stat	TSB_HG001pJLctrl_stat/TSB_HG001pJLIsrR_stat	0.187124	-1.86699	none	OFF	OFF	CodY; CymR
SAOUHSC_00369	SAOUHSC_00369	hypothetical protein	hypothetical protein	18	TSB_HG001pJLctrl_stat	TSB_HG001pJLIsrR_stat	TSB_HG001pJLctrl_stat/TSB_HG001pJLIsrR_stat	0.333613	1.31099	none	ON	ON
SAOUHSC_00383	Ssl1	superantigen-like protein	superantigen-like protein	12	TSB_HG001pJLctrl_stat	TSB_HG001pJLIsrR_stat	TSB_HG001pJLctrl_stat/TSB_HG001pJLIsrR_stat	0.667035	1.37316	none	ON	ON
SAOUHSC_00384	Ssl2	superantigen-like protein	superantigen-like protein	4	TSB_HG001pJLctrl_stat	TSB_HG001pJLIsrR_stat	TSB_HG001pJLctrl_stat/TSB_HG001pJLIsrR_stat	0.738511	1.90039	none	ON	OFF
SAOUHSC_00386	Ssl3	superantigen-like protein	superantigen-like protein	3	TSB_HG001pJLctrl_stat	TSB_HG001pJLIsrR_stat	TSB_HG001pJLctrl_stat/TSB_HG001pJLIsrR_stat	0.155209	1.46984	none	OFF	OFF
SAOUHSC_00390	Ssl5	superantigen-like protein 5	superantigen-like protein 5	7	TSB_HG001pJLctrl_stat	TSB_HG001pJLIsrR_stat	TSB_HG001pJLctrl_stat/TSB_HG001pJLIsrR_stat	0.017368	2.96484	up	ON	ON
SAOUHSC_00391	Ssl6	superantigen-like protein	superantigen-like protein	3	TSB_HG001pJLctrl_stat	TSB_HG001pJLIsrR_stat	TSB_HG001pJLctrl_stat/TSB_HG001pJLIsrR_stat	1	1.38943	none	OFF	OFF
SAOUHSC_00392	Ssl7	superantigen-like protein 7	superantigen-like protein 7	8	TSB_HG001pJLctrl_stat	TSB_HG001pJLIsrR_stat	TSB_HG001pJLctrl_stat/TSB_HG001pJLIsrR_stat	1	1.116	none	ON	ON	SaeR
SAOUHSC_00393	Ssl8	superantigen-like protein	superantigen-like protein	3	TSB_HG001pJLctrl_stat	TSB_HG001pJLIsrR_stat	TSB_HG001pJLctrl_stat/TSB_HG001pJLIsrR_stat	0.333613	1.36777	none	OFF	OFF
SAOUHSC_00394	Ssl9	superantigen-like protein	superantigen-like protein	5	TSB_HG001pJLctrl_stat	TSB_HG001pJLIsrR_stat	TSB_HG001pJLctrl_stat/TSB_HG001pJLIsrR_stat	0.61839	1.20051	none	ON	ON	SaeR
SAOUHSC_00395	Ssl10	superantigen-like protein	superantigen-like protein	5	TSB_HG001pJLctrl_stat	TSB_HG001pJLIsrR_stat	TSB_HG001pJLctrl_stat/TSB_HG001pJLIsrR_stat	1	-1.15313	none	ON	ON
SAOUHSC_00399	Ssl11	superantigen-like protein	superantigen-like protein	10	TSB_HG001pJLctrl_stat	TSB_HG001pJLIsrR_stat	TSB_HG001pJLctrl_stat/TSB_HG001pJLIsrR_stat	0.0325358	-1.61074	down	ON	ON	SaeR
SAOUHSC_00400	SAOUHSC_00400	hypothetical protein	hypothetical protein	24	TSB_HG001pJLctrl_stat	TSB_HG001pJLIsrR_stat	TSB_HG001pJLctrl_stat/TSB_HG001pJLIsrR_stat	0.0229764	-1.62073	down	ON	ON	SaeR
SAOUHSC_00405	Lpl9	hypothetical protein	hypothetical protein	11	TSB_HG001pJLctrl_stat	TSB_HG001pJLIsrR_stat	TSB_HG001pJLctrl_stat/TSB_HG001pJLIsrR_stat	0.000627672	1.9706	up	ON	ON
SAOUHSC_00406	SAOUHSC_00406	hypothetical protein	hypothetical protein	11	TSB_HG001pJLctrl_stat	TSB_HG001pJLIsrR_stat	TSB_HG001pJLctrl_stat/TSB_HG001pJLIsrR_stat	0.00283612	1.66367	up	ON	ON
SAOUHSC_00411.1	Psmα4	Phenol-soluble modulin alpha 4 peptide	Phenol-soluble modulin alpha 4 peptide	3	TSB_HG001pJLctrl_stat	TSB_HG001pJLIsrR_stat	TSB_HG001pJLctrl_stat/TSB_HG001pJLIsrR_stat	0.00100894	6.07383	up	ON	ON	AgrA
SAOUHSC_00411.4	Psmα1	Phenol-soluble modulin alpha 1 peptide	Phenol-soluble modulin alpha 1 peptide	3	TSB_HG001pJLctrl_stat	TSB_HG001pJLIsrR_stat	TSB_HG001pJLctrl_stat/TSB_HG001pJLIsrR_stat	0.000210033	15.1628	up	ON	ON	AgrA
SAOUHSC_00426	MetQ2	ABC transporter substrate-binding protein	ABC transporter substrate-binding protein	11	TSB_HG001pJLctrl_stat	TSB_HG001pJLIsrR_stat	TSB_HG001pJLctrl_stat/TSB_HG001pJLIsrR_stat	5.54691e-06	-2.12486	down	ON	ON	CymR
SAOUHSC_00427	Sle1	autolysin	autolysin	13	TSB_HG001pJLctrl_stat	TSB_HG001pJLIsrR_stat	TSB_HG001pJLctrl_stat/TSB_HG001pJLIsrR_stat	0.035688	2.48111	up	ON	ON	WalR
SAOUHSC_00435	GltB	glutamate synthase large subunit	glutamate synthase large subunit	9	TSB_HG001pJLctrl_stat	TSB_HG001pJLIsrR_stat	TSB_HG001pJLctrl_stat/TSB_HG001pJLIsrR_stat	0.0620767	-1.83063	none	OFF	OFF	GltC; CodY
SAOUHSC_00436	GltD	glutamate synthase subunit beta	glutamate synthase subunit beta	8	TSB_HG001pJLctrl_stat	TSB_HG001pJLIsrR_stat	TSB_HG001pJLctrl_stat/TSB_HG001pJLIsrR_stat	0.000627672	-2.79424	down	ON	ON	GltC; CodY
SAOUHSC_00444	SAOUHSC_00444	hypothetical protein	hypothetical protein	6	TSB_HG001pJLctrl_stat	TSB_HG001pJLIsrR_stat	TSB_HG001pJLctrl_stat/TSB_HG001pJLIsrR_stat	0.000809304	3.12624	up	ON	ON
SAOUHSC_00445	RecR	recombination protein RecR	recombination protein RecR	6	TSB_HG001pJLctrl_stat	TSB_HG001pJLIsrR_stat	TSB_HG001pJLctrl_stat/TSB_HG001pJLIsrR_stat	0.792028	1.62106	none	ON	OFF
SAOUHSC_00456	SAOUHSC_00456	DNA replication intiation control protein YabA	DNA replication intiation control protein YabA	3	TSB_HG001pJLctrl_stat	TSB_HG001pJLIsrR_stat	TSB_HG001pJLctrl_stat/TSB_HG001pJLIsrR_stat	1	1.05276	none	OFF	OFF
SAOUHSC_00461	MetS	methionyl-tRNA synthetase	methionyl-tRNA synthetase	35	TSB_HG001pJLctrl_stat	TSB_HG001pJLIsrR_stat	TSB_HG001pJLctrl_stat/TSB_HG001pJLIsrR_stat	1.95005e-06	1.60446	up	ON	ON
SAOUHSC_00462	SAOUHSC_00462	hypothetical protein	hypothetical protein	9	TSB_HG001pJLctrl_stat	TSB_HG001pJLIsrR_stat	TSB_HG001pJLctrl_stat/TSB_HG001pJLIsrR_stat	1.25886e-06	3.2977	up	ON	ON
SAOUHSC_00481	SAOUHSC_00481	hypothetical protein	hypothetical protein	3	TSB_HG001pJLctrl_stat	TSB_HG001pJLIsrR_stat	TSB_HG001pJLctrl_stat/TSB_HG001pJLIsrR_stat	0.628062	1.22779	none	ON	ON
SAOUHSC_00482	DivIC	hypothetical protein	hypothetical protein	3	TSB_HG001pJLctrl_stat	TSB_HG001pJLIsrR_stat	TSB_HG001pJLctrl_stat/TSB_HG001pJLIsrR_stat	0.0664808	-2.51984	none	OFF	OFF
SAOUHSC_00486	FtsH	hypothetical protein	hypothetical protein	29	TSB_HG001pJLctrl_stat	TSB_HG001pJLIsrR_stat	TSB_HG001pJLctrl_stat/TSB_HG001pJLIsrR_stat	1	1.22569	none	ON	ON
SAOUHSC_00487	HslO	Hsp33-like chaperonin	Hsp33-like chaperonin	13	TSB_HG001pJLctrl_stat	TSB_HG001pJLIsrR_stat	TSB_HG001pJLctrl_stat/TSB_HG001pJLIsrR_stat	1	1.19388	none	ON	ON
SAOUHSC_00508	SAOUHSC_00508	hypothetical protein	hypothetical protein	2	TSB_HG001pJLctrl_stat	TSB_HG001pJLIsrR_stat	TSB_HG001pJLctrl_stat/TSB_HG001pJLIsrR_stat	0.849136	-1.17469	none	OFF	OFF
SAOUHSC_00509	GltX	glutamyl-tRNA synthetase	glutamyl-tRNA synthetase	28	TSB_HG001pJLctrl_stat	TSB_HG001pJLIsrR_stat	TSB_HG001pJLctrl_stat/TSB_HG001pJLIsrR_stat	2.61519e-10	1.84701	up	ON	ON
SAOUHSC_00518	RplK	50S ribosomal protein L11	50S ribosomal protein L11	6	TSB_HG001pJLctrl_stat	TSB_HG001pJLIsrR_stat	TSB_HG001pJLctrl_stat/TSB_HG001pJLIsrR_stat	0.9943	1.10941	none	ON	ON
[truncated: 5,634 more rows]

## Sheet: legend
Table S10. Statistical results of the proteome analysis of the secretome.
Proteins were filtered for identification with at least 2 peptides.
locus tag	NCTC8325 locus tag according to AureoWiki (Fuchs et al., 2018)
protein_name	pan gene name according to AureoWiki (Fuchs et al., 2018)
description	NCTC8325 description according to AureoWiki (Fuchs et al., 2018)
product	NCTC8325 product according to AureoWiki (Fuchs et al., 2018)
n_peptides	number of peptides identified for the protein
group1	group1 of the statistical comparison
group2	group2 of the statistical comparison
comparison	statistical comparison
p.fdr	FDR-adjusted p-value (determined with ROPECA (Suomi and Elo, 2017))
fold_change	fold change for the protein
significant_changed	classification of significantly changed: p.fdr < 0.05 & abs(fold_change) > 1.5
ON_OFF.group1	classification if reliably identified in group1 (q-value < 0.001 for at least two peptides in at least 50% of condition samples)
ON_OFF.group2	classification if reliably identified in group2 (q-value < 0.001 for at least two peptides in at least 50% of condition samples)
AureoWiki_Regulon	NCTC8325 regulators according to AureoWiki (Fuchs et al., 2018)
