# Supplementary material for: Linking Virulence and Iron Limitation Response in : The sRNA IsrR Is Involved in SaeRS Activation
Source: J Proteome Res. 2025 Jun 2;24(7):3324–42. doi: 10.1021/acs.jproteome.5c00059 (PMC12235713; doi:10.1021/acs.jproteome.5c00059)
Supplement: Supplementary file 6 [file pr5c00059_si_006.xlsx]

## Sheet: IsrR target candidates
Table S11. Complete list of putative IsrR targets.
locus tag	protein_name	IsrR_regulation	comp. HG001 pJLIsrR/pJLctrl	comp. iron-lim. HG001/DisrR	comp. Dsae_pJLIsrR/pJLctrl	predicted in Ganske et al. (2024)	predicted in IntaRNA2.0 of NCTC 8325	known IsrR target	Localization
SAOUHSC_00019	PurA	IsrR_negative	x		x				Cytoplasmic
SAOUHSC_00023	WalI	IsrR_negative	x	x					Cytoplasmic Membrane
SAOUHSC_00030	SAOUHSC_00030	IsrR_negative	x		x				Extracellular
SAOUHSC_00093	SodM	IsrR_negative	x	x					Cytoplasmic
SAOUHSC_00200	PrsS	IsrR_negative	x	x					Cytoplasmic Membrane
SAOUHSC_00201	NikA	IsrR_negative	x	x	x				Extracellular
SAOUHSC_00206	Ldh1	IsrR_negative	x	x	x				Cytoplasmic
SAOUHSC_00333	SAOUHSC_00333	IsrR_negative	x	x					Cytoplasmic Membrane
SAOUHSC_00399	Ssl11	IsrR_positive	x	x					Extracellular
SAOUHSC_00400	SAOUHSC_00400	IsrR_positive	x	x					Extracellular
SAOUHSC_00405	Lpl9	IsrR_negative	x	x	x		X		Extracellular
SAOUHSC_00411.1	Psmα4	IsrR_negative	x		x				Extracellular
SAOUHSC_00411.4	Psmα1	IsrR_negative	x		x				Extracellular
SAOUHSC_00426	MetQ2	IsrR_positive	x		x				Cytoplasmic Membrane
SAOUHSC_00436	GltD	IsrR_positive	x		x	X			Cytoplasmic
SAOUHSC_00545	SdrD	IsrR_positive	x	x	x				Cell wall & surface
SAOUHSC_00608	Adh1	IsrR_negative	x		x				Cytoplasmic
SAOUHSC_00655	DhaK	IsrR_negative	x		x				Cytoplasmic
SAOUHSC_00723	PabB	IsrR_negative	x	x					Cytoplasmic
SAOUHSC_00801	SecG	IsrR_negative	x	x					Cytoplasmic Membrane
SAOUHSC_00812	ClfA	IsrR_negative	x	x	x				Cell wall & surface
SAOUHSC_00818	Nuc	IsrR_positive	x	x					Extracellular
SAOUHSC_00875	Ndh2b	IsrR_negative	x	x	x	X	X	X	Cytoplasmic Membrane
SAOUHSC_01002	QoxA	IsrR_negative	x	x	x				Cytoplasmic Membrane
SAOUHSC_01008	PurE	IsrR_negative	x		x	X			Cytoplasmic
SAOUHSC_01104	SdhA	IsrR_negative	x		x	X		X	Cytoplasmic Membrane
SAOUHSC_01105	SdhB	IsrR_negative	x		x	X		X	Cytoplasmic Membrane
SAOUHSC_01121	Hla	IsrR_positive	x	x					Extracellular
SAOUHSC_01332	SAOUHSC_01332	IsrR_negative	x	x					Extracellular
SAOUHSC_01452	Ald1	IsrR_negative	x		x				Cytoplasmic
SAOUHSC_01467	Pbp2	IsrR_negative	x		x				Cytoplasmic Membrane
SAOUHSC_01601	MalA	IsrR_negative	x		x				Cytoplasmic
SAOUHSC_01676	FloA	IsrR_positive	x	x			X		Cytoplasmic Membrane
SAOUHSC_01812	Pde2	IsrR_negative	x	x			X		Cytoplasmic
SAOUHSC_01835	SAOUHSC_01835	IsrR_negative	x	x	x				Cytoplasmic
SAOUHSC_01846	AcsA	IsrR_negative	x	x	x	X		X	Cytoplasmic
SAOUHSC_01888	RibB	IsrR_negative	x		x				Cytoplasmic
SAOUHSC_01910	PckA	IsrR_negative	x	x	x	X			Cytoplasmic
SAOUHSC_01919	SAOUHSC_01919	IsrR_negative	x	x	x				Cytoplasmic Membrane
SAOUHSC_01935	SplF	IsrR_positive	x	x	x				Extracellular
SAOUHSC_01936	SplE	IsrR_positive	x	x	x				Extracellular
SAOUHSC_01939	SplC	IsrR_positive	x	x					Extracellular
SAOUHSC_01941	SplB	IsrR_positive	x	x	x				Extracellular
SAOUHSC_01944	SAOUHSC_01944	IsrR_positive	x	x					Extracellular
SAOUHSC_01991	GlnP	IsrR_negative	x	x					Cytoplasmic Membrane
SAOUHSC_02019	SAOUHSC_02019	IsrR_positive	x		x				Extracellular
SAOUHSC_02036	SAOUHSC_02036	IsrR_positive	x		x				Extracellular
SAOUHSC_02057	SAOUHSC_02057	IsrR_negative	x	x					Cytoplasmic
SAOUHSC_02062	SAOUHSC_02062	IsrR_negative	x		x				Cytoplasmic
SAOUHSC_02063	SAOUHSC_02063	IsrR_negative	x		x				Cytoplasmic
SAOUHSC_02069	SAOUHSC_02069	IsrR_negative	x		x				Cytoplasmic
SAOUHSC_02072	SAOUHSC_02072	IsrR_negative	x	x	x				Cytoplasmic
SAOUHSC_02074	SAOUHSC_02074	IsrR_negative	x		x		X		Extracellular
SAOUHSC_02139	PncA	IsrR_negative	x		x	X			Cytoplasmic
SAOUHSC_02248	SAOUHSC_02248	IsrR_negative	x	x	x				Cytoplasmic
SAOUHSC_02268	ScrB	IsrR_negative	x		x				Cytoplasmic
SAOUHSC_02285	LeuA	IsrR_positive	x		x				Cytoplasmic
SAOUHSC_02373	SAOUHSC_02373	IsrR_negative	x	x	x	X			Cytoplasmic
SAOUHSC_02447	SAOUHSC_02447	IsrR_negative	x	x					Cytoplasmic
SAOUHSC_02468	BudB	IsrR_negative	x	x	x				Cytoplasmic
SAOUHSC_02500	RplE	IsrR_negative	x		x				Extracellular
SAOUHSC_02549	ModA	IsrR_negative	x	x	x				Cytoplasmic Membrane
SAOUHSC_02555	YdbM	IsrR_negative	x	x	x				Cytoplasmic
SAOUHSC_02562	UreE	IsrR_negative	x	x					Cytoplasmic
SAOUHSC_02680	NarH	IsrR_negative	x		x				Cytoplasmic Membrane
SAOUHSC_02681	NarG	IsrR_negative	x		x	X		X	Cytoplasmic Membrane
SAOUHSC_02697	TcyC	IsrR_negative	x	x					Cytoplasmic Membrane
SAOUHSC_02706	Sbi	IsrR_positive	x	x					Extracellular
SAOUHSC_02710	HlgB	IsrR_positive	x	x					Extracellular
SAOUHSC_02790	SAOUHSC_02790	IsrR_negative	x		x				Cytoplasmic
SAOUHSC_02802	FnbB	IsrR_negative	x	x					Cell wall & surface
SAOUHSC_02820	SAOUHSC_02820	IsrR_positive	x	x	x				Cytoplasmic Membrane
SAOUHSC_02830	Ddh	IsrR_negative	x		x				Cytoplasmic
SAOUHSC_02885	OatA	IsrR_negative	x	x					Cytoplasmic Membrane
SAOUHSC_02900	SAOUHSC_02900	IsrR_negative	x	x	x				Cytoplasmic
SAOUHSC_03021	SAOUHSC_03021	IsrR_positive	x	x	x				Cytoplasmic
SAOUHSC_03022	SAOUHSC_03022	IsrR_negative	x	x		X			Cytoplasmic
SAOUHSC_00284	SAOUHSC_00284	IsrR_positive		x	x				Extracellular
SAOUHSC_00305	GcvH-L	IsrR_positive		x	x				Cytoplasmic
SAOUHSC_00308	LplA2	IsrR_positive		x	x				Cytoplasmic
SAOUHSC_00544	SdrC	IsrR_positive		x	x				Cell wall & surface
SAOUHSC_02029	SAOUHSC_02029	IsrR_positive		x	x				Extracellular
SAOUHSC_02127	ScpA	IsrR_positive		x	x				Extracellular
SAOUHSC_02171	Sak	IsrR_positive		x	x				Extracellular
SAOUHSC_02922	Ldh2	IsrR_positive		x	x				Cytoplasmic
SAOUHSC_02972	IsaB	IsrR_positive		x	x				Extracellular
